# Supplementary material for: The impact of size on middle-ear sound transmission in elephants, the largest terrestrial mammal
Source: PLoS One. 2024 Apr 10;19(4):e0298535. doi: 10.1371/journal.pone.0298535 (PMC11006165; doi:10.1371/journal.pone.0298535)
Supplement: S1 Data — (ZIP) [file pone.0298535.s008.zip]

Archive with 32 entries (32 files):
- S1_Data/ETB2_7002S_3D OC_SH1 R00.dbf2
- S1_Data/ETB2_7003S_3D OC_I1 R00.dbf2
- S1_Data/ETB2_7004S_3D OC_SH2 R00.dbf2
- S1_Data/ETB2_7008S_3D OC_M1 R00.dbf2
- S1_Data/ETB3_3002S_3D OC_M1 R00.dbf2
- S1_Data/ETB3_5002S_3D OC_M1 R00.dbf2
- S1_Data/ETB3_5011S_3D OC_I1 R00.dbf2
- S1_Data/ETB3_5012S_3D OC_SH1 R00.dbf2
- S1_Data/ETB3_5013S_3D OC_SH2 R00.dbf2
- S1_Data/ETB6_1012S_3D OC_M1 R00.dbf2
- S1_Data/ETB6_2002S_3D OC_M1 R00.dbf2
- S1_Data/ETB7_1002S_3D OC_M1 R00.dbf2
- S1_Data/ETB7_1023S_3D OC_I1 R00.dbf2
- S1_Data/ETB7_1024S_3D OC_SH2 R00.dbf2
- S1_Data/ETB7_1027S_3D OC_SH1 R00.dbf2
- S1_Data/ETB7_2003S_3D OC_SH1 R00.dbf2
- S1_Data/ETB7_2015S_3D OC_SH2 R00.dbf2
- S1_Data/ETB7_2016S_3D OC_I1 R00.dbf2
- S1_Data/ETB7_2022S_3D OC_M1 R00.dbf2
- S1_Data/ETB7_2030S_3D OC_M1 R01.dbf2
- S1_Data/ETB7_2032S_3D OC_SH2 R01.dbf2
- S1_Data/README - Notes about data.txt
- S1_Data/TB18_1007S_3D OC_SH1 R00.dbf2
- S1_Data/TB18_1008S_3D OC_SH1 R01.dbf2
- S1_Data/TB19_1004S_3D OC_SH2 R00.dbf2
- S1_Data/TB19_1005S_3D OC_SH1 R00.dbf2
- S1_Data/TB19_1006S_3D OC_I1 R00.dbf2
- S1_Data/TB19_1012S_3D OC_M1 R00.dbf2
- S1_Data/TB20_1058S_3D OC_SH2 R00.dbf2
- S1_Data/TB20_1059S_3D OC_SH1 R00.dbf2
- S1_Data/TB20_1060S_3D OC_I1 R00.dbf2
- S1_Data/TB20_1067S_3D OC_M1 R00.dbf2
