# Supplementary material for: The impact of size on middle-ear sound transmission in elephants, the largest terrestrial mammal
Source: PLoS One. 2024 Apr 10;19(4):e0298535. doi: 10.1371/journal.pone.0298535 (PMC11006165; doi:10.1371/journal.pone.0298535)
Supplement: S1 Data — (ZIP) [file pone.0298535.s008.zip › S1_Data/ETB2_7002S_3D OC_SH1 R00.dbf2]

%
%
%
%SyncAv (v0.40); Tue, Jul 13, 2021; 6:48:13 PM
%Distortion (Sine Sequence) Measurement (Fmin: 7.324219; Fmax: 13000.488281; # Freqs: 55; Log-Spaced Freqs)
%     Sampling rate: 30000 Hz; FFT length: 8192; # averages: 10
%     Input Voltage range: -10.000 to 10.000
%Output Channel Assignment(s):
%     "AO ch0" = PXI1Slot2/ao0
%Input Channel Assignment(s):
%     "AI ch0" = PXI1Slot4/ai0
%     "AI ch1" = PXI1Slot4/ai1
%     "AI ch2" = PXI1Slot4/ai2
%     "AI ch3" = PXI1Slot4/ai3
%Output Channel Stimuli:
%     AO ch0: Sine; 1.000000E-1 V (peak); 0.000 deg. phase
%Stimulus EQ Settings:
%     AO ch0: "Based on: distortion file (log. mag., log. freq. spacing), path: C:\Users\oconnec\Dropbox (Partners HealthCare)\OtoBiomechanics\Projects\Middle-Ear Projects\Experiments\Elephant\Elephant_Joint_Fusion\ElephantJointFusionExpt_Data01\ETB02B\7004S_3D TM_SH1 R00.dbf2" (56 pts; Gains from -11.27 dB to 32.10 dB) 
%Calibration Settings (Sensitivity only):
%     AI ch0 Gain: -
%     AI ch1 Gain: -
%     AI ch2 Gain: -
%     AI ch3 Gain: -
%     AI ch0 Sensitivity (): C:\Users\oconnec\Dropbox (Partners HealthCare)\OtoBiomechanics\Projects\Middle-Ear Projects\Experiments\Elephant\Calibrations\ER7Ccalib0_1V_3-15k.col2
%     AI ch1 Sensitivity (mm/s): 2.000000E-1
%     AI ch2 Sensitivity (mm/s): 2.000000E-1
%     AI ch3 Sensitivity (mm/s): 2.000000E-1
%XYZ Position Information (mm; +/- defined by axes):
%     Abs. Pos. of Zero Ref.: X0=-0.000000, Y0=-0.000000, Z0=-0.000000
%     Cur. Pos. Rel. to Zero Ref.: X=-85.412500, Y=-74.975000, Z=-77.506250
%Freq. (Hz)	ch0_PrMg  	ch0_PrPh	ch1_PrMg  	ch1_PrPh	ch2_PrMg  	ch2_PrPh	ch3_PrMg  	ch3_PrPh	ch0_2HMg  	ch0_2HPh	ch1_2HMg  	ch1_2HPh	ch2_2HMg  	ch2_2HPh	ch3_2HMg  	ch3_2HPh	ch0_3HMg  	ch0_3HPh	ch1_3HMg  	ch1_3HPh	ch2_3HMg  	ch2_3HPh	ch3_3HMg  	ch3_3HPh	ch0_THD+N  	ch1_THD+N  	ch2_THD+N  	ch3_THD+N  	
     7.324	8.21513E-1	   -74.961	4.22747E-3	   153.951	2.07708E-4	   -55.515	1.17285E-3	   -23.847	1.66662E-2	   -24.998	4.60434E-4	   170.973	1.41620E-3	   -16.467	1.24374E-3	   177.828	3.83723E-3	  -132.274	5.63569E-5	    94.635	5.59315E-4	   171.422	2.96043E-4	   -46.487	4.69329E-1	1.81958E-1	3.14131E-1	4.71819E-2
    10.986	8.21119E-1	  -120.646	1.28512E-2	    61.231	1.30101E-3	   -65.926	3.61790E-3	  -112.719	4.40319E-3	   -95.238	1.60843E-4	    23.966	1.60515E-3	   -50.530	1.67756E-4	   213.773	1.63142E-3	  -179.951	7.84022E-4	   209.399	4.21988E-4	   244.458	2.30041E-3	  -126.179	4.82468E-1	1.85261E-1	3.21409E-1	5.07405E-2
    14.648	8.15309E-1	  -150.551	1.68889E-2	    -5.286	3.21865E-3	  -168.949	4.87172E-3	  -165.090	5.14619E-3	   -76.064	1.00940E-3	  -116.477	5.66026E-3	  -128.350	4.91164E-4	   375.920	5.51204E-4	  -106.005	1.28689E-4	   155.602	1.44894E-4	   279.000	1.73111E-4	  -117.695	5.05168E-1	1.80175E-1	3.05116E-1	4.70235E-2
    18.311	8.14349E-1	  -170.170	1.71884E-2	   -42.769	3.92249E-3	  -197.561	5.21642E-3	  -222.318	1.91277E-3	  -145.173	3.35618E-4	  -168.811	5.06520E-4	  -236.910	1.32363E-4	   220.529	2.20593E-3	   -69.318	1.32662E-4	    13.328	1.37977E-4	   271.146	1.13788E-4	  -210.764	5.22176E-1	1.84523E-1	3.22311E-1	5.01169E-2
    21.973	8.14099E-1	  -186.021	1.85106E-2	   -68.357	4.01548E-3	  -250.065	5.64021E-3	  -246.285	1.48572E-3	  -154.774	1.03852E-4	  -230.919	3.49658E-4	  -212.928	2.28088E-4	   128.319	4.11447E-4	   -42.559	1.16426E-4	     7.851	1.86616E-5	   214.072	4.92204E-5	  -253.657	6.07295E-1	1.88452E-1	3.12754E-1	5.36944E-2
    25.635	8.19350E-1	  -199.397	2.00517E-2	   -87.381	4.31883E-3	  -262.186	6.57746E-3	  -267.093	7.46158E-4	  -176.333	1.75701E-4	   -61.485	1.09386E-4	  -125.361	8.07443E-5	    78.246	9.50899E-4	  -211.690	8.59731E-5	   -44.603	1.71577E-4	   382.010	5.35277E-5	  -321.999	6.37983E-1	1.92432E-1	3.07491E-1	5.66957E-2
    29.297	8.19112E-1	  -210.919	2.08524E-2	  -104.578	9.12917E-3	  -270.425	6.91612E-3	  -281.309	3.87044E-4	  -117.041	3.03555E-5	     5.382	2.81424E-4	  -172.144	1.06670E-4	    54.153	1.46608E-4	  -281.854	4.52224E-5	    86.770	1.20064E-4	   285.453	8.58227E-5	  -437.373	6.44426E-1	1.94717E-1	3.12389E-1	5.66826E-2
    32.959	8.21375E-1	  -220.981	2.38329E-2	  -119.233	5.63166E-3	  -281.058	6.32110E-3	  -275.690	4.99212E-4	  -224.878	1.85342E-4	   -25.846	1.35371E-4	   -43.841	4.06083E-6	    44.597	1.87784E-4	  -223.668	2.37121E-5	   -51.542	7.24921E-5	   202.949	3.66135E-5	  -426.480	8.33240E-1	2.07313E-1	3.23205E-1	6.32345E-2
    36.621	8.22545E-1	  -229.795	2.59285E-2	  -129.451	5.62077E-3	  -318.723	7.97592E-3	  -306.494	6.24347E-4	  -260.542	8.84806E-5	   -53.876	1.18187E-4	  -144.812	9.35475E-5	   212.481	1.80810E-4	   -89.766	5.03801E-5	  -173.015	1.50067E-4	   190.325	2.34726E-5	  -602.170	6.36262E-1	1.97945E-1	3.18921E-1	5.56354E-2
    43.945	8.23633E-1	  -245.849	2.90144E-2	  -151.302	6.54373E-3	  -334.224	9.11734E-3	  -323.725	9.50550E-4	  -281.527	6.30434E-5	   116.630	3.75595E-4	  -205.928	8.37066E-5	   147.248	6.58895E-4	    19.652	1.82697E-5	   -61.945	3.85826E-5	   311.474	2.97080E-5	  -651.668	4.97675E-1	1.93303E-1	3.19590E-1	5.02994E-2
    47.607	8.22985E-1	  -252.963	3.09080E-2	  -160.330	6.64897E-3	  -336.321	9.83767E-3	  -333.975	8.26596E-4	  -273.872	1.28783E-4	   242.407	1.59675E-4	  -204.172	6.01852E-5	   107.383	1.15896E-4	  -116.794	2.96871E-5	  -239.676	1.36326E-4	   474.334	3.31647E-5	  -621.680	4.65813E-1	1.90828E-1	3.18308E-1	4.97410E-2
    54.932	8.26311E-1	  -266.608	3.38437E-2	  -175.423	6.79240E-3	  -345.375	1.13580E-2	  -351.716	6.47876E-4	  -313.241	4.57205E-5	   284.990	1.46462E-4	   -81.606	2.52525E-5	   164.799	1.13327E-3	  -206.162	2.13904E-5	  -256.054	4.90127E-5	   406.739	3.29547E-5	  -505.970	4.82021E-1	1.90008E-1	3.14982E-1	4.95732E-2
    62.256	8.23539E-1	  -278.186	3.83327E-2	  -189.210	8.47596E-3	  -360.150	1.23782E-2	  -366.268	9.53075E-4	  -190.798	3.38401E-5	   178.333	9.73998E-5	   -53.316	1.17607E-5	    80.220	4.28762E-4	   -92.917	5.58621E-5	  -120.348	5.92191E-5	   305.033	4.06328E-5	  -620.820	4.61412E-1	1.90189E-1	3.16085E-1	4.94062E-2
    73.242	8.24809E-1	  -293.466	4.46140E-2	  -205.841	9.79662E-3	  -380.521	1.44256E-2	  -382.686	6.65212E-4	   -21.103	2.11066E-4	   183.171	1.93330E-4	  -168.311	1.09459E-4	    30.347	3.94842E-4	   -59.295	4.65517E-5	   -54.906	1.41061E-4	   348.334	4.43522E-6	  -552.928	4.65287E-1	1.85879E-1	3.11570E-1	4.80137E-2
    80.566	8.24565E-1	  -301.684	4.88020E-2	  -215.466	1.09500E-2	  -391.989	1.60362E-2	  -392.943	3.26696E-4	    31.713	2.77680E-4	   179.072	9.18255E-5	  -190.293	5.75292E-5	   -24.966	2.56649E-4	  -195.711	7.40485E-5	  -106.609	1.04008E-4	   357.330	1.43794E-5	  -678.194	4.60124E-1	1.86907E-1	3.15143E-1	4.84166E-2
    91.553	8.22717E-1	  -313.312	5.52620E-2	  -228.255	1.20047E-2	  -405.693	1.78952E-2	  -405.681	4.16920E-4	    87.917	1.91961E-4	   136.951	1.24770E-4	  -281.170	5.62060E-5	   -68.344	1.87600E-4	  -197.725	7.05308E-5	  -167.053	4.96690E-5	   417.216	1.42363E-5	  -811.622	4.56283E-1	1.85657E-1	3.16245E-1	5.04543E-2
   106.201	8.22640E-1	  -325.735	6.52985E-2	  -242.625	1.39042E-2	  -420.790	2.11432E-2	  -419.751	2.84461E-4	    78.847	1.63497E-4	   129.802	5.14808E-5	  -178.138	3.37012E-5	   -66.500	4.12655E-4	  -183.530	8.34572E-5	   -18.525	9.74509E-5	   245.392	7.11831E-6	  -925.511	4.75307E-1	1.86792E-1	3.18754E-1	4.98422E-2
   120.850	8.20661E-1	  -336.171	7.42825E-2	  -254.675	1.59697E-2	  -433.196	2.40073E-2	  -432.091	1.95282E-4	    75.139	2.59013E-4	   107.646	1.80780E-4	  -307.112	6.67060E-5	   -78.689	1.66505E-4	  -138.490	7.50154E-5	   -83.299	2.45657E-4	   132.719	2.20561E-5	  -842.315	4.54475E-1	1.94067E-1	3.19987E-1	5.06603E-2
   135.498	8.20819E-1	  -344.939	8.56379E-2	  -265.110	1.78644E-2	  -443.153	2.77117E-2	  -442.479	5.25994E-4	   -97.702	2.05278E-4	    62.084	9.31163E-5	  -131.435	5.04830E-5	   -78.550	2.53693E-4	    -3.630	7.73207E-5	   -86.054	1.29285E-4	   145.040	8.06187E-5	  -956.778	4.61364E-1	1.91912E-1	3.11879E-1	4.98240E-2
   153.809	8.23511E-1	  -354.418	9.99360E-2	  -276.502	2.18350E-2	  -455.101	3.21974E-2	  -453.844	3.58989E-4	   -68.835	1.75483E-5	   195.260	4.31367E-4	  -102.040	1.05067E-5	   -78.406	3.09116E-4	  -129.796	2.60147E-5	    22.237	1.71595E-4	   315.246	1.71756E-5	  -884.062	4.73104E-1	1.98666E-1	3.21196E-1	4.93726E-2
   175.781	8.20813E-1	  -363.389	1.20077E-1	  -288.001	2.66034E-2	  -468.628	3.84166E-2	  -465.238	1.01080E-3	  -202.393	8.65847E-4	    54.439	4.51305E-4	    23.526	2.09410E-4	  -139.200	7.72163E-4	   -48.669	7.16504E-5	    73.112	8.15721E-5	   466.829	2.00462E-4	 -1000.236	5.86578E-1	2.10009E-1	3.36092E-1	5.77962E-2
   197.754	8.11093E-1	  -370.231	1.51183E-1	  -297.530	3.32111E-2	  -476.632	4.69362E-2	  -473.880	1.16315E-3	  -276.602	6.18394E-4	    19.063	6.68123E-4	  -124.316	1.64216E-4	  -120.164	3.53834E-4	    97.986	1.39205E-5	   -66.937	1.15333E-4	   473.790	3.10321E-5	  -906.251	4.92985E-1	1.91631E-1	3.18145E-1	5.11022E-2
   223.389	8.04742E-1	  -374.436	1.87704E-1	  -306.680	4.25385E-2	  -486.599	5.78619E-2	  -482.386	1.11210E-3	  -273.701	9.64818E-4	     9.947	1.38683E-4	  -141.210	3.01200E-4	  -169.384	4.15999E-4	    70.530	3.50422E-4	   -43.491	7.90243E-5	   346.086	8.42023E-5	  -917.950	5.30265E-1	1.93284E-1	3.26385E-1	5.11488E-2
   256.348	8.01430E-1	  -374.285	2.51476E-1	  -316.353	5.75906E-2	  -497.917	7.73676E-2	  -489.956	2.03353E-3	  -287.841	2.72043E-3	    -7.669	5.89989E-4	    13.107	5.98297E-4	  -187.336	1.05522E-3	   -49.592	3.11430E-4	  -111.626	2.20605E-4	   357.221	8.87200E-5	  -996.703	5.22286E-1	2.02528E-1	3.32923E-1	5.45889E-2
   289.307	8.05764E-1	  -373.071	3.22640E-1	  -326.704	7.17310E-2	  -508.792	1.01417E-1	  -498.866	3.78819E-3	  -311.001	2.76742E-3	   -34.687	4.62257E-4	   134.128	6.90196E-4	  -209.465	2.33779E-3	   -91.814	3.18868E-4	  -221.887	8.27246E-5	   429.282	1.47528E-4	 -1079.666	5.50155E-1	2.05318E-1	3.37900E-1	5.84988E-2
   329.590	8.08503E-1	  -364.331	4.46693E-1	  -334.645	9.98796E-2	  -514.528	1.39933E-1	  -508.434	8.66112E-3	  -336.737	5.29495E-3	   -59.683	8.43207E-4	    61.712	1.47099E-3	  -236.606	3.86204E-3	  -120.007	1.35229E-3	  -256.296	7.79584E-4	   414.502	2.76994E-4	 -1146.441	1.36284E+0	3.03113E-1	3.51987E-1	1.04010E-1
   373.535	8.05257E-1	  -345.361	5.74850E-1	  -343.686	1.34512E-1	  -526.654	1.78747E-1	  -516.293	9.88858E-3	  -378.974	6.74148E-3	   -87.295	7.47124E-4	    49.188	1.83534E-3	  -269.677	3.94331E-3	  -147.383	1.99030E-3	  -141.186	2.62152E-3	   588.263	5.10198E-4	 -1058.351	5.52374E-1	2.12471E-1	3.38472E-1	5.53644E-2
   424.805	7.99642E-1	  -318.640	5.56437E-1	  -356.140	1.31952E-1	  -537.426	1.71196E-1	  -527.421	8.61756E-3	  -380.002	5.74224E-3	  -118.643	1.49859E-3	    -4.594	1.48272E-3	  -307.581	2.36368E-3	  -169.921	1.06093E-3	  -170.160	1.47221E-3	   564.123	2.07193E-4	 -1094.598	5.60678E-1	2.08643E-1	3.36771E-1	5.55652E-2
   479.736	7.82290E-1	  -306.829	3.95693E-1	  -368.649	9.71637E-2	  -551.863	1.22089E-1	  -538.117	3.18008E-3	  -405.784	2.16214E-3	  -140.434	6.15604E-4	   -61.704	4.66620E-4	  -339.798	1.32920E-3	  -197.418	5.63047E-4	  -212.610	5.39728E-4	   529.272	1.17519E-4	 -1123.843	5.89987E-1	2.00588E-1	3.25278E-1	5.39927E-2
   545.654	7.80536E-1	  -309.060	3.04754E-1	  -384.578	7.51994E-2	  -567.631	9.57830E-2	  -552.362	2.05631E-3	  -441.539	1.34677E-3	  -169.468	9.01651E-4	  -107.256	2.50356E-4	  -345.065	9.35878E-4	  -251.393	2.97054E-5	  -289.176	1.43804E-4	   449.822	6.25395E-5	 -1231.081	5.86622E-1	1.98480E-1	3.28602E-1	5.37638E-2
   618.896	7.79200E-1	  -319.024	2.56388E-1	  -407.236	6.23054E-2	  -591.064	8.11097E-2	  -574.576	4.76662E-4	  -445.712	6.78463E-4	  -203.411	6.43890E-4	  -172.264	1.35036E-4	  -386.231	7.74909E-4	  -335.180	5.51619E-5	  -465.011	9.17544E-5	   412.994	3.86945E-5	 -1360.502	5.17887E-1	1.98811E-1	3.32655E-1	5.46964E-2
   703.125	7.83700E-1	  -348.773	2.15135E-1	  -450.290	5.40268E-2	  -637.647	6.74699E-2	  -619.168	3.33570E-4	  -561.555	3.59123E-4	  -321.938	1.42630E-4	   -64.474	1.26737E-5	  -516.613	3.98198E-4	  -488.240	8.41660E-5	  -370.358	1.14448E-4	   534.790	3.83445E-5	 -1498.581	5.35501E-1	2.00099E-1	3.27663E-1	5.35478E-2
   798.340	7.90298E-1	  -401.008	1.59581E-1	  -517.205	4.10907E-2	  -708.553	4.57939E-2	  -689.393	3.79488E-4	  -428.845	2.28261E-4	  -495.002	1.05988E-4	  -217.241	2.52924E-5	  -660.152	1.06514E-4	  -503.154	6.22508E-5	  -437.499	1.10369E-4	   493.888	1.52598E-5	 -1477.719	5.03772E-1	2.07931E-1	3.32897E-1	5.25265E-2
   908.203	7.97495E-1	  -444.690	1.30375E-1	  -549.329	3.46702E-2	  -743.070	2.95501E-2	  -714.194	2.31053E-4	  -260.496	1.09588E-4	  -562.288	1.44858E-4	  -250.255	2.50624E-5	  -740.325	7.24833E-5	  -521.270	4.61699E-5	  -365.981	4.96556E-5	   321.029	1.49474E-5	 -1584.869	4.76245E-1	1.90825E-1	3.22995E-1	5.14078E-2
  1029.053	8.07730E-1	  -474.000	1.69529E-1	  -587.889	4.25048E-2	  -789.831	2.81038E-2	  -733.984	5.41261E-4	  -327.274	4.74224E-5	  -398.435	1.74799E-4	  -274.626	7.54628E-5	  -809.523	2.07054E-4	  -579.944	5.60914E-5	  -249.045	9.74643E-5	   245.769	3.26005E-5	 -1664.166	4.92592E-1	1.97921E-1	3.32812E-1	5.33283E-2
  1168.213	8.09010E-1	  -490.193	1.51448E-1	  -645.975	3.77440E-2	  -840.173	4.88166E-2	  -757.457	2.53732E-4	  -148.455	1.45980E-4	  -291.668	1.15961E-4	  -399.406	1.83973E-4	  -988.454	6.96451E-4	  -609.106	5.57227E-5	  -426.189	9.67931E-5	    83.137	4.93642E-5	 -1805.296	4.60460E-1	1.91753E-1	3.16779E-1	5.24617E-2
  1325.684	8.51049E-1	  -500.647	8.34518E-2	  -640.337	2.30451E-2	  -865.478	3.06338E-2	  -796.648	2.61517E-4	    24.182	4.67713E-5	  -432.934	1.00197E-4	  -295.409	5.45516E-5	  -835.137	9.58327E-4	  -705.637	6.62142E-5	  -331.543	4.55779E-5	   -80.413	3.40208E-5	 -1930.374	5.06385E-1	1.92274E-1	3.20516E-1	5.28615E-2
  1505.127	7.91650E-1	  -533.402	1.29423E-1	  -687.544	2.14411E-2	  -896.568	3.19365E-2	  -807.550	3.06723E-4	   -36.956	8.77412E-5	  -388.025	2.25865E-5	  -121.016	5.89558E-5	  -754.528	6.90059E-4	  -837.010	2.45702E-5	  -271.067	9.56789E-5	  -209.757	2.41864E-5	 -2093.840	5.46403E-1	1.96352E-1	3.25848E-1	5.99794E-2
  1710.205	7.98765E-1	  -559.338	1.06361E-1	  -736.257	1.99308E-2	  -938.896	3.23877E-2	  -859.290	3.49587E-4	  -128.118	8.79994E-5	  -455.937	7.79647E-6	  -240.450	5.59063E-5	  -580.011	1.39371E-4	  -945.064	7.44391E-5	  -352.344	3.63019E-5	  -154.345	1.39751E-5	 -2136.479	9.11870E-1	2.37393E-1	3.30933E-1	7.14505E-2
  1940.918	7.60932E-1	  -626.957	1.38874E-1	  -826.739	2.98710E-2	 -1017.062	3.34003E-2	  -908.651	1.08969E-4	  -170.557	4.03554E-5	  -594.052	2.24742E-4	  -133.924	2.20509E-5	  -619.359	1.13071E-4	 -1052.715	7.25384E-5	  -437.565	7.84320E-5	     3.614	2.01422E-5	 -1994.183	5.49796E-1	1.98433E-1	3.22181E-1	5.56175E-2
  2200.928	8.75439E-1	  -705.225	1.28864E-1	  -957.157	3.47122E-2	 -1152.213	5.70677E-2	 -1026.161	4.20024E-4	     3.192	5.09992E-5	  -751.550	2.92972E-5	    16.525	3.89846E-5	  -522.947	2.12714E-4	 -1143.563	5.81780E-5	  -334.437	4.36011E-5	   -63.674	1.42850E-5	 -1980.168	5.62908E-1	2.06387E-1	3.25373E-1	5.37459E-2
  2501.221	7.53348E-1	  -750.507	6.92131E-2	 -1024.177	2.18571E-2	 -1218.024	3.49952E-2	 -1077.463	1.34633E-3	   -87.600	9.36393E-5	  -898.944	3.37084E-5	  -148.186	3.61772E-5	  -652.495	3.41598E-4	 -1011.117	3.68500E-5	  -254.061	6.33858E-5	   101.376	9.16896E-6	 -1867.531	5.65303E-1	1.91675E-1	3.11917E-1	5.32810E-2
  2838.135	8.25473E-1	  -785.604	7.28947E-2	 -1100.657	4.06097E-2	 -1306.404	8.70328E-2	 -1143.952	2.27500E-3	  -257.265	1.14434E-4	 -1025.957	5.61051E-5	     0.220	1.33155E-4	  -825.101	4.27575E-4	 -1164.936	4.58793E-5	  -304.506	6.72212E-5	   133.912	4.97383E-6	 -1854.453	7.07725E-1	1.97894E-1	3.16741E-1	6.10639E-2
  3222.656	8.46664E-1	  -841.241	3.35762E-2	 -1219.277	3.30308E-2	 -1437.592	8.37051E-2	 -1268.824	9.42313E-4	  -387.605	9.01007E-5	  -968.370	8.12015E-5	   122.846	7.31225E-5	  -743.807	9.07989E-4	  -998.072	1.49426E-5	  -146.461	8.17410E-5	   291.092	8.00769E-6	 -1760.817	4.67354E-1	1.85735E-1	3.08142E-1	4.77734E-2
  3658.447	8.33428E-1	  -906.421	5.00457E-3	 -1340.525	2.36790E-2	 -1569.106	5.38507E-2	 -1390.895	8.84060E-4	  -518.276	5.54268E-5	 -1143.608	6.58475E-5	    -6.282	2.33746E-5	  -566.191	2.69394E-4	 -1002.240	1.49695E-5	  -239.112	7.79083E-5	   188.605	9.13708E-6	 -1880.331	4.54551E-1	1.83715E-1	3.14561E-1	4.73693E-2
  4152.832	7.85924E-1	 -1019.967	1.26541E-2	 -1344.850	1.16063E-2	 -1701.634	3.06717E-2	 -1515.246	1.91584E-4	  -353.872	2.57152E-5	 -1293.336	3.21409E-5	   -96.990	8.12358E-6	  -640.115	7.30606E-5	 -1014.824	3.69054E-5	  -299.361	1.37880E-4	    67.020	1.43856E-5	 -1910.209	4.65239E-1	1.81240E-1	3.08163E-1	4.70593E-2
  4713.135	7.37211E-1	 -1145.162	1.83178E-2	 -1494.974	1.36839E-2	 -1865.907	2.88782E-2	 -1674.956	2.35634E-4	  -186.955	3.29528E-5	 -1350.409	6.44113E-5	    57.974	1.04373E-5	  -477.477	3.47055E-3	 -1150.908	3.99861E-5	  -122.018	1.68579E-4	    12.037	1.28826E-4	 -1767.256	4.66298E-1	1.81307E-1	3.09417E-1	4.91750E-2
  5350.342	7.49044E-1	 -1246.277	3.16868E-2	 -1645.041	1.61079E-2	 -2007.166	3.12956E-2	 -1809.054	2.81591E-3	  -315.142	2.46817E-5	 -1300.277	1.33432E-4	   118.183	6.34790E-6	  -487.777	2.00000E-29	 -1080.000	2.00000E-29	     0.000	2.00000E-29	     0.000	2.00000E-29	 -1800.000	4.64305E-1	1.80160E-1	3.05555E-1	4.67550E-2
  6075.439	8.68477E-1	 -1322.460	1.06942E-1	 -1478.782	7.27273E-2	 -2186.526	1.02438E-1	 -1979.786	8.81360E-3	  -267.549	6.45778E-5	 -1276.818	3.10274E-4	    19.617	1.41688E-4	  -310.239	2.00000E-29	 -1080.000	2.00000E-29	     0.000	2.00000E-29	     0.000	2.00000E-29	 -1800.000	5.88702E-1	1.91872E-1	3.12287E-1	5.27645E-2
  6895.752	9.25467E-1	 -1493.896	2.53984E-2	 -1413.873	2.63051E-2	 -2127.808	2.80532E-2	 -1914.599	3.09841E-4	  -259.827	1.18927E-4	 -1334.296	4.65835E-5	   -83.233	5.11387E-6	  -418.266	2.00000E-29	 -1080.000	2.00000E-29	     0.000	2.00000E-29	     0.000	2.00000E-29	 -1800.000	5.10416E-1	1.86546E-1	3.04929E-1	4.89759E-2
  7829.590	8.45368E-1	 -1670.884	1.22981E-2	 -1267.222	1.70051E-2	 -1980.780	9.78576E-3	 -1770.336	2.00000E-29	  -360.000	2.00000E-29	 -1440.000	2.00000E-29	     0.000	2.00000E-29	  -360.000	2.00000E-29	 -1080.000	2.00000E-29	     0.000	2.00000E-29	     0.000	2.00000E-29	 -1800.000	5.89429E-1	1.86469E-1	2.98577E-1	5.14246E-2
  8887.939	6.64907E-1	 -1822.324	4.61856E-3	 -1198.060	8.02698E-3	 -1846.928	4.34205E-3	 -1659.278	2.00000E-29	  -360.000	2.00000E-29	 -1440.000	2.00000E-29	     0.000	2.00000E-29	  -360.000	2.00000E-29	 -1080.000	2.00000E-29	     0.000	2.00000E-29	     0.000	2.00000E-29	 -1800.000	5.99465E-1	1.91417E-1	3.10011E-1	5.35098E-2
 10089.111	6.81336E-1	 -1853.278	7.35190E-3	 -1338.528	1.28809E-2	 -1999.262	8.15537E-3	 -1650.525	2.00000E-29	  -360.000	2.00000E-29	 -1440.000	2.00000E-29	     0.000	2.00000E-29	  -360.000	2.00000E-29	 -1080.000	2.00000E-29	     0.000	2.00000E-29	     0.000	2.00000E-29	 -1800.000	6.78951E-1	1.94013E-1	3.08675E-1	5.94053E-2
 11451.416	1.04084E+0	 -1718.693	3.09320E-3	 -1252.771	2.08314E-2	 -2015.983	8.96495E-3	 -1645.927	2.00000E-29	  -360.000	2.00000E-29	 -1440.000	2.00000E-29	     0.000	2.00000E-29	  -360.000	2.00000E-29	 -1080.000	2.00000E-29	     0.000	2.00000E-29	     0.000	2.00000E-29	 -1800.000	5.21734E-1	1.83099E-1	3.10356E-1	4.90940E-2
 13000.488	1.43184E+0	 -1613.704	5.75486E-3	 -1220.439	3.11303E-2	 -2109.541	2.36376E-2	 -1752.571	2.00000E-29	  -360.000	2.00000E-29	 -1440.000	2.00000E-29	     0.000	2.00000E-29	  -360.000	2.00000E-29	 -1080.000	2.00000E-29	     0.000	2.00000E-29	     0.000	2.00000E-29	 -1800.000	6.74950E-1	1.94498E-1	3.14402E-1	6.00053E-2
