# Supplementary material for: The impact of size on middle-ear sound transmission in elephants, the largest terrestrial mammal
Source: PLoS One. 2024 Apr 10;19(4):e0298535. doi: 10.1371/journal.pone.0298535 (PMC11006165; doi:10.1371/journal.pone.0298535)
Supplement: S1 Data — (ZIP) [file pone.0298535.s008.zip › S1_Data/ETB2_7003S_3D OC_I1 R00.dbf2]

%
%
%
%SyncAv (v0.40); Tue, Jul 13, 2021; 6:55:20 PM
%Distortion (Sine Sequence) Measurement (Fmin: 7.324219; Fmax: 13000.488281; # Freqs: 55; Log-Spaced Freqs)
%     Sampling rate: 30000 Hz; FFT length: 8192; # averages: 10
%     Input Voltage range: -10.000 to 10.000
%Output Channel Assignment(s):
%     "AO ch0" = PXI1Slot2/ao0
%Input Channel Assignment(s):
%     "AI ch0" = PXI1Slot4/ai0
%     "AI ch1" = PXI1Slot4/ai1
%     "AI ch2" = PXI1Slot4/ai2
%     "AI ch3" = PXI1Slot4/ai3
%Output Channel Stimuli:
%     AO ch0: Sine; 1.000000E-1 V (peak); 0.000 deg. phase
%Stimulus EQ Settings:
%     AO ch0: "Based on: distortion file (log. mag., log. freq. spacing), path: C:\Users\oconnec\Dropbox (Partners HealthCare)\OtoBiomechanics\Projects\Middle-Ear Projects\Experiments\Elephant\Elephant_Joint_Fusion\ElephantJointFusionExpt_Data01\ETB02B\7004S_3D TM_SH1 R00.dbf2" (56 pts; Gains from -11.27 dB to 32.10 dB) 
%Calibration Settings (Sensitivity only):
%     AI ch0 Gain: -
%     AI ch1 Gain: -
%     AI ch2 Gain: -
%     AI ch3 Gain: -
%     AI ch0 Sensitivity (): C:\Users\oconnec\Dropbox (Partners HealthCare)\OtoBiomechanics\Projects\Middle-Ear Projects\Experiments\Elephant\Calibrations\ER7Ccalib0_1V_3-15k.col2
%     AI ch1 Sensitivity (mm/s): 2.000000E-1
%     AI ch2 Sensitivity (mm/s): 2.000000E-1
%     AI ch3 Sensitivity (mm/s): 2.000000E-1
%XYZ Position Information (mm; +/- defined by axes):
%     Abs. Pos. of Zero Ref.: X0=-0.000000, Y0=-0.000000, Z0=-0.000000
%     Cur. Pos. Rel. to Zero Ref.: X=-88.750000, Y=-74.850000, Z=-71.731250
%Freq. (Hz)	ch0_PrMg  	ch0_PrPh	ch1_PrMg  	ch1_PrPh	ch2_PrMg  	ch2_PrPh	ch3_PrMg  	ch3_PrPh	ch0_2HMg  	ch0_2HPh	ch1_2HMg  	ch1_2HPh	ch2_2HMg  	ch2_2HPh	ch3_2HMg  	ch3_2HPh	ch0_3HMg  	ch0_3HPh	ch1_3HMg  	ch1_3HPh	ch2_3HMg  	ch2_3HPh	ch3_3HMg  	ch3_3HPh	ch0_THD+N  	ch1_THD+N  	ch2_THD+N  	ch3_THD+N  	
     7.324	9.31740E-1	   -74.709	5.02248E-3	   156.147	4.85617E-3	   156.796	1.04983E-3	   -24.957	2.69054E-2	   -22.010	3.33754E-4	   155.337	3.18716E-4	    16.761	5.80944E-4	   164.176	3.79929E-3	    89.892	5.43684E-4	    24.887	3.99439E-4	  -102.672	1.70136E-4	    15.009	4.69641E-1	9.78011E-1	1.00239E+0	2.05687E-1
    10.986	9.44333E-1	  -119.998	1.55953E-2	    64.194	1.50604E-2	    68.052	3.15819E-3	  -117.288	1.02022E-2	   -85.529	7.34532E-4	    22.480	1.60047E-3	    21.137	1.26484E-4	   205.017	3.26021E-4	    35.565	2.73562E-4	   -56.397	5.80332E-4	  -150.527	1.22743E-3	   -55.940	4.72798E-1	9.95188E-1	1.01762E+0	2.13276E-1
    14.648	9.57467E-1	  -150.151	1.98594E-2	    -2.366	2.09524E-2	     0.350	4.56143E-3	  -190.521	4.93461E-3	  -137.573	1.63498E-3	    41.264	2.36069E-3	    14.420	8.72577E-4	   149.824	5.11515E-4	   -23.298	2.76076E-4	  -185.356	3.04310E-4	  -248.704	2.30421E-4	  -200.107	5.97386E-1	9.88630E-1	1.02249E+0	2.11175E-1
    18.311	9.52716E-1	  -170.298	2.15412E-2	   -39.085	2.14058E-2	   -39.021	4.63187E-3	  -218.610	2.11201E-3	  -179.540	1.62887E-4	    96.963	7.12781E-4	   139.972	4.41478E-4	    69.395	2.40594E-3	    46.326	2.17409E-4	  -211.773	3.33631E-4	  -404.693	3.18369E-4	  -278.361	6.11720E-1	1.02360E+0	1.04894E+0	2.21416E-1
    21.973	9.59180E-1	  -185.560	2.26954E-2	   -66.505	2.27870E-2	   -61.965	4.85298E-3	  -246.708	1.53794E-3	  -170.599	1.99416E-4	   254.287	7.47864E-4	   315.693	2.84597E-4	   -76.262	2.69418E-4	   114.220	4.12885E-4	  -104.488	4.88688E-4	  -301.038	6.85853E-5	  -456.975	6.08171E-1	1.02393E+0	1.04637E+0	2.17511E-1
    25.635	9.57591E-1	  -198.889	2.56248E-2	   -85.888	2.56548E-2	   -91.620	5.56711E-3	  -269.041	1.96892E-3	  -177.763	3.05028E-4	   334.317	7.00149E-4	   284.345	2.62837E-4	  -254.672	1.80603E-4	   266.180	2.03458E-4	   -78.430	3.94245E-4	  -205.073	7.66933E-6	  -608.426	5.01040E-1	1.02976E+0	1.05428E+0	2.17550E-1
    29.297	9.56517E-1	  -210.265	3.03252E-2	  -100.757	2.94027E-2	  -103.140	6.22566E-3	  -299.150	2.49574E-3	  -175.296	4.19302E-4	   212.982	1.86462E-3	   242.881	3.40399E-4	  -365.675	7.78801E-4	   371.054	2.28089E-4	  -136.599	2.55919E-4	  -227.598	1.95205E-4	  -558.801	4.57949E-1	1.01600E+0	1.04144E+0	2.15324E-1
    32.959	9.63524E-1	  -220.549	3.06460E-2	  -115.103	3.03234E-2	  -110.654	5.30841E-3	  -294.105	9.97251E-4	  -195.899	1.07252E-4	   313.284	1.97759E-5	   237.700	2.99688E-5	  -186.830	2.72261E-4	   435.830	6.85501E-5	  -125.790	2.34430E-4	  -127.187	3.72325E-5	  -689.722	5.27682E-1	1.03983E+0	1.06501E+0	2.19140E-1
    36.621	9.65582E-1	  -229.250	3.28398E-2	  -127.749	3.29307E-2	  -125.090	7.69273E-3	  -306.559	1.14509E-3	  -152.396	1.71023E-4	   207.331	5.11190E-4	   217.640	6.18745E-5	  -215.881	3.24698E-4	   441.922	1.74248E-4	    -9.916	1.77382E-4	  -101.348	2.44202E-5	  -732.540	4.49573E-1	1.04435E+0	1.06932E+0	2.21475E-1
    43.945	9.68241E-1	  -245.542	3.76401E-2	  -148.108	3.80144E-2	  -150.277	8.13740E-3	  -327.683	4.02150E-4	  -231.846	1.42105E-4	   195.082	5.35244E-4	   194.037	2.65044E-5	  -382.774	6.38892E-4	   267.200	1.73561E-4	   125.175	3.40750E-4	   -72.379	4.88054E-5	  -590.614	4.68533E-1	1.02782E+0	1.05468E+0	2.18709E-1
    47.607	9.70841E-1	  -252.591	4.02132E-2	  -157.010	4.07367E-2	  -156.392	8.92171E-3	  -335.014	8.26915E-4	  -270.731	2.81715E-4	   253.349	8.72069E-5	   283.165	6.13183E-5	  -204.019	2.47585E-4	   439.542	2.53281E-4	   -32.602	1.21881E-4	  -190.399	3.73263E-5	  -747.438	4.58611E-1	1.02188E+0	1.04559E+0	2.15010E-1
    54.932	9.75623E-1	  -266.482	4.53053E-2	  -172.881	4.56319E-2	  -172.025	1.04127E-2	  -352.916	4.19922E-4	  -300.937	7.14948E-5	   328.174	2.06710E-4	   267.072	3.19552E-5	  -348.579	6.13091E-4	   569.138	2.04307E-4	  -156.011	1.63124E-4	  -351.310	1.04611E-4	  -846.912	4.57406E-1	9.95321E-1	1.02381E+0	2.11609E-1
    62.256	9.74211E-1	  -277.912	5.06005E-2	  -186.671	5.03554E-2	  -188.821	1.13143E-2	  -368.374	7.10291E-4	  -330.768	1.34825E-4	   450.177	9.79254E-4	   144.346	1.20105E-4	  -374.667	3.64175E-4	   638.168	1.72388E-4	  -303.921	2.57461E-4	  -517.953	5.43045E-5	  -709.318	4.49605E-1	1.02169E+0	1.05060E+0	2.15826E-1
    73.242	9.72361E-1	  -293.353	5.84460E-2	  -204.051	5.85634E-2	  -203.127	1.27643E-2	  -384.195	2.54367E-4	  -266.561	2.02359E-5	   361.218	1.17200E-4	   252.887	4.40892E-5	  -423.974	3.22459E-4	   537.090	4.70619E-4	  -369.099	3.84301E-4	  -545.553	6.91596E-5	  -727.728	4.86007E-1	1.02289E+0	1.04877E+0	2.18025E-1
    80.566	9.74929E-1	  -301.617	6.43512E-2	  -213.768	6.40995E-2	  -213.732	1.41577E-2	  -394.796	3.69327E-4	  -342.810	5.16695E-5	   322.727	2.64748E-4	   190.194	5.79765E-5	  -348.367	1.49809E-4	   439.845	6.08350E-5	  -416.714	4.95135E-5	  -407.887	9.57277E-6	  -758.072	4.76224E-1	1.01570E+0	1.04295E+0	2.14541E-1
    91.553	9.73067E-1	  -313.343	7.29392E-2	  -226.710	7.28363E-2	  -226.720	1.58457E-2	  -406.345	1.60799E-3	  -392.718	1.96236E-4	   213.088	1.91989E-4	    85.673	4.71020E-5	  -410.309	2.97695E-4	   584.570	2.42896E-4	  -345.424	2.66311E-4	  -525.209	6.91369E-5	  -691.171	5.01235E-1	1.03595E+0	1.07441E+0	2.21388E-1
   106.201	9.71727E-1	  -325.862	8.54274E-2	  -241.242	8.51978E-2	  -241.058	1.82444E-2	  -420.273	1.04095E-3	  -347.663	8.00442E-5	    62.124	3.44105E-4	   145.814	9.11343E-5	  -389.782	5.03044E-4	   540.282	1.00624E-4	  -182.748	1.05383E-4	  -357.909	3.03738E-5	  -867.704	5.26674E-1	1.04779E+0	1.07148E+0	2.20788E-1
   120.850	9.65978E-1	  -336.426	9.66001E-2	  -253.654	9.62670E-2	  -253.771	2.11241E-2	  -432.803	2.54275E-4	  -398.091	3.14851E-4	    -1.014	3.94687E-4	   145.833	8.49536E-5	  -405.723	5.23273E-4	   602.481	5.41380E-4	  -324.844	5.62743E-4	  -522.957	1.25497E-4	  -700.190	5.26985E-1	1.03869E+0	1.07147E+0	2.19522E-1
   135.498	9.65415E-1	  -345.279	1.10887E-1	  -263.968	1.10647E-1	  -263.838	2.39490E-2	  -443.241	5.64153E-4	  -554.844	1.48333E-4	   132.331	4.13900E-4	    61.624	8.26134E-5	  -464.389	1.79921E-4	   552.611	1.02735E-3	  -392.013	1.13495E-3	  -564.538	2.61358E-4	  -763.101	5.78833E-1	1.05750E+0	1.07807E+0	2.24352E-1
   153.809	9.69010E-1	  -354.811	1.31020E-1	  -275.460	1.30551E-1	  -275.270	2.78086E-2	  -454.599	4.39205E-4	  -620.388	1.47533E-4	    10.186	6.09551E-4	    75.575	1.43814E-4	  -467.747	3.22967E-4	   706.917	2.21450E-4	  -457.625	2.94378E-4	  -666.557	7.19854E-5	  -813.646	4.70429E-1	1.06301E+0	1.08468E+0	2.25746E-1
   175.781	9.65768E-1	  -363.884	1.59313E-1	  -286.786	1.59249E-1	  -286.797	3.34949E-2	  -465.725	3.32236E-4	  -699.892	5.43608E-4	    70.821	4.58535E-4	     0.242	1.26673E-4	  -525.940	2.16653E-4	   722.983	1.96091E-4	  -287.060	2.94758E-4	  -630.568	3.36141E-4	  -973.076	4.77835E-1	1.04011E+0	1.05941E+0	2.19800E-1
   197.754	9.67572E-1	  -371.015	1.93490E-1	  -296.452	1.92849E-1	  -296.554	3.94710E-2	  -474.053	4.85439E-4	  -614.138	4.13914E-4	   208.074	1.80551E-3	    23.100	2.38521E-4	  -524.239	2.12731E-4	   680.653	2.81810E-5	  -423.276	1.16531E-4	  -730.481	3.22419E-5	  -900.595	5.10373E-1	1.03878E+0	1.06746E+0	2.21262E-1
   223.389	9.60772E-1	  -375.539	2.43184E-1	  -305.618	2.42075E-1	  -305.172	4.88567E-2	  -481.863	1.20680E-3	  -636.592	8.84365E-4	   364.172	7.82350E-4	    14.854	2.06815E-4	  -512.102	6.18997E-4	   764.474	4.96870E-4	  -443.767	1.70776E-4	  -681.583	7.56282E-5	  -863.995	4.51504E-1	1.04568E+0	1.06606E+0	2.21482E-1
   256.348	9.49717E-1	  -375.666	3.22844E-1	  -315.064	3.21294E-1	  -314.483	6.42613E-2	  -488.318	2.60129E-3	  -652.445	1.33745E-3	   355.053	1.64609E-3	   -11.461	4.90270E-4	  -536.435	1.48905E-3	   690.400	2.07201E-4	  -511.851	9.35649E-4	  -849.127	1.56620E-4	 -1000.694	5.21474E-1	1.05614E+0	1.07968E+0	2.25229E-1
   289.307	9.59829E-1	  -374.383	4.16657E-1	  -325.079	4.15245E-1	  -325.075	8.53111E-2	  -496.292	5.06133E-3	  -667.250	3.00565E-3	   324.189	3.08486E-3	   -26.620	8.21413E-4	  -561.967	1.91368E-3	   624.193	1.61199E-4	  -472.496	3.27268E-4	  -881.662	1.50517E-4	 -1059.407	5.88304E-1	1.05038E+0	1.07285E+0	2.22943E-1
   329.590	9.58319E-1	  -366.874	5.74572E-1	  -333.910	5.73127E-1	  -333.753	1.18683E-1	  -504.848	1.08238E-2	  -699.873	5.13853E-3	   298.962	5.53550E-3	   -62.506	1.52785E-3	  -593.563	3.01756E-3	   588.740	5.91282E-4	  -595.899	6.46235E-4	  -939.950	1.76874E-4	 -1090.157	5.58287E-1	1.04345E+0	1.07707E+0	2.23409E-1
   373.535	9.37627E-1	  -348.516	7.36609E-1	  -342.521	7.34474E-1	  -342.281	1.51581E-1	  -512.036	1.21384E-2	  -736.596	6.98777E-3	   260.940	7.34639E-3	  -104.415	2.07979E-3	  -625.097	2.49841E-3	   552.747	1.77491E-4	  -522.959	1.09716E-3	  -931.563	2.72815E-4	 -1101.988	4.73176E-1	1.03851E+0	1.07086E+0	2.19253E-1
   424.805	9.00004E-1	  -321.560	7.13497E-1	  -354.802	7.11419E-1	  -354.665	1.46127E-1	  -521.874	1.12263E-2	  -739.518	5.61024E-3	   225.015	6.09391E-3	  -134.877	1.84958E-3	  -668.499	1.97596E-3	   528.641	3.29811E-4	  -519.117	3.25667E-4	  -978.027	1.03568E-4	 -1157.213	4.91568E-1	1.02838E+0	1.04967E+0	2.16534E-1
   479.736	8.75076E-1	  -307.989	5.05624E-1	  -367.304	5.03977E-1	  -367.078	1.04925E-1	  -531.243	4.91707E-3	  -766.440	1.58166E-3	   198.104	1.92555E-3	  -165.450	6.37245E-4	  -709.863	1.25960E-3	   500.890	3.28308E-4	  -656.668	1.09594E-4	 -1151.467	2.59459E-5	 -1117.729	4.63639E-1	1.03876E+0	1.05661E+0	2.18083E-1
   545.654	8.83318E-1	  -309.516	3.88054E-1	  -382.955	3.87287E-1	  -382.702	8.38839E-2	  -544.044	2.44988E-3	  -810.962	1.17796E-3	   164.479	9.99504E-4	  -219.888	1.58381E-4	  -783.211	1.04909E-3	   447.545	4.33980E-4	  -727.591	3.19009E-4	 -1260.493	1.59223E-5	 -1082.690	4.62283E-1	1.00961E+0	1.03480E+0	2.12772E-1
   618.896	8.86085E-1	  -319.553	3.26240E-1	  -405.246	3.25257E-1	  -405.023	7.35143E-2	  -565.112	6.31853E-4	  -862.556	3.17610E-4	    59.538	6.55674E-4	  -246.923	1.21042E-4	  -778.727	1.44131E-3	   400.625	3.55221E-4	  -856.808	1.57496E-4	 -1122.168	6.88039E-5	  -970.841	4.41544E-1	1.00593E+0	1.03173E+0	2.12970E-1
   703.125	8.91974E-1	  -348.871	2.66988E-1	  -448.271	2.67001E-1	  -448.026	6.30899E-2	  -607.726	4.23431E-4	  -918.270	4.07783E-4	   113.457	3.31967E-4	  -364.062	8.22576E-5	  -897.513	5.87187E-4	   268.796	1.38742E-4	  -786.776	1.84108E-4	  -989.105	4.30450E-5	 -1136.294	4.54518E-1	9.99329E-1	1.02795E+0	2.12014E-1
   798.340	8.99805E-1	  -401.444	1.99994E-1	  -517.370	1.99534E-1	  -517.027	4.77807E-2	  -678.558	2.59912E-4	  -797.351	2.80103E-4	   282.119	2.01601E-4	  -187.196	2.07572E-5	 -1075.372	2.17953E-4	   410.336	2.44243E-4	  -960.829	2.92545E-4	 -1152.333	6.54045E-5	  -977.463	5.23860E-1	1.01729E+0	1.03561E+0	2.14157E-1
   908.203	9.07374E-1	  -444.049	1.25530E-1	  -549.142	1.25753E-1	  -548.793	2.86108E-2	  -710.459	4.96878E-4	  -923.283	1.47033E-4	   338.711	2.07150E-4	  -230.173	5.68014E-5	 -1110.951	1.43838E-4	   285.361	2.50470E-4	 -1022.225	3.99225E-4	 -1237.759	6.70219E-5	 -1031.920	4.76487E-1	1.03146E+0	1.04692E+0	2.14928E-1
  1029.053	9.55688E-1	  -471.926	1.54110E-1	  -570.447	1.52758E-1	  -570.183	2.14029E-2	  -729.647	6.40056E-4	 -1057.056	2.29248E-4	   230.621	3.04175E-4	  -277.161	8.35078E-5	 -1176.584	2.17581E-4	   179.289	2.55194E-4	 -1023.156	3.08341E-4	 -1180.648	8.18876E-5	  -994.467	6.07729E-1	1.04248E+0	1.06962E+0	2.24733E-1
  1168.213	1.01075E+0	  -497.625	2.10875E-1	  -613.465	2.08702E-1	  -612.542	5.80763E-2	  -720.545	3.86135E-4	 -1151.392	3.06506E-4	   267.583	1.82563E-4	  -339.099	1.35108E-4	 -1275.127	9.34562E-4	   103.542	4.33382E-4	  -930.533	7.92447E-5	 -1111.742	4.33809E-5	 -1072.410	5.57065E-1	1.05423E+0	1.07563E+0	2.23105E-1
  1325.684	8.39779E-1	  -502.266	1.14877E-1	  -646.854	1.15673E-1	  -645.751	5.52115E-2	  -781.703	2.91127E-4	 -1288.366	2.38742E-4	   352.150	3.86755E-4	  -196.004	1.44297E-4	 -1454.152	1.48314E-3	     6.396	7.32569E-5	  -989.189	1.67792E-4	 -1036.839	8.13641E-5	 -1226.153	5.43058E-1	1.10649E+0	1.12679E+0	2.34078E-1
  1505.127	9.42393E-1	  -529.378	1.26193E-1	  -668.531	1.26577E-1	  -667.647	4.53745E-2	  -810.621	3.86254E-4	 -1460.687	1.14349E-4	   274.504	2.18861E-4	  -253.750	5.28317E-5	 -1509.092	8.77651E-4	  -126.011	8.64028E-5	 -1105.449	1.43592E-4	  -867.835	6.15928E-5	 -1385.239	5.44289E-1	1.08283E+0	1.10292E+0	2.29748E-1
  1710.205	8.73696E-1	  -558.567	1.03886E-1	  -715.751	1.05278E-1	  -714.756	5.25307E-2	  -863.792	5.21627E-4	 -1546.849	1.54381E-4	   144.582	3.18847E-4	  -396.317	1.15223E-4	 -1647.699	1.91897E-4	  -245.340	3.10819E-4	 -1197.569	3.92047E-4	 -1015.883	7.66548E-5	 -1557.944	4.86408E-1	1.08561E+0	1.10852E+0	2.28463E-1
  1940.918	1.02010E+0	  -627.885	1.12896E-1	  -791.453	1.12975E-1	  -791.132	4.09686E-2	  -965.310	2.57478E-4	 -1367.885	2.49218E-4	   313.181	5.23040E-4	  -231.110	1.20957E-4	 -1490.679	3.46774E-5	  -171.368	2.50457E-4	 -1051.684	2.79869E-4	  -869.204	5.46966E-5	 -1405.566	4.49361E-1	1.17606E+0	1.20361E+0	2.48429E-1
  2200.928	9.17485E-1	  -710.314	1.06372E-1	  -884.182	1.05836E-1	  -883.316	3.82127E-2	  -999.632	7.42303E-4	 -1436.990	1.87982E-4	   433.390	1.08683E-4	  -398.669	2.51751E-5	 -1559.044	5.72667E-4	   -60.868	1.33867E-4	 -1049.924	1.14178E-4	  -748.642	1.23624E-5	 -1581.168	4.37022E-1	1.24206E+0	1.26411E+0	2.61247E-1
  2501.221	8.08651E-1	  -742.887	9.87175E-2	  -940.466	9.93884E-2	  -938.590	6.08079E-2	 -1071.456	1.37844E-3	 -1530.093	3.33726E-4	   580.799	1.05754E-4	  -436.866	3.15852E-5	 -1711.067	4.99122E-4	    55.319	2.62808E-4	 -1130.629	2.63470E-4	  -609.213	5.54854E-5	 -1499.896	4.49771E-1	1.22728E+0	1.24905E+0	2.55973E-1
  2838.135	1.02281E+0	  -789.194	1.33827E-1	 -1004.354	1.36684E-1	 -1003.327	9.23344E-2	 -1158.555	3.02366E-3	 -1695.557	5.02735E-4	   756.711	7.13964E-4	  -363.123	1.79775E-4	 -1598.583	2.12962E-4	   -92.737	5.35029E-4	 -1079.395	5.73021E-4	  -536.687	1.14588E-4	 -1433.152	4.47308E-1	1.25490E+0	1.26951E+0	2.63682E-1
  3222.656	1.00547E+0	  -837.288	1.80975E-1	 -1098.630	1.85274E-1	 -1097.946	1.10343E-1	 -1264.179	1.95921E-3	 -1818.780	1.81020E-4	   892.562	6.70019E-4	  -275.014	1.50384E-4	 -1508.663	1.26177E-3	  -206.956	2.28427E-4	  -913.797	1.96263E-4	  -690.086	3.37792E-5	 -1256.696	5.67082E-1	1.24745E+0	1.26920E+0	2.62765E-1
  3658.447	1.03499E+0	  -913.332	1.38568E-1	 -1232.230	1.41057E-1	 -1231.822	7.59770E-2	 -1402.031	1.16191E-3	 -1975.551	5.94767E-5	   891.511	1.47876E-4	  -130.237	3.70094E-5	 -1366.815	5.52087E-4	  -288.741	3.10126E-4	  -757.339	3.18824E-4	  -579.785	7.12552E-5	 -1119.012	4.72945E-1	1.32532E+0	1.34482E+0	2.78564E-1
  4152.832	8.19061E-1	 -1023.298	7.29828E-2	 -1370.936	7.41315E-2	 -1371.000	3.62734E-2	 -1544.923	2.55660E-4	 -2155.507	1.56122E-4	   863.585	1.74506E-4	   -73.407	3.90817E-5	 -1332.955	1.47753E-4	  -218.699	5.46832E-4	  -650.836	6.81327E-4	  -473.754	1.10592E-4	 -1013.621	5.26276E-1	1.35729E+0	1.37467E+0	2.87677E-1
  4713.135	7.85547E-1	 -1145.675	7.66467E-2	 -1520.700	7.72485E-2	 -1520.663	3.16560E-2	 -1695.700	1.58056E-4	 -2316.687	3.42284E-4	   976.110	4.26882E-4	    72.841	6.87328E-5	 -1189.854	5.04910E-3	   -85.485	3.04024E-4	  -762.735	3.68920E-4	  -527.323	5.21158E-5	 -1091.624	4.88395E-1	1.26904E+0	1.28710E+0	2.66905E-1
  5350.342	8.15484E-1	 -1245.466	9.08745E-2	 -1663.786	9.13802E-2	 -1663.482	3.10312E-2	 -1833.105	3.40690E-3	 -2477.271	3.47975E-4	  1132.250	2.94925E-4	   231.570	6.89540E-5	 -1035.381	2.00000E-29	     0.000	2.00000E-29	  -720.000	2.00000E-29	  -360.000	2.00000E-29	 -1080.000	4.60464E-1	1.26438E+0	1.28997E+0	2.67287E-1
  6075.439	1.12590E+0	 -1318.798	3.87094E-1	 -1491.278	3.87795E-1	 -1490.770	1.14884E-1	 -2005.415	1.09653E-2	 -2430.109	4.73459E-4	   953.295	2.38440E-4	   357.684	7.30482E-5	  -856.869	2.00000E-29	     0.000	2.00000E-29	  -720.000	2.00000E-29	  -360.000	2.00000E-29	 -1080.000	4.60176E-1	1.29349E+0	1.31835E+0	2.72633E-1
  6895.752	1.22263E+0	 -1144.614	8.10268E-2	 -1455.679	8.10916E-2	 -1454.898	2.43156E-2	 -1961.477	6.40074E-4	 -2439.792	3.54628E-4	   926.116	2.51718E-4	   384.877	5.83906E-5	  -880.787	2.00000E-29	     0.000	2.00000E-29	  -720.000	2.00000E-29	  -360.000	2.00000E-29	 -1080.000	4.43100E-1	1.30886E+0	1.33209E+0	2.74667E-1
  7829.590	7.82734E-1	  -973.377	2.21369E-2	 -1330.129	2.19492E-2	 -1328.581	5.34408E-3	 -1838.702	2.00000E-29	 -2520.000	2.00000E-29	  1080.000	2.00000E-29	   360.000	2.00000E-29	  -720.000	2.00000E-29	     0.000	2.00000E-29	  -720.000	2.00000E-29	  -360.000	2.00000E-29	 -1080.000	5.38588E-1	1.39175E+0	1.41226E+0	2.90824E-1
  8887.939	4.66100E-1	 -1102.543	6.75641E-3	 -1230.319	6.53032E-3	 -1230.905	1.84119E-3	 -1737.388	2.00000E-29	 -2520.000	2.00000E-29	  1080.000	2.00000E-29	   360.000	2.00000E-29	  -720.000	2.00000E-29	     0.000	2.00000E-29	  -720.000	2.00000E-29	  -360.000	2.00000E-29	 -1080.000	4.45692E-1	1.32884E+0	1.34951E+0	2.79688E-1
 10089.111	7.54148E-1	 -1132.386	1.53252E-2	 -1055.950	1.52258E-2	 -1057.970	3.02474E-3	 -1607.444	2.00000E-29	 -2520.000	2.00000E-29	  1080.000	2.00000E-29	   360.000	2.00000E-29	  -720.000	2.00000E-29	     0.000	2.00000E-29	  -720.000	2.00000E-29	  -360.000	2.00000E-29	 -1080.000	4.52167E-1	1.32621E+0	1.34850E+0	2.77878E-1
 11451.416	1.01556E+0	 -1006.347	1.07642E-2	 -1056.962	9.84103E-3	 -1057.227	1.10371E-3	 -1622.173	2.00000E-29	 -2520.000	2.00000E-29	  1080.000	2.00000E-29	   360.000	2.00000E-29	  -720.000	2.00000E-29	     0.000	2.00000E-29	  -720.000	2.00000E-29	  -360.000	2.00000E-29	 -1080.000	4.54596E-1	1.32214E+0	1.34644E+0	2.77291E-1
 13000.488	1.38506E+0	  -900.226	1.57271E-2	 -1209.709	1.62372E-2	 -1207.360	1.17959E-3	 -1716.154	2.00000E-29	 -2520.000	2.00000E-29	  1080.000	2.00000E-29	   360.000	2.00000E-29	  -720.000	2.00000E-29	     0.000	2.00000E-29	  -720.000	2.00000E-29	  -360.000	2.00000E-29	 -1080.000	4.74957E-1	1.43868E+0	1.46223E+0	3.01156E-1
