# Supplementary material for: The impact of size on middle-ear sound transmission in elephants, the largest terrestrial mammal
Source: PLoS One. 2024 Apr 10;19(4):e0298535. doi: 10.1371/journal.pone.0298535 (PMC11006165; doi:10.1371/journal.pone.0298535)
Supplement: S1 Data — (ZIP) [file pone.0298535.s008.zip › S1_Data/ETB2_7004S_3D OC_SH2 R00.dbf2]

%
%
%
%SyncAv (v0.40); Tue, Jul 13, 2021; 7:06:11 PM
%Distortion (Sine Sequence) Measurement (Fmin: 7.324219; Fmax: 13000.488281; # Freqs: 55; Log-Spaced Freqs)
%     Sampling rate: 30000 Hz; FFT length: 8192; # averages: 10
%     Input Voltage range: -10.000 to 10.000
%Output Channel Assignment(s):
%     "AO ch0" = PXI1Slot2/ao0
%Input Channel Assignment(s):
%     "AI ch0" = PXI1Slot4/ai0
%     "AI ch1" = PXI1Slot4/ai1
%     "AI ch2" = PXI1Slot4/ai2
%     "AI ch3" = PXI1Slot4/ai3
%Output Channel Stimuli:
%     AO ch0: Sine; 1.000000E-1 V (peak); 0.000 deg. phase
%Stimulus EQ Settings:
%     AO ch0: "Based on: distortion file (log. mag., log. freq. spacing), path: C:\Users\oconnec\Dropbox (Partners HealthCare)\OtoBiomechanics\Projects\Middle-Ear Projects\Experiments\Elephant\Elephant_Joint_Fusion\ElephantJointFusionExpt_Data01\ETB02B\7004S_3D TM_SH1 R00.dbf2" (56 pts; Gains from -11.27 dB to 32.10 dB) 
%Calibration Settings (Sensitivity only):
%     AI ch0 Gain: -
%     AI ch1 Gain: -
%     AI ch2 Gain: -
%     AI ch3 Gain: -
%     AI ch0 Sensitivity (): C:\Users\oconnec\Dropbox (Partners HealthCare)\OtoBiomechanics\Projects\Middle-Ear Projects\Experiments\Elephant\Calibrations\ER7Ccalib0_1V_3-15k.col2
%     AI ch1 Sensitivity (mm/s): 2.000000E-1
%     AI ch2 Sensitivity (mm/s): 2.000000E-1
%     AI ch3 Sensitivity (mm/s): 2.000000E-1
%XYZ Position Information (mm; +/- defined by axes):
%     Abs. Pos. of Zero Ref.: X0=-0.000000, Y0=-0.000000, Z0=-0.000000
%     Cur. Pos. Rel. to Zero Ref.: X=-85.443750, Y=-73.906250, Z=-77.456250
%Freq. (Hz)	ch0_PrMg  	ch0_PrPh	ch1_PrMg  	ch1_PrPh	ch2_PrMg  	ch2_PrPh	ch3_PrMg  	ch3_PrPh	ch0_2HMg  	ch0_2HPh	ch1_2HMg  	ch1_2HPh	ch2_2HMg  	ch2_2HPh	ch3_2HMg  	ch3_2HPh	ch0_3HMg  	ch0_3HPh	ch1_3HMg  	ch1_3HPh	ch2_3HMg  	ch2_3HPh	ch3_3HMg  	ch3_3HPh	ch0_THD+N  	ch1_THD+N  	ch2_THD+N  	ch3_THD+N  	
     7.324	9.34332E-1	   -74.121	2.38452E-3	   154.134	2.29280E-3	   149.824	1.45338E-3	   -24.941	2.67172E-2	   -31.143	5.49494E-4	   104.911	3.88040E-4	   107.111	7.75808E-4	   -56.344	4.57522E-3	   175.395	3.46348E-4	   -16.559	1.08616E-3	   -11.801	2.84595E-4	   113.492	4.67617E-1	8.07329E-1	8.43207E-1	1.73682E-1
    10.986	9.45342E-1	  -119.881	7.32534E-3	    53.475	7.27945E-3	    60.438	5.10353E-3	  -110.792	8.10466E-3	   -71.659	4.81523E-4	    37.658	6.40277E-4	    19.077	4.80184E-4	  -195.012	2.26660E-4	    53.550	7.26866E-4	   -60.674	3.63151E-4	   -70.024	1.08502E-3	     0.897	4.51929E-1	8.26288E-1	8.59560E-1	1.78792E-1
    14.648	9.64387E-1	  -149.550	7.59133E-3	   -15.123	8.31973E-3	   -10.411	6.28643E-3	  -185.649	9.45392E-3	  -117.309	1.36521E-3	   119.888	1.40138E-3	   115.199	1.21684E-3	  -186.226	6.75426E-4	     9.742	3.03227E-4	   -80.876	4.39482E-4	   -78.815	3.68092E-4	   -57.716	4.52397E-1	8.14318E-1	8.43539E-1	1.78360E-1
    18.311	9.62576E-1	  -169.441	8.52884E-3	   -48.697	8.30164E-3	   -40.643	7.12137E-3	  -216.653	3.03487E-3	  -125.582	2.33108E-4	   297.299	1.33972E-4	   -64.428	1.16838E-4	  -358.636	6.35309E-4	    43.092	1.74219E-4	    -0.511	1.58304E-4	  -197.346	1.23004E-4	   -37.863	4.41980E-1	8.35706E-1	8.58009E-1	1.79407E-1
    21.973	9.65460E-1	  -184.988	8.34503E-3	   -69.623	8.92588E-3	   -68.289	7.77031E-3	  -243.242	1.59881E-3	  -130.791	1.41585E-4	   302.942	1.33270E-4	    82.055	1.05135E-4	  -353.978	3.81201E-4	     3.341	1.83817E-4	    64.250	1.79863E-4	   -62.008	8.19932E-5	    81.477	4.31153E-1	8.32927E-1	8.65122E-1	1.77534E-1
    25.635	9.69604E-1	  -198.132	9.77383E-3	   -90.404	1.02959E-2	   -88.635	8.35777E-3	  -262.897	1.82322E-3	  -202.208	8.59232E-5	   194.993	1.08967E-4	   112.843	9.63712E-5	  -497.700	5.36860E-4	     0.053	1.62349E-4	    50.057	1.67374E-4	  -105.200	5.53064E-5	   248.130	4.38791E-1	8.29508E-1	8.55369E-1	1.76458E-1
    29.297	9.69391E-1	  -209.300	1.05436E-2	  -122.573	1.07474E-2	  -119.344	8.51901E-3	  -274.036	1.02801E-3	  -145.503	1.33422E-4	    44.139	2.88340E-4	   127.652	2.29502E-4	  -384.235	2.65967E-4	   -28.216	8.90066E-5	  -114.453	1.29879E-4	   -49.729	2.88500E-5	   330.133	4.54704E-1	8.50086E-1	8.74727E-1	1.82183E-1
    32.959	9.81909E-1	  -219.582	1.15653E-2	  -120.966	1.14656E-2	  -118.509	8.66169E-3	  -293.531	9.00585E-4	  -198.691	1.83854E-4	   -69.835	1.09477E-4	    92.467	3.08045E-5	  -293.902	2.56643E-4	  -105.749	1.39541E-4	    -3.419	1.53793E-4	  -206.382	2.33584E-5	   400.682	4.44169E-1	8.30263E-1	8.58382E-1	1.76998E-1
    36.621	9.86052E-1	  -228.523	1.21047E-2	  -130.293	1.25829E-2	  -133.893	1.02287E-2	  -306.786	1.14427E-3	  -212.934	2.22988E-4	  -223.460	1.78112E-4	    -9.299	9.99408E-5	  -228.673	2.98247E-4	   -82.863	1.49291E-4	  -170.202	1.04669E-4	  -262.490	2.47151E-5	   521.606	6.44806E-1	8.38613E-1	8.71909E-1	1.80612E-1
    43.945	9.91591E-1	  -244.534	1.39867E-2	  -150.274	1.51475E-2	  -156.849	1.21244E-2	  -327.234	4.43641E-4	  -227.467	1.09040E-4	  -216.764	1.41054E-4	    55.038	1.10129E-4	  -264.139	2.98099E-4	  -182.318	7.41234E-5	  -333.542	7.25921E-5	   -92.685	4.16270E-5	   440.593	4.94025E-1	8.27510E-1	8.60456E-1	1.78529E-1
    47.607	9.97027E-1	  -251.624	1.51370E-2	  -158.730	1.55312E-2	  -157.517	1.32228E-2	  -333.792	1.51667E-3	  -280.483	2.87528E-4	  -202.031	4.20312E-4	   -74.758	7.10916E-5	  -234.174	5.55014E-4	  -271.540	3.45255E-4	  -447.547	3.16997E-4	  -265.613	2.54002E-5	   282.910	4.51323E-1	8.36088E-1	8.63309E-1	1.79937E-1
    54.932	1.00423E+0	  -265.501	1.69625E-2	  -174.963	1.78717E-2	  -173.858	1.54458E-2	  -351.024	4.37054E-4	  -321.591	3.02029E-4	  -175.626	3.91112E-4	   -25.687	9.58820E-5	  -226.809	1.29703E-3	  -407.643	1.70311E-4	  -270.462	1.92589E-4	  -435.486	1.36399E-4	   340.030	4.66698E-1	8.55248E-1	8.83204E-1	1.81630E-1
    62.256	1.00647E+0	  -277.090	1.88503E-2	  -188.772	1.94236E-2	  -185.856	1.69317E-2	  -366.283	9.48689E-4	  -333.909	1.91200E-4	   -26.084	2.97763E-4	  -191.280	1.46167E-4	  -328.077	4.89357E-4	  -345.621	1.84976E-4	  -324.133	2.19757E-4	  -492.900	5.15867E-5	   418.492	4.63832E-1	8.52168E-1	8.73614E-1	1.82450E-1
    73.242	1.00841E+0	  -292.699	2.17354E-2	  -206.816	2.28552E-2	  -209.817	1.95179E-2	  -382.451	5.18178E-4	  -376.261	2.15986E-5	    66.628	2.40944E-4	  -102.523	5.13419E-5	  -318.411	1.59161E-3	  -193.811	8.95196E-5	  -196.068	2.02521E-4	  -427.387	5.54016E-5	   474.118	5.07281E-1	8.61750E-1	8.87382E-1	1.85873E-1
    80.566	1.00987E+0	  -301.093	2.37336E-2	  -216.103	2.48832E-2	  -215.347	2.17720E-2	  -391.965	8.31562E-4	  -413.371	1.46690E-4	   195.612	1.17378E-4	  -246.797	7.66166E-5	  -418.560	5.22031E-4	   -35.152	4.26854E-5	  -207.524	1.07285E-4	  -387.651	1.34305E-5	   306.011	4.99937E-1	8.50400E-1	8.78324E-1	1.86728E-1
    91.553	1.00622E+0	  -312.976	2.73056E-2	  -228.825	2.87492E-2	  -227.899	2.46694E-2	  -405.340	4.29605E-4	  -422.539	1.08524E-4	    83.197	1.88350E-4	  -197.586	1.38302E-4	  -392.043	1.91570E-3	    55.619	3.52972E-5	  -161.544	1.09437E-4	  -454.105	5.32846E-5	   165.943	6.61748E-1	8.51397E-1	8.83362E-1	1.86393E-1
   106.201	1.00426E+0	  -325.573	3.20700E-2	  -242.969	3.32809E-2	  -244.077	2.84927E-2	  -419.811	9.41697E-4	  -301.423	1.36613E-4	    71.501	1.29009E-5	   -44.603	6.02958E-5	  -375.615	7.12978E-4	   -52.154	1.73694E-4	  -204.545	7.87911E-5	  -359.415	2.79645E-5	   130.511	5.43556E-1	8.59135E-1	8.92280E-1	1.87697E-1
   120.850	1.00241E+0	  -336.318	3.65959E-2	  -254.717	3.80338E-2	  -254.569	3.27949E-2	  -432.247	2.81769E-4	  -370.741	1.38091E-4	    21.698	3.32677E-4	   117.967	1.38821E-4	  -418.708	1.21777E-3	  -114.566	1.96784E-4	  -359.502	2.04250E-4	  -514.521	6.29289E-5	    10.058	6.38972E-1	8.62207E-1	8.87142E-1	1.89310E-1
   135.498	1.00191E+0	  -345.260	4.15841E-2	  -266.244	4.32651E-2	  -265.351	3.73006E-2	  -442.776	1.73857E-4	  -288.772	1.38691E-4	   119.961	1.50811E-4	    52.259	1.18394E-4	  -466.223	1.18304E-4	   -72.005	2.82361E-4	  -528.141	2.84580E-4	  -339.362	1.16392E-4	  -132.638	5.54650E-1	8.65315E-1	8.93987E-1	1.89010E-1
   153.809	1.00750E+0	  -354.886	4.88631E-2	  -277.259	5.05138E-2	  -277.944	4.35966E-2	  -454.503	7.92759E-5	  -440.151	3.49029E-4	    61.427	4.31426E-4	    97.361	1.95916E-4	  -468.952	6.06306E-4	  -201.313	6.57922E-5	  -549.760	2.03290E-4	  -242.923	5.83009E-5	  -128.583	4.52071E-1	8.80052E-1	9.11225E-1	1.90508E-1
   175.781	1.00843E+0	  -364.148	5.80801E-2	  -288.328	6.04942E-2	  -287.487	5.21062E-2	  -466.049	2.87025E-4	  -295.370	6.35435E-4	    72.420	2.79717E-4	    17.927	2.27606E-4	  -504.155	9.03464E-5	  -259.411	1.59196E-4	  -387.723	2.00794E-4	  -340.412	7.99416E-5	   -49.198	4.58726E-1	9.06036E-1	9.32020E-1	1.94747E-1
   197.754	1.01285E+0	  -371.497	7.12399E-2	  -298.211	7.37609E-2	  -297.808	6.22168E-2	  -474.824	8.28648E-4	  -262.620	5.11928E-4	     8.206	2.89660E-4	   124.850	2.19805E-4	  -522.715	2.98294E-4	  -275.321	2.63306E-4	  -477.105	4.55535E-4	  -315.076	1.12592E-4	  -144.072	4.46546E-1	8.66128E-1	9.02875E-1	1.87386E-1
   223.389	1.01004E+0	  -376.343	8.93720E-2	  -307.087	9.30009E-2	  -306.900	7.71206E-2	  -483.704	1.08168E-3	  -277.589	1.93529E-4	    61.336	4.53884E-4	    -3.670	4.39941E-4	  -530.489	3.60241E-4	  -283.407	1.20124E-5	  -512.297	2.48480E-4	  -335.985	8.84012E-5	  -189.930	4.49981E-1	8.88187E-1	9.12271E-1	1.88749E-1
   256.348	9.89861E-1	  -376.947	1.20060E-1	  -316.508	1.24710E-1	  -316.126	1.03711E-1	  -491.607	2.72823E-3	  -290.904	9.82058E-4	   -24.020	9.12275E-4	     4.763	7.71696E-4	  -549.241	9.35050E-4	  -388.733	3.01326E-4	  -444.977	2.82578E-4	  -198.796	1.37660E-4	  -300.898	4.61090E-1	8.57198E-1	8.88715E-1	1.88621E-1
   289.307	1.00643E+0	  -375.891	1.54752E-1	  -326.288	1.60962E-1	  -325.860	1.35441E-1	  -500.372	5.56046E-3	  -307.525	1.52627E-3	   -30.940	1.67336E-3	   -27.187	1.29289E-3	  -569.872	1.70718E-3	  -447.768	7.95255E-5	  -295.102	4.81770E-4	  -195.433	1.96561E-4	  -350.953	4.46389E-1	8.66248E-1	8.91915E-1	1.85899E-1
   329.590	1.00508E+0	  -370.015	2.09279E-1	  -335.372	2.17775E-1	  -335.031	1.84897E-1	  -510.108	1.05588E-2	  -334.777	1.89512E-3	   -64.266	1.66169E-3	   -66.986	2.20927E-3	  -597.383	2.72622E-3	  -491.747	2.15952E-4	  -288.230	4.49703E-4	  -169.427	2.23203E-4	  -385.341	4.62140E-1	8.80211E-1	8.99369E-1	1.92146E-1
   373.535	9.56133E-1	  -352.975	2.67587E-1	  -343.333	2.77863E-1	  -343.012	2.35852E-1	  -517.689	1.24896E-2	  -373.886	2.04283E-3	  -100.218	2.31949E-3	  -114.435	2.96873E-3	  -630.312	2.93462E-3	  -522.076	2.33108E-4	  -167.461	1.58954E-4	   -73.695	1.66705E-4	  -417.084	4.79370E-1	8.66371E-1	9.00584E-1	1.87891E-1
   424.805	8.65410E-1	  -325.725	2.59759E-1	  -355.339	2.70082E-1	  -354.748	2.28529E-1	  -528.848	1.11628E-2	  -378.244	2.45924E-3	  -120.990	3.45741E-3	  -115.239	2.81325E-3	  -666.023	2.12943E-3	  -547.084	6.40529E-4	  -133.466	7.31064E-4	  -200.918	1.72791E-4	  -411.580	4.67684E-1	8.72911E-1	9.03696E-1	1.88709E-1
   479.736	8.32369E-1	  -309.560	1.84761E-1	  -367.388	1.91019E-1	  -367.060	1.62282E-1	  -540.254	4.59086E-3	  -406.322	8.60579E-4	  -160.598	9.97436E-4	  -164.962	8.87283E-4	  -705.303	1.41728E-3	  -580.475	2.63653E-4	  -175.976	3.45310E-4	  -298.998	1.18620E-4	  -496.099	4.55169E-1	8.60392E-1	8.88692E-1	1.85862E-1
   545.654	8.54024E-1	  -310.116	1.39794E-1	  -383.031	1.45337E-1	  -382.593	1.24013E-1	  -554.401	2.81361E-3	  -444.486	8.13942E-4	  -168.359	6.12562E-4	  -186.477	3.90915E-4	  -724.588	1.30718E-3	  -616.856	2.45200E-4	   -29.045	1.96433E-4	  -201.556	4.85277E-5	  -495.672	4.47494E-1	8.66762E-1	8.91989E-1	1.85463E-1
   618.896	8.60341E-1	  -319.566	1.16080E-1	  -404.806	1.20630E-1	  -404.341	1.04416E-1	  -575.547	7.28400E-4	  -511.785	3.02936E-4	  -198.428	1.06664E-4	  -262.869	1.44069E-4	  -797.738	1.09363E-3	  -675.106	1.08999E-4	   -97.534	1.22402E-4	  -205.202	3.71521E-5	  -621.247	4.91011E-1	8.76275E-1	8.97364E-1	1.88747E-1
   703.125	8.74849E-1	  -348.299	9.68856E-2	  -445.225	1.01009E-1	  -444.949	8.88646E-2	  -618.440	6.04042E-4	  -543.378	1.36770E-4	  -298.875	2.81589E-4	  -376.565	7.07510E-5	  -883.494	4.89499E-4	  -498.578	2.86272E-4	    40.445	2.71749E-4	  -135.320	2.98896E-5	  -719.800	4.82140E-1	8.70840E-1	8.98594E-1	1.84670E-1
   798.340	8.93305E-1	  -400.683	7.60922E-2	  -510.925	7.93144E-2	  -510.607	6.67516E-2	  -687.563	3.96192E-4	  -454.396	3.41126E-4	  -191.588	2.59769E-4	  -416.434	8.45717E-5	  -950.616	1.23668E-4	  -375.769	1.32415E-4	   -17.560	9.06822E-5	  -282.870	3.03375E-5	  -760.158	5.08686E-1	8.77273E-1	9.01322E-1	1.88352E-1
   908.203	9.07485E-1	  -443.925	5.74605E-2	  -543.700	5.88699E-2	  -543.213	4.18909E-2	  -717.750	4.26469E-4	  -584.550	1.00883E-4	  -351.509	1.88118E-4	  -508.149	4.14602E-5	 -1072.294	1.13489E-4	  -546.990	1.02352E-4	  -108.662	6.90634E-5	  -309.674	3.80392E-5	  -838.620	5.05529E-1	8.85070E-1	9.12721E-1	1.95851E-1
  1029.053	9.29938E-1	  -473.205	7.96030E-2	  -577.698	8.15352E-2	  -577.069	4.65661E-2	  -747.958	9.42972E-4	  -709.617	1.15113E-4	  -520.516	1.52106E-4	  -655.135	9.82746E-5	 -1157.999	2.57498E-4	  -542.668	9.76809E-5	  -260.517	1.15208E-4	  -413.388	3.53131E-5	  -966.275	8.17527E-1	8.70411E-1	8.96796E-1	1.97786E-1
  1168.213	9.45930E-1	  -491.671	8.01097E-2	  -637.032	8.12606E-2	  -635.113	5.56744E-2	  -768.519	5.34882E-4	  -864.931	1.06167E-4	  -658.448	8.29150E-5	  -550.636	2.33935E-4	  -980.421	1.09769E-3	  -613.046	2.63988E-4	  -327.403	2.34398E-4	  -502.909	1.21380E-4	 -1065.349	5.44111E-1	8.83088E-1	9.13349E-1	1.88628E-1
  1325.684	9.72468E-1	  -500.252	3.93996E-2	  -628.532	4.15539E-2	  -627.827	3.99157E-2	  -805.159	1.19376E-4	 -1003.013	3.92788E-4	  -830.936	3.84513E-4	  -648.408	1.59080E-4	  -816.598	1.77318E-3	  -715.589	2.10637E-4	  -222.183	1.85625E-4	  -409.645	8.56401E-5	  -892.510	4.80433E-1	8.65713E-1	8.84755E-1	1.87121E-1
  1505.127	9.63771E-1	  -535.715	7.33137E-2	  -674.133	7.35773E-2	  -672.659	3.81869E-2	  -815.341	5.13907E-4	 -1084.848	1.30774E-4	  -703.276	1.12969E-4	  -528.706	9.50014E-5	  -736.666	1.06330E-3	  -845.414	1.58993E-4	  -239.877	1.37953E-4	  -387.527	5.31613E-5	  -984.136	5.27928E-1	8.53620E-1	8.84926E-1	1.83455E-1
  1710.205	8.80196E-1	  -561.446	5.64746E-2	  -729.055	5.77068E-2	  -727.697	4.12357E-2	  -866.366	4.27643E-4	 -1197.472	1.49320E-4	  -551.900	1.54731E-4	  -372.550	8.15933E-5	  -575.288	2.58509E-4	  -942.797	1.70914E-4	  -238.658	1.38742E-4	  -411.912	1.43723E-5	  -973.916	5.06397E-1	8.69296E-1	8.96694E-1	1.85394E-1
  1940.918	8.89026E-1	  -626.870	7.11637E-2	  -815.413	7.06874E-2	  -813.504	3.74203E-2	  -928.777	4.03540E-4	 -1264.219	1.86368E-4	  -412.483	7.19275E-5	  -225.105	2.89178E-5	  -506.264	1.37052E-4	 -1102.413	2.43483E-4	  -122.262	2.03804E-4	  -289.970	4.21803E-5	  -847.922	4.83022E-1	8.72842E-1	8.98428E-1	1.85676E-1
  2200.928	1.03096E+0	  -707.109	6.77106E-2	  -942.812	6.67376E-2	  -939.507	5.76997E-2	 -1040.897	4.74887E-4	 -1442.688	1.86235E-4	  -511.406	3.71046E-4	  -333.003	1.15560E-4	  -521.145	7.57217E-4	 -1150.112	1.61733E-4	  -280.789	2.00340E-4	  -111.619	9.69491E-6	 -1007.028	4.90232E-1	8.83005E-1	9.06308E-1	1.91023E-1
  2501.221	8.56040E-1	  -749.631	3.94416E-2	 -1011.330	3.76792E-2	 -1008.340	3.25476E-2	 -1082.201	1.34399E-3	 -1527.611	4.55038E-5	  -654.637	8.16766E-5	  -483.949	4.46700E-5	  -659.329	4.79412E-4	 -1044.469	2.20891E-4	  -437.396	2.21970E-4	  -257.306	4.76248E-5	 -1155.624	4.51407E-1	8.62446E-1	8.87890E-1	1.84007E-1
  2838.135	9.80396E-1	  -786.824	3.55502E-2	 -1083.291	3.29118E-2	 -1074.514	8.80481E-2	 -1142.627	2.92440E-3	 -1690.241	8.51245E-5	  -600.416	2.57211E-4	  -326.788	1.52816E-4	  -823.017	1.92453E-4	 -1146.574	6.25929E-5	  -385.696	2.38597E-4	  -190.782	2.85301E-5	 -1100.957	5.09832E-1	8.79767E-1	9.15166E-1	1.90258E-1
  3222.656	9.66698E-1	  -842.071	1.69940E-2	 -1184.870	1.73321E-2	 -1166.084	9.06283E-2	 -1267.353	2.34936E-3	 -1797.976	2.25784E-4	  -567.923	9.20302E-5	  -467.754	1.39408E-4	  -705.418	1.05349E-3	  -987.116	2.03951E-4	  -307.401	2.29870E-4	  -107.624	2.67718E-5	 -1011.810	5.17661E-1	8.67467E-1	8.99366E-1	1.87958E-1
  3658.447	1.05733E+0	  -910.530	9.49624E-3	 -1233.985	1.30058E-2	 -1227.676	6.14639E-2	 -1390.511	1.19978E-3	 -1632.471	3.38731E-4	  -478.985	3.35685E-4	  -294.791	5.44194E-5	  -853.778	5.55019E-4	  -990.862	4.28153E-4	  -148.445	3.92068E-4	    52.868	9.66271E-5	  -851.862	4.38695E-1	8.61414E-1	8.85021E-1	1.84382E-1
  4152.832	8.70003E-1	 -1028.325	1.27882E-2	 -1350.641	1.43493E-2	 -1350.461	3.17546E-2	 -1521.356	1.60816E-4	 -1470.488	3.38340E-4	  -333.636	3.99248E-4	  -160.101	6.98890E-5	  -685.696	1.01367E-4	  -891.083	4.84985E-4	  -203.849	5.10799E-4	   -13.696	1.09936E-4	  -916.238	6.19207E-1	8.61407E-1	8.87493E-1	1.86249E-1
  4713.135	7.71171E-1	 -1147.225	1.51437E-2	 -1506.011	1.67128E-2	 -1503.547	2.76725E-2	 -1673.364	1.66645E-4	 -1548.360	2.63781E-4	  -338.036	2.44892E-4	  -160.269	5.04284E-5	  -704.613	5.15487E-3	  -812.244	3.29215E-4	  -215.382	5.11223E-4	   -14.484	2.59299E-4	 -1041.340	5.56405E-1	8.47532E-1	8.74509E-1	1.82828E-1
  5350.342	7.77212E-1	 -1244.542	2.36183E-2	 -1641.078	2.48744E-2	 -1639.444	2.93946E-2	 -1799.280	3.55202E-3	 -1402.471	1.30084E-4	  -303.421	2.24231E-4	  -149.740	3.91346E-5	  -634.563	2.00000E-29	  -720.000	2.00000E-29	  -360.000	2.00000E-29	     0.000	2.00000E-29	 -1080.000	5.87859E-1	8.58244E-1	8.89178E-1	1.87363E-1
  6075.439	1.24617E+0	 -1313.362	1.28433E-1	 -1469.155	1.32214E-1	 -1466.416	1.34648E-1	 -1963.617	1.13370E-2	 -1349.625	4.05848E-5	  -387.099	1.99065E-4	    25.722	2.38005E-4	  -665.740	2.00000E-29	  -720.000	2.00000E-29	  -360.000	2.00000E-29	     0.000	2.00000E-29	 -1080.000	6.06224E-1	8.73801E-1	9.00811E-1	1.89250E-1
  6895.752	1.26375E+0	 -1150.248	3.43814E-2	 -1429.687	3.50432E-2	 -1426.470	3.53669E-2	 -1919.205	6.63862E-4	 -1367.133	1.73225E-4	  -383.376	2.46289E-4	   162.803	6.38619E-5	  -752.233	2.00000E-29	  -720.000	2.00000E-29	  -360.000	2.00000E-29	     0.000	2.00000E-29	 -1080.000	5.10229E-1	8.97989E-1	9.10707E-1	1.95818E-1
  7829.590	5.88577E-1	  -987.517	9.39876E-3	 -1297.558	1.00330E-2	 -1293.410	6.08216E-3	 -1780.343	2.00000E-29	 -1440.000	2.00000E-29	  -360.000	2.00000E-29	     0.000	2.00000E-29	  -720.000	2.00000E-29	  -720.000	2.00000E-29	  -360.000	2.00000E-29	     0.000	2.00000E-29	 -1080.000	4.92332E-1	8.68909E-1	9.01365E-1	1.85513E-1
  8887.939	3.71123E-1	 -1087.071	3.58901E-3	 -1154.446	2.85683E-3	 -1152.174	3.37719E-3	 -1663.210	2.00000E-29	 -1440.000	2.00000E-29	  -360.000	2.00000E-29	     0.000	2.00000E-29	  -720.000	2.00000E-29	  -720.000	2.00000E-29	  -360.000	2.00000E-29	     0.000	2.00000E-29	 -1080.000	4.45581E-1	8.80976E-1	9.06938E-1	1.86783E-1
 10089.111	9.06133E-1	 -1131.014	1.22996E-2	 -1298.324	1.18907E-2	 -1297.323	1.17950E-2	 -1644.905	2.00000E-29	 -1440.000	2.00000E-29	  -360.000	2.00000E-29	     0.000	2.00000E-29	  -720.000	2.00000E-29	  -720.000	2.00000E-29	  -360.000	2.00000E-29	     0.000	2.00000E-29	 -1080.000	4.62188E-1	8.81789E-1	9.09434E-1	1.88054E-1
 11451.416	9.77142E-1	 -1009.292	1.20551E-2	 -1299.509	1.12506E-2	 -1294.251	1.19254E-2	 -1650.322	2.00000E-29	 -1440.000	2.00000E-29	  -360.000	2.00000E-29	     0.000	2.00000E-29	  -720.000	2.00000E-29	  -720.000	2.00000E-29	  -360.000	2.00000E-29	     0.000	2.00000E-29	 -1080.000	4.56919E-1	8.58569E-1	8.88962E-1	1.86049E-1
 13000.488	1.35267E+0	  -902.266	1.32986E-2	 -1382.525	1.11199E-2	 -1379.564	2.91131E-2	 -1746.191	2.00000E-29	 -1440.000	2.00000E-29	  -360.000	2.00000E-29	     0.000	2.00000E-29	  -720.000	2.00000E-29	  -720.000	2.00000E-29	  -360.000	2.00000E-29	     0.000	2.00000E-29	 -1080.000	4.49376E-1	8.63485E-1	8.97973E-1	1.85152E-1
