# Supplementary material for: The impact of size on middle-ear sound transmission in elephants, the largest terrestrial mammal
Source: PLoS One. 2024 Apr 10;19(4):e0298535. doi: 10.1371/journal.pone.0298535 (PMC11006165; doi:10.1371/journal.pone.0298535)
Supplement: S1 Data — (ZIP) [file pone.0298535.s008.zip › S1_Data/ETB2_7008S_3D OC_M1 R00.dbf2]

%
%
%
%SyncAv (v0.40); Tue, Jul 13, 2021; 8:33:28 PM
%Distortion (Sine Sequence) Measurement (Fmin: 7.324219; Fmax: 13000.488281; # Freqs: 55; Log-Spaced Freqs)
%     Sampling rate: 30000 Hz; FFT length: 8192; # averages: 10
%     Input Voltage range: -10.000 to 10.000
%Output Channel Assignment(s):
%     "AO ch0" = PXI1Slot2/ao0
%Input Channel Assignment(s):
%     "AI ch0" = PXI1Slot4/ai0
%     "AI ch1" = PXI1Slot4/ai1
%     "AI ch2" = PXI1Slot4/ai2
%     "AI ch3" = PXI1Slot4/ai3
%Output Channel Stimuli:
%     AO ch0: Sine; 1.000000E-1 V (peak); 0.000 deg. phase
%Stimulus EQ Settings:
%     AO ch0: "Based on: distortion file (log. mag., log. freq. spacing), path: C:\Users\oconnec\Dropbox (Partners HealthCare)\OtoBiomechanics\Projects\Middle-Ear Projects\Experiments\Elephant\Elephant_Joint_Fusion\ElephantJointFusionExpt_Data01\ETB02B\7007S_3D OC_M1 R00.dbf2" (56 pts; Gains from -16.73 dB to 25.82 dB) 
%Calibration Settings (Sensitivity only):
%     AI ch0 Gain: -
%     AI ch1 Gain: -
%     AI ch2 Gain: -
%     AI ch3 Gain: -
%     AI ch0 Sensitivity (): C:\Users\oconnec\Dropbox (Partners HealthCare)\OtoBiomechanics\Projects\Middle-Ear Projects\Experiments\Elephant\Calibrations\ER7Ccalib0_1V_3-15k.col2
%     AI ch1 Sensitivity (mm/s): 2.000000E-1
%     AI ch2 Sensitivity (mm/s): 2.000000E-1
%     AI ch3 Sensitivity (mm/s): 2.000000E-1
%XYZ Position Information (mm; +/- defined by axes):
%     Abs. Pos. of Zero Ref.: X0=-0.000000, Y0=-0.000000, Z0=-0.000000
%     Cur. Pos. Rel. to Zero Ref.: X=-90.312500, Y=-69.206250, Z=-65.112500
%Freq. (Hz)	ch0_PrMg  	ch0_PrPh	ch1_PrMg  	ch1_PrPh	ch2_PrMg  	ch2_PrPh	ch3_PrMg  	ch3_PrPh	ch0_2HMg  	ch0_2HPh	ch1_2HMg  	ch1_2HPh	ch2_2HMg  	ch2_2HPh	ch3_2HMg  	ch3_2HPh	ch0_3HMg  	ch0_3HPh	ch1_3HMg  	ch1_3HPh	ch2_3HMg  	ch2_3HPh	ch3_3HMg  	ch3_3HPh	ch0_THD+N  	ch1_THD+N  	ch2_THD+N  	ch3_THD+N  	
     7.324	3.65267E-1	   -49.029	3.37498E-3	  -173.267	3.35164E-4	   125.938	2.02695E-4	  -169.343	5.79694E-2	    23.446	3.24389E-3	  -174.365	1.61753E-3	  -127.405	4.80186E-4	   141.947	3.79616E-2	  -103.719	2.18375E-3	    22.413	1.22840E-3	   -58.754	2.30614E-4	     0.461	6.47903E-1	2.57282E-1	3.52020E-1	5.87727E-2
    10.986	4.43138E-1	   -78.541	1.60281E-2	  -246.447	2.07221E-3	    86.576	1.17735E-3	  -224.798	4.85036E-2	   -13.179	3.28410E-3	  -246.004	2.35481E-4	  -201.647	2.42663E-4	   105.300	1.61730E-2	  -164.873	1.12887E-3	   -55.688	5.07211E-4	   -81.923	6.50476E-4	  -131.079	5.34603E-1	2.58381E-1	3.55008E-1	5.89289E-2
    14.648	3.85438E-1	   -96.523	2.06057E-2	  -303.227	1.65287E-3	    43.228	1.16328E-3	  -322.849	2.16673E-2	   -16.152	1.48510E-3	  -280.672	9.62137E-4	   -86.688	1.39836E-4	   165.947	2.62903E-3	  -228.108	3.01511E-4	  -153.208	3.04715E-4	  -224.494	1.82892E-4	  -261.551	5.15295E-1	2.73792E-1	3.65630E-1	6.29239E-2
    18.311	4.05492E-1	  -108.769	2.20851E-2	  -334.298	2.28808E-3	  -132.586	1.70976E-3	  -322.671	1.57406E-2	   -51.516	1.38682E-3	  -306.262	1.84660E-3	   -94.640	5.85514E-4	    67.087	2.30119E-3	  -161.985	2.78748E-4	   -96.936	4.69558E-4	  -400.729	5.22368E-5	  -245.591	5.13849E-1	2.72897E-1	3.58646E-1	6.31367E-2
    21.973	4.02773E-1	  -116.236	2.48843E-2	  -353.288	2.14139E-3	    16.966	1.53515E-3	  -362.895	1.10567E-2	   -59.829	9.76174E-4	  -315.662	1.63909E-4	  -208.256	1.79552E-4	   117.933	2.60488E-4	    16.679	1.08087E-4	  -199.985	9.59516E-5	  -499.832	2.06655E-5	  -281.282	4.81663E-1	2.89662E-1	3.69941E-1	6.44331E-2
    25.635	3.94259E-1	  -123.596	2.71844E-2	  -367.856	2.20185E-3	   -44.856	1.87514E-3	  -364.154	8.53037E-3	   -85.320	1.42567E-3	  -351.896	1.66349E-4	  -240.868	1.39375E-4	   120.440	6.93781E-4	   110.464	8.87407E-5	  -283.147	2.01720E-4	  -599.026	1.02778E-4	  -228.048	4.77404E-1	2.86277E-1	3.78353E-1	6.33742E-2
    29.297	3.94072E-1	  -129.599	2.98375E-2	  -379.690	3.23847E-3	   -27.761	1.15923E-3	  -376.888	6.37428E-3	  -104.732	7.11040E-4	  -380.605	2.17299E-4	  -100.132	8.77996E-5	    15.206	4.55315E-4	   266.070	6.35099E-5	  -223.461	2.57835E-4	  -700.985	8.07834E-5	  -335.448	5.17092E-1	3.04381E-1	3.83192E-1	6.82722E-2
    32.959	3.96113E-1	  -136.780	3.20103E-2	  -390.226	3.50415E-3	   -42.484	4.53138E-3	  -310.430	4.52652E-3	  -140.462	5.30733E-4	  -408.320	2.33852E-4	   -44.298	7.52177E-5	     9.164	2.85754E-4	   186.562	8.05155E-5	  -315.378	1.69494E-4	  -759.199	3.10592E-5	  -503.208	4.74216E-1	2.89828E-1	3.75690E-1	6.55188E-2
    36.621	3.98791E-1	  -143.242	3.49187E-2	  -398.424	2.99123E-3	   -67.287	2.93223E-3	  -377.969	2.40395E-3	  -151.635	5.47562E-4	  -435.939	2.14676E-4	  -105.579	1.20245E-4	  -138.765	6.48217E-4	   288.204	5.73422E-5	  -142.983	1.56414E-4	  -902.470	6.48780E-5	  -617.120	4.84603E-1	2.81613E-1	3.66742E-1	6.56776E-2
    43.945	3.94340E-1	  -158.364	3.87032E-2	  -419.597	2.87246E-3	   -55.315	3.28027E-3	  -418.860	1.23437E-3	  -181.398	1.07180E-4	  -476.827	3.05276E-4	    34.891	6.39653E-5	    33.703	2.57598E-4	   394.941	1.27019E-4	  -162.992	5.42335E-5	  -802.784	1.66275E-5	  -755.175	6.50178E-1	2.88793E-1	3.66695E-1	6.88585E-2
    47.607	3.95476E-1	  -167.511	4.11144E-2	  -430.396	3.09344E-3	   -66.597	3.15578E-3	  -428.786	5.67781E-4	  -280.016	2.11527E-4	  -486.300	2.22996E-4	   201.136	4.38478E-5	   139.085	6.32853E-4	   512.889	7.91791E-5	   -63.393	5.56018E-5	  -726.414	1.98434E-5	  -761.917	5.22729E-1	2.70509E-1	3.51775E-1	6.01997E-2
    54.932	4.13680E-1	  -190.635	4.91412E-2	  -455.661	4.18854E-3	   -93.501	3.61290E-3	  -456.355	4.44307E-4	  -200.471	6.64485E-6	  -494.293	1.91489E-4	    79.991	3.19321E-5	   -22.380	4.72212E-4	   358.515	5.35056E-5	    82.307	7.10327E-5	  -665.111	1.44877E-5	  -702.314	5.04348E-1	2.79677E-1	3.59548E-1	6.34478E-2
    62.256	4.43200E-1	  -217.697	5.82961E-2	  -485.094	4.29685E-3	  -125.193	4.30465E-3	  -482.366	3.43016E-4	  -375.839	4.39817E-5	  -381.601	1.58706E-4	   -51.838	1.80888E-5	   140.727	1.47499E-3	   481.818	5.51610E-5	   -62.580	8.93966E-5	  -635.209	6.26073E-5	  -710.374	4.98112E-1	2.85818E-1	3.69232E-1	6.55690E-2
    73.242	4.77675E-1	  -255.754	7.21234E-2	  -524.892	5.20324E-3	  -161.297	5.70615E-3	  -524.651	2.45784E-4	  -372.071	1.15781E-4	  -487.931	1.75737E-4	  -121.029	6.51682E-5	   110.828	1.55656E-4	   379.207	1.19070E-4	    29.971	1.14039E-4	  -681.095	2.44424E-5	  -827.645	6.23449E-1	4.26586E-1	4.99791E-1	9.39614E-2
    80.566	4.80889E-1	  -273.579	7.97167E-2	  -544.267	5.53166E-3	  -178.421	6.40433E-3	  -543.072	1.27381E-3	  -359.253	5.85721E-5	  -617.878	1.77201E-4	   -30.920	5.40084E-5	   228.173	5.95669E-4	   350.254	7.43629E-5	   202.521	1.86513E-4	  -547.458	1.83425E-5	  -674.452	6.47630E-1	2.47586E-1	3.49027E-1	5.98280E-2
    91.553	4.79386E-1	  -293.550	9.04027E-2	  -565.353	6.57276E-3	  -202.777	7.09715E-3	  -565.339	7.47336E-4	  -510.959	1.40336E-4	  -574.485	1.71663E-4	   103.258	2.20308E-5	   175.202	7.23511E-4	   391.372	8.35015E-5	   243.886	5.84060E-5	  -369.390	2.14807E-5	  -558.951	5.42210E-1	2.43814E-1	3.41216E-1	5.63478E-2
   106.201	4.74765E-1	  -311.587	1.04177E-1	  -585.350	8.14374E-3	  -219.578	8.48327E-3	  -586.310	2.36838E-4	  -344.588	6.56169E-5	  -625.355	4.51920E-5	   237.898	1.51583E-5	   122.819	6.76877E-4	   549.636	7.36553E-5	   111.193	4.67723E-5	  -502.558	1.00361E-5	  -657.534	5.05407E-1	2.44114E-1	3.54543E-1	6.24404E-2
   120.850	4.71136E-1	  -325.178	1.17824E-1	  -600.852	7.82944E-3	  -241.120	8.82005E-3	  -605.541	2.79644E-4	  -259.413	1.78618E-4	  -642.006	1.04523E-4	   311.502	6.95940E-6	   177.037	5.11920E-4	   467.590	4.01008E-5	   -47.609	3.18960E-4	  -674.757	1.56812E-5	  -817.706	4.69863E-1	2.47695E-1	3.50872E-1	6.01984E-2
   135.498	4.69784E-1	  -336.320	1.33686E-1	  -613.344	8.65168E-3	  -250.262	1.05014E-2	  -615.299	2.38783E-4	  -279.270	1.27034E-4	  -649.752	7.06934E-5	   341.653	2.08890E-5	   115.208	9.67300E-5	   375.980	1.22413E-4	    48.117	2.08428E-4	  -511.843	7.49700E-6	  -958.961	4.57513E-1	2.20174E-1	3.21870E-1	5.42843E-2
   153.809	4.68958E-1	  -348.031	1.54929E-1	  -626.674	9.54516E-3	  -260.595	1.23552E-2	  -628.491	2.57447E-4	  -265.269	1.10895E-4	  -664.771	9.43247E-5	   484.797	2.66600E-5	    32.179	1.69532E-4	   403.646	8.16781E-5	   -74.744	6.20962E-5	  -387.805	2.50589E-5	 -1005.998	4.75145E-1	3.04569E-1	3.82654E-1	6.65745E-2
   175.781	4.69086E-1	  -359.289	1.85768E-1	  -639.951	1.15536E-2	  -271.868	1.49677E-2	  -641.847	6.07936E-4	  -355.064	2.16511E-4	  -667.727	5.56279E-5	   497.895	2.62632E-5	    25.478	1.12081E-4	   543.051	5.74172E-5	   101.200	8.85981E-5	  -239.724	4.31961E-5	 -1173.543	4.54774E-1	2.34995E-1	3.41621E-1	5.46456E-2
   197.754	4.71994E-1	  -368.168	2.22997E-1	  -650.942	1.33329E-2	  -282.591	1.91106E-2	  -653.465	1.06726E-4	  -228.405	1.54219E-4	  -699.556	9.70487E-4	   429.252	6.02451E-5	   123.659	2.65653E-4	   410.134	1.46662E-4	    52.627	3.19229E-4	  -408.890	1.94009E-5	 -1346.495	4.58701E-1	2.23353E-1	3.33417E-1	5.19512E-2
   223.389	4.78809E-1	  -375.277	2.79211E-1	  -661.393	1.67082E-2	  -290.835	2.42444E-2	  -664.242	6.24013E-4	  -272.572	7.04029E-4	  -707.135	3.44494E-4	   333.162	1.20805E-4	   292.567	1.79256E-4	   496.780	8.55769E-5	   151.973	3.90977E-5	  -297.627	1.13763E-5	 -1170.138	4.91167E-1	2.19694E-1	3.18933E-1	5.06267E-2
   256.348	4.81865E-1	  -379.275	3.75492E-1	  -671.528	2.07044E-2	  -298.278	3.27974E-2	  -677.031	6.69061E-4	  -283.364	1.40579E-3	  -719.470	9.60419E-5	   306.224	4.86936E-5	   323.274	3.17371E-4	   431.366	1.59279E-4	   -27.768	4.45481E-5	  -138.908	3.46330E-5	 -1064.840	4.73703E-1	2.25532E-1	3.31998E-1	5.11073E-2
   289.307	4.84788E-1	  -377.170	4.92508E-1	  -680.057	2.67134E-2	  -298.546	4.40906E-2	  -687.327	1.63166E-3	  -304.838	2.05107E-3	  -744.145	2.66850E-4	   160.641	1.50257E-4	   321.164	5.38537E-4	   422.208	3.60308E-4	   -51.798	1.04065E-4	  -262.780	4.33752E-5	 -1172.888	4.66222E-1	2.24936E-1	3.39513E-1	5.45508E-2
   329.590	4.94931E-1	  -373.643	6.37899E-1	  -691.319	3.53261E-2	  -305.688	5.75377E-2	  -700.389	2.83061E-3	  -320.102	2.30414E-3	  -766.653	9.29059E-4	   141.985	3.54810E-4	   309.154	4.44235E-3	   351.740	1.77965E-3	  -103.733	2.29461E-4	  -355.208	9.50793E-5	 -1207.551	4.76611E-1	3.81218E-1	4.65140E-1	8.43062E-2
   373.535	4.75367E-1	  -360.041	8.81423E-1	  -698.943	4.57812E-2	  -311.749	7.68552E-2	  -709.300	4.22172E-3	  -338.598	4.89661E-3	  -780.414	1.35106E-3	   -32.378	2.13528E-4	   212.947	6.36253E-3	   252.938	2.63491E-3	  -202.800	8.52154E-4	  -477.338	3.26392E-4	 -1281.029	4.92513E-1	2.70658E-1	3.65142E-1	6.06904E-2
   424.805	4.12121E-1	  -333.563	9.20371E-1	  -706.923	4.75919E-2	  -323.528	8.03942E-2	  -719.721	6.64308E-3	  -285.236	3.39092E-3	  -770.342	1.62855E-3	   120.723	7.00341E-4	   293.011	2.83572E-3	   196.495	1.29948E-3	  -290.436	7.85294E-4	  -623.366	1.42614E-4	 -1417.773	5.24315E-1	2.62303E-1	3.65302E-1	5.85895E-2
   479.736	3.71229E-1	  -308.252	6.87732E-1	  -716.980	3.08399E-2	  -321.953	6.07833E-2	  -730.772	1.09745E-2	  -314.274	3.83210E-3	  -784.286	3.46413E-4	    87.263	2.10535E-4	   272.611	1.50252E-3	   137.904	4.85550E-4	  -329.706	1.80784E-4	  -682.105	6.29189E-5	 -1470.505	5.51234E-1	2.70354E-1	3.63265E-1	6.42247E-2
   545.654	3.75308E-1	  -298.408	4.77196E-1	  -727.892	2.30408E-2	  -327.881	4.29975E-2	  -745.299	8.83784E-3	  -403.844	3.94277E-3	  -860.203	1.09804E-3	   -37.729	4.01419E-4	   211.528	5.79349E-4	    70.654	1.56918E-4	  -395.037	7.15138E-5	  -663.044	2.39364E-5	 -1568.559	4.79933E-1	2.82509E-1	3.68148E-1	6.36995E-2
   618.896	3.88068E-1	  -299.613	3.70068E-1	  -738.443	1.55991E-2	  -322.891	3.38824E-2	  -758.364	1.37096E-3	  -486.686	8.08960E-4	  -971.657	3.36014E-4	   136.098	9.17535E-5	    86.704	9.87159E-4	    68.527	1.87140E-4	  -425.190	1.73875E-4	  -806.909	7.54887E-6	 -1474.745	4.84151E-1	4.01274E-1	4.64867E-1	8.75318E-2
   703.125	3.91716E-1	  -305.680	3.12891E-1	  -753.046	1.55356E-2	  -325.884	2.84219E-2	  -774.756	4.12661E-4	  -464.144	5.71904E-5	 -1147.043	1.67809E-4	   283.532	5.43021E-5	    99.347	6.37241E-4	    22.283	1.17600E-4	  -419.790	2.04675E-4	  -695.450	6.20742E-5	 -1597.187	4.87344E-1	6.93992E-1	7.35109E-1	1.47232E-1
   798.340	3.88675E-1	  -312.748	2.53844E-1	  -775.223	1.05352E-2	  -339.147	2.33728E-2	  -799.483	2.09620E-4	  -562.355	6.87619E-4	 -1033.509	5.62503E-4	   408.421	9.32726E-5	   237.048	4.82105E-4	   -13.744	3.27446E-4	  -494.569	2.96342E-4	  -830.350	6.91366E-5	 -1717.136	6.11240E-1	9.17547E-1	9.49923E-1	1.94414E-1
   908.203	3.92213E-1	  -336.936	1.54965E-1	  -806.789	1.15531E-2	  -303.667	1.24527E-2	  -838.889	1.70758E-4	  -577.744	9.77623E-5	  -976.596	2.20959E-5	   383.164	2.83206E-5	   331.324	1.30797E-4	    89.303	1.27597E-4	  -322.149	1.06567E-4	  -674.040	2.64826E-5	 -1539.433	4.85784E-1	4.76109E-1	5.31131E-1	1.04165E-1
  1029.053	4.53405E-1	  -406.780	1.63019E-1	  -863.634	3.60741E-2	  -376.647	1.47316E-2	  -866.983	7.79308E-5	  -558.983	7.21508E-5	  -875.664	1.06271E-4	   525.206	1.94950E-5	   334.132	1.63859E-4	   263.310	1.73447E-4	  -210.060	1.55162E-4	  -570.997	3.78895E-5	 -1452.586	4.65662E-1	4.50651E-1	5.18686E-1	1.00439E-1
  1168.213	4.29393E-1	  -477.159	1.84805E-1	  -942.242	7.31832E-2	  -495.984	3.14592E-2	  -948.586	1.96917E-4	  -466.221	1.12964E-5	  -891.139	1.29160E-4	   431.166	2.59329E-5	   307.959	1.24804E-4	   129.506	1.69660E-4	  -171.511	6.40264E-5	  -609.237	1.00745E-5	 -1456.556	4.72377E-1	3.90142E-1	4.56685E-1	8.60199E-2
  1325.684	3.42496E-1	  -492.614	8.77193E-2	  -980.827	4.05508E-2	  -579.780	1.91019E-2	 -1027.535	8.39487E-5	  -317.148	9.17543E-5	  -859.031	1.14492E-4	   533.205	2.19825E-5	   369.973	4.50202E-4	    14.105	1.04036E-4	  -112.959	9.05698E-5	  -787.810	3.21849E-5	 -1333.152	4.80330E-1	6.53963E-1	7.03985E-1	1.39706E-1
  1505.127	4.48937E-1	  -523.384	1.16733E-1	  -993.928	2.23568E-2	  -631.103	2.31283E-2	 -1056.812	2.67731E-4	  -305.033	4.81516E-5	  -876.644	4.10602E-5	   511.199	8.87907E-6	   334.570	1.08542E-3	  -104.025	5.36701E-5	  -260.943	5.22586E-5	  -625.816	5.69169E-6	 -1479.784	4.61747E-1	4.68225E-1	5.21583E-1	9.97006E-2
  1710.205	3.30858E-1	  -552.987	7.28108E-2	 -1030.061	1.47378E-2	  -586.730	1.06841E-2	 -1129.001	4.08632E-4	  -405.446	1.06492E-3	  -736.869	1.05081E-3	   345.155	1.80435E-4	   171.458	3.63632E-4	  -234.563	7.27794E-4	   -87.066	7.83595E-4	  -794.168	1.16443E-4	 -1327.736	4.67194E-1	2.65298E+0	2.66045E+0	5.26637E-1
  1940.918	3.34466E-1	  -588.991	9.12948E-2	 -1071.231	2.93631E-3	  -587.741	1.04240E-2	 -1112.679	1.00145E-3	  -531.567	2.71129E-4	  -798.320	2.52500E-4	   238.226	3.04779E-5	    71.406	5.15115E-4	  -372.299	1.88350E-4	  -202.898	1.67516E-4	  -872.478	4.47230E-5	 -1427.092	4.67656E-1	1.35735E+0	1.37841E+0	2.82939E-1
  2200.928	4.15622E-1	  -607.200	1.16245E-1	 -1118.665	5.24775E-2	  -681.440	1.71449E-2	 -1175.679	1.16131E-3	  -660.875	4.60889E-5	  -797.483	1.00486E-4	   266.284	3.15797E-5	   133.909	1.10699E-3	  -451.044	1.25016E-4	  -308.915	1.55946E-4	  -728.415	6.10345E-5	 -1549.408	4.51306E-1	1.35210E+0	1.37620E+0	2.81206E-1
  2501.221	5.10237E-1	  -666.158	1.07059E-1	 -1198.174	3.22184E-2	  -774.793	2.43926E-2	 -1272.656	6.66472E-4	  -790.811	3.59176E-5	  -665.532	1.01798E-4	   398.475	1.55278E-5	    -9.989	1.71142E-4	  -386.335	5.23880E-5	  -278.629	1.48694E-5	  -569.770	1.67154E-5	 -1499.513	4.70091E-1	7.98969E-1	8.45903E-1	1.68559E-1
  2838.135	3.64748E-1	  -737.905	9.00984E-2	 -1283.018	6.19799E-2	  -884.731	1.15080E-2	 -1411.914	1.26730E-3	  -954.134	3.62288E-4	  -822.299	1.87409E-4	   276.008	6.71358E-5	    97.881	1.23689E-4	  -413.219	1.19546E-4	  -201.458	1.54494E-4	  -565.235	3.01841E-5	 -1453.521	4.61746E-1	5.42533E-1	5.84831E-1	1.16777E-1
  3222.656	4.65268E-1	  -788.256	8.14334E-2	 -1381.018	4.70673E-2	 -1008.476	3.22187E-3	 -1475.721	6.18568E-4	 -1100.271	2.60387E-4	  -743.142	1.80494E-4	   328.644	2.42014E-5	   115.896	1.69081E-4	  -262.942	1.98885E-4	  -294.766	1.42060E-4	  -620.195	3.02831E-5	 -1547.888	4.62573E-1	3.82693E-1	4.46141E-1	8.48371E-2
  3658.447	4.24067E-1	  -877.538	2.60617E-2	 -1489.739	1.36341E-2	 -1118.733	1.19867E-3	 -1567.069	9.62642E-5	  -955.737	2.89705E-5	  -615.848	1.15643E-4	   483.444	1.56111E-5	   -40.679	1.31616E-4	  -271.188	2.15156E-4	  -125.740	2.43892E-4	  -479.015	5.77781E-5	 -1397.287	4.58614E-1	5.48306E-1	5.94837E-1	1.17566E-1
  4152.832	3.91428E-1	 -1000.263	1.89996E-2	 -1612.773	9.89417E-3	 -1231.159	2.34929E-3	 -1575.827	5.08175E-5	  -902.774	7.21892E-4	  -691.352	6.76857E-4	   389.578	1.38253E-4	  -150.141	1.11259E-4	  -120.072	3.52201E-4	  -166.773	2.90394E-4	  -509.788	6.94478E-5	 -1427.792	4.64774E-1	1.78991E+0	1.81198E+0	3.69191E-1
  4713.135	4.08439E-1	 -1133.818	1.69787E-2	 -1701.457	1.38529E-2	 -1350.263	6.33112E-3	 -1426.692	7.68108E-5	 -1074.048	3.35374E-5	  -614.419	6.85954E-5	   486.467	1.80031E-5	   -34.136	1.91432E-4	    14.584	1.96882E-4	  -180.781	2.17386E-4	  -531.611	5.40049E-5	 -1452.879	4.55737E-1	4.52178E-1	5.13812E-1	9.84766E-2
  5350.342	4.15581E-1	 -1228.961	3.33358E-2	 -1801.232	1.82840E-2	 -1449.924	8.06383E-3	 -1565.406	2.25680E-4	 -1061.900	5.85146E-5	  -478.503	2.05797E-5	   582.810	1.23321E-5	    85.428	2.00000E-29	     0.000	2.00000E-29	  -360.000	2.00000E-29	  -360.000	2.00000E-29	 -1440.000	4.51597E-1	2.59519E-1	3.46127E-1	5.94557E-2
  6075.439	4.23026E-1	 -1355.985	9.09603E-2	 -1647.615	8.48076E-2	 -1617.329	6.15306E-3	 -1493.546	3.95953E-4	  -999.207	7.19688E-6	  -494.465	4.52979E-5	   452.823	1.89573E-5	    -7.551	2.00000E-29	     0.000	2.00000E-29	  -360.000	2.00000E-29	  -360.000	2.00000E-29	 -1440.000	4.61312E-1	2.70804E-1	3.45678E-1	6.19182E-2
  6895.752	4.04283E-1	 -1525.757	2.44234E-2	 -1524.494	4.44610E-2	 -1522.541	6.96089E-3	 -1547.545	1.45553E-4	  -916.635	6.79321E-5	  -637.031	5.41229E-5	   442.319	1.81138E-5	   -48.483	2.00000E-29	     0.000	2.00000E-29	  -360.000	2.00000E-29	  -360.000	2.00000E-29	 -1440.000	4.67423E-1	2.70323E-1	3.49216E-1	6.02242E-2
  7829.590	4.29491E-1	 -1414.732	1.92802E-2	 -1432.870	4.77785E-2	 -1431.040	7.03723E-3	 -1489.636	2.00000E-29	 -1080.000	2.00000E-29	  -720.000	2.00000E-29	   360.000	2.00000E-29	     0.000	2.00000E-29	     0.000	2.00000E-29	  -360.000	2.00000E-29	  -360.000	2.00000E-29	 -1440.000	4.59972E-1	2.49050E-1	3.35751E-1	5.68622E-2
  8887.939	4.21891E-1	 -1527.690	9.47032E-3	 -1599.027	5.07300E-2	 -1572.242	1.24281E-2	 -1562.859	2.00000E-29	 -1080.000	2.00000E-29	  -720.000	2.00000E-29	   360.000	2.00000E-29	     0.000	2.00000E-29	     0.000	2.00000E-29	  -360.000	2.00000E-29	  -360.000	2.00000E-29	 -1440.000	4.84333E-1	2.27469E-1	3.21048E-1	5.27752E-2
 10089.111	4.37175E-1	 -1546.213	6.25716E-2	 -1685.196	1.87227E-1	 -1740.733	3.23156E-2	 -1398.580	2.00000E-29	 -1080.000	2.00000E-29	  -720.000	2.00000E-29	   360.000	2.00000E-29	     0.000	2.00000E-29	     0.000	2.00000E-29	  -360.000	2.00000E-29	  -360.000	2.00000E-29	 -1440.000	5.65154E-1	2.47622E-1	3.35655E-1	5.54096E-2
 11451.416	4.03263E-1	 -1483.318	1.30391E-2	 -1706.733	4.96521E-2	 -1744.737	6.50801E-3	 -1391.830	2.00000E-29	 -1080.000	2.00000E-29	  -720.000	2.00000E-29	   360.000	2.00000E-29	     0.000	2.00000E-29	     0.000	2.00000E-29	  -360.000	2.00000E-29	  -360.000	2.00000E-29	 -1440.000	4.72729E-1	2.10025E-1	3.23314E-1	4.97091E-2
 13000.488	1.26324E+0	 -1395.567	4.40499E-2	 -1805.008	3.67568E-2	 -1767.236	1.60084E-2	 -1300.488	2.00000E-29	 -1080.000	2.00000E-29	  -720.000	2.00000E-29	   360.000	2.00000E-29	     0.000	2.00000E-29	     0.000	2.00000E-29	  -360.000	2.00000E-29	  -360.000	2.00000E-29	 -1440.000	4.62957E-1	2.14699E-1	3.26690E-1	5.05916E-2
