# Supplementary material for: The impact of size on middle-ear sound transmission in elephants, the largest terrestrial mammal
Source: PLoS One. 2024 Apr 10;19(4):e0298535. doi: 10.1371/journal.pone.0298535 (PMC11006165; doi:10.1371/journal.pone.0298535)
Supplement: S1 Data — (ZIP) [file pone.0298535.s008.zip › S1_Data/ETB3_3002S_3D OC_M1 R00.dbf2]

%
%
%
%SyncAv (v0.40); Fri, May 14, 2021; 6:54:10 PM
%Distortion (Sine Sequence) Measurement (Fmin: 7.324219; Fmax: 13000.488281; # Freqs: 55; Log-Spaced Freqs)
%     Sampling rate: 30000 Hz; FFT length: 8192; # averages: 10
%     Input Voltage range: -10.000 to 10.000
%Output Channel Assignment(s):
%     "AO ch0" = PXI1Slot2/ao0
%Input Channel Assignment(s):
%     "AI ch0" = PXI1Slot4/ai0
%     "AI ch1" = PXI1Slot4/ai1
%     "AI ch2" = PXI1Slot4/ai2
%     "AI ch3" = PXI1Slot4/ai3
%Output Channel Stimuli:
%     AO ch0: Sine; 1.000000E-1 V (peak); 0.000 deg. phase
%Stimulus EQ Settings:
%     AO ch0: "Based on: freq. resp. measurement (log. mag., log. freq. spacing)" (13 pts; Gains from -11.07 dB to 19.22 dB; Don't start meas. if Voltage > 1.000 V)
%Calibration Settings (Sensitivity only):
%     AI ch0 Gain: -
%     AI ch1 Gain: -
%     AI ch2 Gain: -
%     AI ch3 Gain: -
%     AI ch0 Sensitivity (): C:\Users\oconnec\Dropbox (Partners HealthCare)\OtoBiomechanics\Projects\Middle-Ear Projects\Experiments\Elephant\Calibrations\ER7Ccalib0_1V_3-15k.col2
%     AI ch1 Sensitivity (mm/s): 2.000000E-1
%     AI ch2 Sensitivity (mm/s): 2.000000E-1
%     AI ch3 Sensitivity (mm/s): 2.000000E-1
%XYZ Position Information (mm; +/- defined by axes):
%     Abs. Pos. of Zero Ref.: X0=-0.000000, Y0=-0.000000, Z0=-0.000000
%     Cur. Pos. Rel. to Zero Ref.: X=-69.037500, Y=-93.987500, Z=-63.418750
%Freq. (Hz)	ch0_PrMg  	ch0_PrPh	ch1_PrMg  	ch1_PrPh	ch2_PrMg  	ch2_PrPh	ch3_PrMg  	ch3_PrPh	ch0_2HMg  	ch0_2HPh	ch1_2HMg  	ch1_2HPh	ch2_2HMg  	ch2_2HPh	ch3_2HMg  	ch3_2HPh	ch0_3HMg  	ch0_3HPh	ch1_3HMg  	ch1_3HPh	ch2_3HMg  	ch2_3HPh	ch3_3HMg  	ch3_3HPh	ch0_THD+N  	ch1_THD+N  	ch2_THD+N  	ch3_THD+N  	
     7.324	4.59751E+0	   -94.966	6.52732E-2	   -45.743	1.05365E-2	   127.490	2.77330E-2	   136.510	1.59899E-1	   -54.998	8.20569E-3	  -102.852	2.96617E-3	   136.362	5.61843E-3	    88.575	1.04150E-2	   164.191	1.15433E-3	   168.933	4.21690E-4	  -136.388	4.47785E-4	   -21.659	5.99432E-1	2.08102E-1	3.87427E-1	5.75393E-2
    10.986	1.74657E+0	  -144.903	7.30760E-2	  -145.890	1.84282E-2	    80.499	3.25585E-2	    42.912	9.21998E-3	   -94.858	3.19491E-4	  -171.310	3.88786E-4	     0.110	2.09703E-4	    13.772	1.15594E-3	   324.319	1.81835E-4	   283.117	1.85844E-4	  -189.813	1.24365E-4	  -118.946	4.39927E-1	1.86947E-1	3.24924E-1	5.02432E-2
    14.648	1.37022E+0	  -175.827	6.93098E-2	  -212.732	2.78837E-2	    -0.550	3.44673E-2	   -24.764	2.80341E-3	  -103.372	2.43773E-4	  -155.252	2.85968E-4	   -91.762	9.90965E-5	   -38.023	2.83377E-4	   415.017	1.06877E-4	   106.780	1.20876E-4	  -333.642	1.54140E-5	    -7.101	4.34710E-1	1.84781E-1	3.24133E-1	5.06994E-2
    18.311	1.41700E+0	  -194.293	7.41238E-2	  -247.726	3.24560E-2	   -46.689	3.75238E-2	   -62.240	2.68959E-3	  -152.023	1.97400E-4	  -223.043	1.31425E-4	   -17.435	1.10065E-4	    22.373	2.37121E-3	   563.644	6.14603E-4	    16.520	7.26392E-4	  -494.559	6.96928E-4	  -142.737	4.26194E-1	1.84223E-1	3.25815E-1	4.88367E-2
    21.973	1.40792E+0	  -206.834	7.94423E-2	  -269.587	3.49582E-2	   -73.629	4.01980E-2	   -85.475	2.52235E-3	  -134.695	7.84842E-5	  -321.402	2.18721E-4	   -44.228	1.10551E-4	   -54.639	3.82795E-4	   603.745	1.28110E-4	    12.844	6.17177E-5	  -559.581	9.55658E-5	  -163.856	4.32766E-1	1.85267E-1	3.09628E-1	5.04690E-2
    25.635	1.37398E+0	  -215.357	8.56295E-2	  -284.547	3.78003E-2	   -91.219	4.36339E-2	  -100.551	1.44021E-3	  -169.502	1.36656E-4	  -272.522	3.21510E-4	    -6.419	3.21362E-4	   -79.476	6.25396E-5	   752.291	9.87743E-5	   137.216	2.94931E-4	  -425.314	2.11901E-4	   -43.011	4.22547E-1	1.87044E-1	3.18573E-1	5.00220E-2
    29.297	1.39774E+0	  -221.006	9.43787E-2	  -295.553	4.11977E-2	  -102.361	4.77836E-2	  -110.281	2.40244E-3	  -163.207	2.63877E-4	  -314.349	2.62228E-4	   -77.097	2.73290E-4	  -111.870	9.54736E-5	   644.067	1.04865E-4	   230.956	1.31888E-4	  -590.095	6.42005E-5	    85.647	4.37405E-1	1.87005E-1	3.31009E-1	5.21507E-2
    32.959	1.43709E+0	  -225.087	1.02294E-1	  -304.141	4.74118E-2	  -111.194	5.57532E-2	  -117.706	1.40283E-3	  -215.215	1.70506E-4	  -284.168	8.85262E-5	  -146.461	5.07955E-5	   -95.598	6.80126E-4	   771.303	6.03784E-5	    90.188	5.92795E-4	  -410.807	4.19944E-5	   182.817	4.87839E-1	1.91058E-1	3.44117E-1	5.32073E-2
    36.621	1.50339E+0	  -229.915	1.12283E-1	  -309.061	5.57012E-2	  -121.002	6.51507E-2	  -129.011	7.92467E-4	  -196.985	2.24282E-4	  -310.198	1.18504E-4	  -116.394	2.52763E-5	  -172.293	3.49423E-4	   833.832	4.70101E-5	   147.160	1.88922E-4	  -406.972	3.62406E-5	   263.662	4.23652E-1	1.87787E-1	3.43763E-1	4.93603E-2
    43.945	1.59890E+0	  -242.592	1.46580E-1	  -325.218	6.68451E-2	  -141.307	7.47157E-2	  -146.858	7.26665E-4	  -270.249	2.56143E-4	  -310.833	1.10587E-4	  -184.607	1.18580E-4	  -146.489	3.44894E-4	   999.559	5.26758E-5	   302.647	2.22935E-5	  -473.909	1.54745E-5	   131.721	4.24037E-1	1.89789E-1	3.35559E-1	4.89329E-2
    47.607	1.60992E+0	  -248.682	1.58462E-1	  -333.415	7.19000E-2	  -150.312	8.01378E-2	  -154.001	8.43519E-4	  -273.148	2.80103E-4	  -332.652	2.09811E-4	  -193.538	1.63710E-4	  -153.023	3.78025E-4	   950.780	5.25294E-5	   340.211	6.14047E-5	  -493.862	1.84900E-5	   -42.835	4.22089E-1	1.83795E-1	3.16722E-1	4.89775E-2
    54.932	1.61950E+0	  -260.377	1.79945E-1	  -349.094	7.51776E-2	  -168.412	8.92713E-2	  -170.390	7.01035E-4	  -302.788	1.71879E-4	  -360.346	7.58986E-5	  -264.092	1.27802E-4	  -185.484	3.28376E-4	   777.075	2.53418E-5	   472.093	1.86535E-5	  -630.296	2.68063E-5	    64.302	4.24633E-1	1.89080E-1	3.39751E-1	5.05738E-2
    62.256	1.63729E+0	  -270.362	2.06479E-1	  -360.281	8.89052E-2	  -175.438	1.04581E-1	  -179.567	6.46784E-4	  -438.868	1.91361E-4	  -418.711	1.36502E-4	  -221.964	1.08238E-4	  -231.500	2.39650E-4	   763.623	6.09597E-5	   525.139	2.97200E-5	  -707.733	2.89358E-5	    41.315	4.28216E-1	1.84885E-1	3.12833E-1	4.92557E-2
    73.242	1.74304E+0	  -285.845	2.60625E-1	  -378.310	1.14152E-1	  -193.902	1.32745E-1	  -197.808	1.09770E-3	  -439.334	6.43581E-5	  -408.139	3.27409E-5	  -139.755	1.08479E-4	  -277.124	2.21076E-4	   687.157	6.32622E-5	   460.089	5.38390E-5	  -826.317	2.61831E-5	   -46.731	4.29309E-1	1.87135E-1	3.44422E-1	4.91984E-2
    80.566	1.87283E+0	  -296.064	3.12828E-1	  -390.509	1.37115E-1	  -206.651	1.59028E-1	  -210.189	1.89988E-3	  -490.216	1.13546E-4	  -491.783	1.32732E-5	  -260.472	8.88760E-5	  -298.444	2.72679E-4	   718.181	1.79834E-4	   526.114	1.18017E-4	  -786.643	6.16995E-5	   -72.562	4.35305E-1	1.84228E-1	3.24057E-1	4.97752E-2
    91.553	2.12064E+0	  -313.677	4.12802E-1	  -409.896	1.80826E-1	  -226.396	2.09406E-1	  -229.593	3.00593E-3	  -522.541	6.82808E-5	  -558.290	1.59547E-4	  -355.146	3.85262E-5	  -334.357	3.45202E-4	   881.298	1.53002E-4	   491.756	1.68506E-4	  -722.817	5.11362E-5	  -149.408	4.32450E-1	1.93515E-1	3.58605E-1	5.11812E-2
   106.201	2.36288E+0	  -336.406	5.60871E-1	  -435.624	2.43693E-1	  -252.185	2.83106E-1	  -255.123	5.63184E-3	  -571.084	8.28143E-5	  -691.759	3.32926E-4	  -424.108	4.84169E-5	  -259.192	1.01729E-3	   703.821	1.99807E-4	   393.289	1.58990E-4	  -787.748	1.24825E-4	  -189.360	4.31522E-1	1.94167E-1	3.76951E-1	5.16950E-2
   120.850	2.42646E+0	  -354.255	6.94821E-1	  -456.620	3.09411E-1	  -272.643	3.58126E-1	  -275.414	8.50331E-3	  -610.300	1.60475E-4	  -792.940	2.72267E-4	  -366.674	1.28756E-4	  -291.915	5.23890E-4	   728.499	1.88650E-4	   243.314	5.25740E-5	  -945.600	5.20449E-5	  -294.983	4.28485E-1	1.94771E-1	3.78682E-1	5.05312E-2
   135.498	2.30871E+0	  -366.115	8.04001E-1	  -472.255	3.52792E-1	  -289.746	4.09920E-1	  -292.129	1.11804E-2	  -636.346	3.64420E-4	  -841.514	2.04984E-4	  -313.784	2.72922E-4	  -333.472	1.12945E-3	   677.091	1.14367E-4	   155.295	1.36166E-4	 -1082.190	1.98018E-5	  -213.986	4.42332E-1	1.93827E-1	3.57140E-1	5.16353E-2
   153.809	1.90068E+0	  -374.811	8.42967E-1	  -486.419	3.66760E-1	  -303.928	4.29002E-1	  -306.467	1.19428E-2	  -658.646	3.14373E-4	  -873.098	9.51794E-5	  -388.738	2.30361E-4	  -359.389	6.86400E-4	   634.285	1.74175E-4	   146.525	1.79150E-4	 -1068.095	6.45060E-5	  -379.303	4.45387E-1	2.02246E-1	4.13851E-1	5.47432E-2
   175.781	1.32286E+0	  -376.765	7.91068E-1	  -498.140	3.41883E-1	  -315.169	4.01753E-1	  -317.937	9.91395E-3	  -675.669	2.35389E-4	  -858.167	8.51572E-5	  -401.286	1.35810E-4	  -366.203	1.28279E-3	   620.307	1.99020E-4	    46.409	3.89595E-5	  -973.775	1.62151E-4	  -227.872	4.30138E-1	1.92611E-1	3.59774E-1	5.21194E-2
   197.754	9.79052E-1	  -370.196	7.63770E-1	  -506.167	3.30305E-1	  -322.740	3.89060E-1	  -325.733	8.77874E-3	  -687.203	4.48351E-4	  -843.466	7.47803E-4	  -310.000	1.32755E-4	  -321.199	1.84113E-3	   594.070	4.02660E-4	   -56.155	3.63412E-4	  -837.804	2.36404E-4	  -232.006	4.42831E-1	1.99497E-1	3.66385E-1	5.15548E-2
   223.389	8.07418E-1	  -354.820	7.69686E-1	  -513.321	3.32596E-1	  -329.034	3.92806E-1	  -332.524	7.97128E-3	  -698.983	3.98204E-4	  -836.638	1.80125E-4	  -321.225	1.84169E-4	  -350.471	1.91284E-3	   555.369	1.30059E-4	   -50.604	5.68425E-4	  -659.759	4.70241E-5	  -273.267	4.32866E-1	2.01175E-1	3.91325E-1	5.19819E-2
   256.348	7.87514E-1	  -337.701	8.19320E-1	  -524.248	3.59667E-1	  -338.829	4.23982E-1	  -342.856	7.80414E-3	  -704.134	8.44713E-4	  -897.710	2.62620E-4	  -371.799	4.16587E-4	  -369.851	1.51587E-3	   525.963	2.85981E-4	  -123.232	7.77133E-5	  -706.961	6.84137E-5	  -298.339	4.31642E-1	1.96033E-1	3.87396E-1	5.27984E-2
   289.307	8.31986E-1	  -323.993	8.34376E-1	  -535.713	3.77029E-1	  -350.249	4.42244E-1	  -354.571	9.52576E-3	  -716.652	9.63158E-4	  -963.061	1.77690E-4	  -385.163	5.71383E-4	  -435.657	1.25259E-3	   497.998	1.85591E-4	  -102.607	1.23004E-5	  -687.598	8.50469E-5	  -341.784	4.27094E-1	1.98607E-1	3.70700E-1	5.28136E-2
   329.590	1.01538E+0	  -309.854	8.51512E-1	  -546.620	3.88679E-1	  -362.151	4.55262E-1	  -366.687	9.54448E-3	  -742.189	3.73399E-4	  -965.259	3.31367E-4	  -476.420	1.98328E-4	  -464.570	1.30891E-3	   501.222	1.50907E-4	  -101.039	6.62230E-4	  -832.348	1.01567E-4	  -327.370	4.33278E-1	2.07637E-1	3.98300E-1	5.40664E-2
   373.535	1.39674E+0	  -304.336	9.04723E-1	  -558.563	4.09017E-1	  -374.116	4.82661E-1	  -378.806	8.91307E-3	  -763.504	7.06412E-4	  -976.672	2.99131E-4	  -343.416	3.48405E-4	  -471.772	9.60599E-4	   484.171	2.08178E-4	  -121.209	8.36744E-4	  -718.751	8.23248E-5	  -277.272	4.40656E-1	1.98903E-1	3.63281E-1	5.39383E-2
   424.805	1.94401E+0	  -308.841	9.99007E-1	  -575.248	4.51571E-1	  -389.392	5.39715E-1	  -395.195	8.66489E-3	  -783.378	6.15404E-4	 -1037.806	1.99776E-4	  -472.371	4.11890E-4	  -532.376	6.70407E-4	   457.799	1.18677E-4	   -93.784	2.96443E-4	  -866.809	4.16314E-5	  -300.802	4.41920E-1	2.06784E-1	3.99095E-1	5.39209E-2
   479.736	2.64540E+0	  -319.728	1.12593E+0	  -597.894	5.26048E-1	  -410.336	6.23081E-1	  -417.598	9.57198E-3	  -808.617	7.67627E-4	 -1076.794	3.68141E-4	  -580.190	2.40466E-4	  -599.986	1.25110E-3	   410.967	1.94886E-4	    61.432	2.62093E-4	  -744.058	9.39303E-5	  -132.209	4.39700E-1	2.04780E-1	4.40100E-1	5.36805E-2
   545.654	3.83292E+0	  -342.596	1.30362E+0	  -635.223	6.50508E-1	  -447.022	7.55023E-1	  -455.202	1.24532E-2	  -856.783	9.16631E-4	 -1083.799	8.05187E-5	  -632.337	1.02062E-4	  -676.570	1.06972E-3	   371.225	4.90855E-4	    53.575	2.57785E-4	  -660.073	8.97967E-5	  -144.723	4.27584E-1	2.02416E-1	3.90384E-1	5.14492E-2
   618.896	4.69539E+0	  -392.126	1.09568E+0	  -699.973	6.05873E-1	  -513.921	6.87495E-1	  -521.645	1.30919E-2	  -958.721	1.69710E-3	 -1227.991	7.23714E-4	  -743.277	4.90677E-4	  -658.476	4.56039E-4	   280.774	1.34609E-4	    54.775	4.40244E-4	  -662.206	2.74825E-5	  -134.706	4.35976E-1	2.05176E-1	4.41062E-1	5.51268E-2
   703.125	2.99599E+0	  -440.098	3.58232E-1	  -738.012	2.15343E-1	  -562.360	2.48690E-1	  -568.527	1.38871E-3	 -1090.982	1.04788E-3	 -1060.764	4.63340E-4	  -680.227	2.06229E-4	  -515.400	4.17307E-4	   289.380	9.72607E-5	    50.260	1.13636E-4	  -659.266	2.39867E-5	  -147.644	4.32656E-1	1.89587E-1	3.65334E-1	5.17584E-2
   798.340	1.85596E+0	  -465.524	2.79636E-1	  -741.195	1.51461E-1	  -574.334	1.75923E-1	  -579.952	5.66598E-4	 -1005.275	3.14697E-4	  -886.137	3.79403E-4	  -540.333	9.43785E-5	  -365.278	4.08648E-4	   257.264	2.51104E-5	   -72.528	4.65355E-5	  -613.981	1.35072E-5	  -317.999	4.24341E-1	1.87408E-1	3.42610E-1	4.96615E-2
   908.203	1.33462E+0	  -483.038	2.27097E-1	  -771.108	1.07474E-1	  -615.441	1.33667E-1	  -617.617	7.15296E-4	 -1046.344	2.33105E-5	 -1021.603	1.30733E-4	  -614.951	3.04692E-6	  -332.116	7.73645E-4	   229.523	1.18673E-5	   -97.467	4.24683E-5	  -663.456	6.70081E-6	  -493.797	4.21570E-1	1.85991E-1	3.41111E-1	5.06454E-2
  1029.053	1.16986E+0	  -496.630	1.92280E-1	  -788.089	6.28684E-2	  -638.343	9.53830E-2	  -639.337	3.73114E-4	 -1143.084	5.60009E-5	 -1067.388	9.46045E-5	  -627.187	3.30121E-6	  -267.183	2.09065E-3	   119.236	6.76324E-5	    47.251	7.19132E-5	  -831.862	5.64275E-6	  -611.809	4.19346E-1	1.85233E-1	3.16107E-1	4.79404E-2
  1168.213	1.06669E+0	  -513.030	2.25321E-1	  -817.045	4.23338E-2	  -654.219	8.60495E-2	  -668.740	1.09608E-4	 -1064.981	2.62686E-5	  -989.845	1.76236E-4	  -711.039	8.93864E-6	  -188.795	2.78794E-3	     6.566	1.43867E-4	   -15.660	9.25775E-5	  -835.101	5.41787E-5	  -566.447	4.30156E-1	1.85287E-1	3.28068E-1	5.04756E-2
  1325.684	1.23211E+0	  -529.019	2.82517E-1	  -863.642	4.14482E-2	  -662.396	9.34159E-2	  -700.290	2.89253E-4	 -1031.240	5.94448E-5	  -903.722	6.13271E-5	  -593.127	1.16272E-5	   -23.366	3.78071E-3	  -115.017	1.26839E-4	   140.488	1.64113E-4	  -732.929	6.39238E-5	  -386.745	4.28062E-1	1.86203E-1	3.36894E-1	5.19353E-2
  1505.127	1.61460E+0	  -556.316	3.09003E-1	  -927.721	7.10512E-2	  -668.767	1.19700E-1	  -752.958	3.23536E-3	 -1147.120	6.90829E-5	 -1040.202	2.96299E-5	  -553.480	1.10294E-5	   150.695	3.51118E-3	  -264.649	1.86096E-4	   -38.076	1.46927E-4	  -862.342	9.17703E-5	  -211.125	4.43485E-1	1.91547E-1	3.40460E-1	5.02197E-2
  1710.205	3.06938E+0	  -619.266	4.24414E-1	 -1019.215	2.77190E-1	  -771.905	1.87310E-1	  -852.801	7.62863E-3	 -1315.820	3.21546E-4	  -948.253	4.51513E-4	  -490.036	1.18243E-4	   302.359	2.05643E-3	  -312.997	1.03235E-4	   122.517	1.52434E-4	 -1003.608	6.27016E-5	   -34.583	5.25420E-1	1.95067E-1	3.61865E-1	5.50189E-2
  1940.918	1.22732E+0	  -687.635	9.32519E-2	 -1122.764	7.73577E-2	  -901.552	3.61659E-2	  -959.526	3.93088E-3	 -1402.695	3.46876E-4	 -1121.073	3.68450E-4	  -538.296	4.83843E-5	   141.170	5.38087E-3	  -483.071	4.79503E-5	   289.630	5.76609E-5	  -840.630	4.92626E-5	  -210.236	4.34114E-1	1.86408E-1	3.34623E-1	5.11979E-2
  2200.928	9.02318E-1	  -702.274	3.50758E-2	 -1146.850	2.94130E-2	  -941.405	1.28266E-2	  -976.008	3.67140E-3	 -1546.864	1.00414E-4	 -1300.314	8.94463E-5	  -704.226	7.87228E-5	   -34.149	4.57823E-3	  -403.450	8.89696E-5	   116.316	2.42984E-4	  -809.101	3.23264E-5	  -107.069	4.30745E-1	1.90034E-1	3.29533E-1	5.08233E-2
  2501.221	1.11983E+0	  -722.513	1.91022E-2	 -1175.356	1.55977E-2	  -986.130	7.92926E-3	  -999.478	1.48147E-3	 -1616.378	8.22292E-5	 -1182.125	1.29102E-4	  -583.035	5.19907E-5	   123.564	6.17774E-4	  -497.076	4.75311E-5	   -60.677	5.41580E-5	  -852.296	1.49196E-5	    18.227	4.28372E-1	1.84375E-1	3.25179E-1	4.87280E-2
  2838.135	2.84477E+0	  -786.811	3.16275E-2	 -1195.597	1.57603E-2	  -994.841	1.40004E-2	 -1028.076	6.05182E-3	 -1791.952	9.71891E-5	 -1305.694	1.13011E-4	  -669.159	6.62632E-5	   288.654	1.46621E-4	  -617.391	9.32976E-6	  -115.857	3.80116E-5	  -884.303	2.59667E-6	   127.097	4.30999E-1	1.87565E-1	3.34542E-1	5.03756E-2
  3222.656	3.25334E+0	  -907.727	4.77237E-2	 -1271.286	3.36836E-2	 -1071.737	1.90033E-2	 -1109.797	1.01518E-2	 -1733.310	9.14337E-5	 -1206.220	3.08713E-4	  -682.195	8.39775E-5	   344.820	4.93106E-4	  -474.475	1.04341E-5	    47.325	3.85848E-5	  -851.968	7.38535E-6	   182.640	4.28859E-1	1.88905E-1	3.28294E-1	5.03422E-2
  3658.447	2.68544E+0	 -1015.446	1.24793E-1	 -1436.456	8.76424E-2	 -1238.589	4.29075E-2	 -1259.794	5.49616E-4	 -1803.880	5.31631E-5	 -1118.388	5.23973E-5	  -590.562	6.90327E-6	   179.865	9.03905E-4	  -541.626	3.49610E-5	  -103.456	8.19570E-5	  -883.061	1.32303E-5	    15.708	4.17835E-1	1.85825E-1	3.44902E-1	4.92745E-2
  4152.832	2.24367E+0	 -1145.580	1.03504E-1	 -1615.517	6.21998E-2	 -1409.139	4.02619E-2	 -1425.785	1.18400E-3	 -1703.052	4.24377E-5	  -993.388	3.91261E-5	  -698.589	1.70433E-5	   281.266	1.47990E-3	  -484.196	3.38808E-5	   -50.169	2.92087E-5	  -988.564	5.94874E-6	    32.073	4.41623E-1	1.86772E-1	3.34644E-1	5.19838E-2
  4713.135	7.77159E-1	 -1300.698	5.18249E-2	 -1455.990	4.28931E-2	 -1579.495	2.94672E-2	 -1255.857	3.68606E-4	 -1597.869	2.92327E-5	 -1131.989	1.14353E-4	  -843.114	1.12565E-5	   224.936	6.09831E-4	  -651.174	5.56653E-5	   -16.963	8.98286E-5	 -1085.482	7.76361E-6	   177.939	4.19859E-1	1.82703E-1	3.30761E-1	4.94962E-2
  5350.342	1.41243E+0	 -1339.586	1.98585E-2	 -1604.087	3.56189E-2	 -1728.001	2.03454E-2	 -1416.508	9.93373E-4	 -1423.410	9.30285E-5	 -1146.867	4.41590E-5	  -866.183	8.73412E-6	   293.743	2.00000E-29	  -720.000	2.00000E-29	     0.000	2.00000E-29	 -1080.000	2.00000E-29	     0.000	4.22311E-1	1.86027E-1	3.33798E-1	5.03939E-2
  6075.439	3.19047E+0	 -1505.179	1.46703E-2	 -1722.626	6.61434E-2	 -1892.308	2.32396E-2	 -1585.118	1.39158E-3	 -1348.693	3.01940E-5	 -1125.789	8.87642E-5	  -927.008	6.76091E-6	   358.433	2.00000E-29	  -720.000	2.00000E-29	     0.000	2.00000E-29	 -1080.000	2.00000E-29	     0.000	4.27031E-1	1.84745E-1	3.31722E-1	4.97568E-2
  6895.752	8.14142E-1	 -1408.913	1.81427E-2	 -1603.688	4.80288E-2	 -1814.969	1.24712E-2	 -1494.401	1.16949E-3	 -1364.845	2.08784E-5	 -1196.450	2.47962E-5	  -768.340	9.11523E-6	   286.845	2.00000E-29	  -720.000	2.00000E-29	     0.000	2.00000E-29	 -1080.000	2.00000E-29	     0.000	4.31614E-1	1.87166E-1	3.37896E-1	4.96776E-2
  7829.590	1.40725E+0	 -1488.174	2.18645E-2	 -1467.737	3.84266E-2	 -1682.263	9.32496E-3	 -1341.470	2.00000E-29	 -1440.000	2.00000E-29	 -1080.000	2.00000E-29	  -720.000	2.00000E-29	   360.000	2.00000E-29	  -720.000	2.00000E-29	     0.000	2.00000E-29	 -1080.000	2.00000E-29	     0.000	4.26684E-1	1.87733E-1	3.34183E-1	5.01802E-2
  8887.939	3.74074E+0	 -1347.220	3.26733E-2	 -1370.182	1.76686E-1	 -1595.858	4.98613E-2	 -1245.955	2.00000E-29	 -1440.000	2.00000E-29	 -1080.000	2.00000E-29	  -720.000	2.00000E-29	   360.000	2.00000E-29	  -720.000	2.00000E-29	     0.000	2.00000E-29	 -1080.000	2.00000E-29	     0.000	4.25553E-1	1.88017E-1	3.42733E-1	5.03575E-2
 10089.111	1.71442E+0	 -1189.630	1.88501E-3	 -1306.370	3.47228E-2	 -1620.770	1.04609E-2	 -1268.888	2.00000E-29	 -1440.000	2.00000E-29	 -1080.000	2.00000E-29	  -720.000	2.00000E-29	   360.000	2.00000E-29	  -720.000	2.00000E-29	     0.000	2.00000E-29	 -1080.000	2.00000E-29	     0.000	4.11935E-1	1.84906E-1	3.31936E-1	4.90529E-2
 11451.416	3.14402E+0	 -1116.143	1.44280E-2	 -1213.083	2.85961E-2	 -1565.420	8.62108E-3	 -1217.496	2.00000E-29	 -1440.000	2.00000E-29	 -1080.000	2.00000E-29	  -720.000	2.00000E-29	   360.000	2.00000E-29	  -720.000	2.00000E-29	     0.000	2.00000E-29	 -1080.000	2.00000E-29	     0.000	4.35161E-1	1.88433E-1	3.31812E-1	4.97351E-2
 13000.488	1.04255E+0	 -1017.154	5.55325E-4	 -1304.975	2.49964E-3	 -1608.464	1.49427E-3	 -1297.465	2.00000E-29	 -1440.000	2.00000E-29	 -1080.000	2.00000E-29	  -720.000	2.00000E-29	   360.000	2.00000E-29	  -720.000	2.00000E-29	     0.000	2.00000E-29	 -1080.000	2.00000E-29	     0.000	4.26878E-1	1.82956E-1	3.33224E-1	4.93960E-2
