# Supplementary material for: The impact of size on middle-ear sound transmission in elephants, the largest terrestrial mammal
Source: PLoS One. 2024 Apr 10;19(4):e0298535. doi: 10.1371/journal.pone.0298535 (PMC11006165; doi:10.1371/journal.pone.0298535)
Supplement: S1 Data — (ZIP) [file pone.0298535.s008.zip › S1_Data/ETB3_5002S_3D OC_M1 R00.dbf2]

%
%
%
%SyncAv (v0.40); Mon, May 24, 2021; 5:14:32 PM
%Distortion (Sine Sequence) Measurement (Fmin: 7.324219; Fmax: 13000.488281; # Freqs: 55; Log-Spaced Freqs)
%     Sampling rate: 30000 Hz; FFT length: 8192; # averages: 10
%     Input Voltage range: -10.000 to 10.000
%Output Channel Assignment(s):
%     "AO ch0" = PXI1Slot2/ao0
%Input Channel Assignment(s):
%     "AI ch0" = PXI1Slot4/ai0
%     "AI ch1" = PXI1Slot4/ai1
%     "AI ch2" = PXI1Slot4/ai2
%     "AI ch3" = PXI1Slot4/ai3
%Output Channel Stimuli:
%     AO ch0: Sine; 1.000000E-1 V (peak); 0.000 deg. phase
%Stimulus EQ Settings:
%     AO ch0: "Based on: freq. resp. measurement (log. mag., log. freq. spacing)" (13 pts; Gains from -9.63 dB to 17.46 dB; Don't start meas. if Voltage > 1.000 V)
%Calibration Settings (Sensitivity only):
%     AI ch0 Gain: -
%     AI ch1 Gain: -
%     AI ch2 Gain: -
%     AI ch3 Gain: -
%     AI ch0 Sensitivity (): C:\Users\oconnec\Dropbox (Partners HealthCare)\OtoBiomechanics\Projects\Middle-Ear Projects\Experiments\Elephant\Calibrations\ER7Ccalib0_1V_3-15k.col2
%     AI ch1 Sensitivity (mm/s): 2.000000E-1
%     AI ch2 Sensitivity (mm/s): 2.000000E-1
%     AI ch3 Sensitivity (mm/s): 2.000000E-1
%XYZ Position Information (mm; +/- defined by axes):
%     Abs. Pos. of Zero Ref.: X0=-0.000000, Y0=-0.000000, Z0=-0.000000
%     Cur. Pos. Rel. to Zero Ref.: X=-96.356250, Y=-73.550000, Z=-47.381250
%Freq. (Hz)	ch0_PrMg  	ch0_PrPh	ch1_PrMg  	ch1_PrPh	ch2_PrMg  	ch2_PrPh	ch3_PrMg  	ch3_PrPh	ch0_2HMg  	ch0_2HPh	ch1_2HMg  	ch1_2HPh	ch2_2HMg  	ch2_2HPh	ch3_2HMg  	ch3_2HPh	ch0_3HMg  	ch0_3HPh	ch1_3HMg  	ch1_3HPh	ch2_3HMg  	ch2_3HPh	ch3_3HMg  	ch3_3HPh	ch0_THD+N  	ch1_THD+N  	ch2_THD+N  	ch3_THD+N  	
     7.324	2.96893E+0	   -98.306	5.44669E-2	   -49.736	2.91872E-3	   104.192	2.14003E-2	   132.686	9.41631E-2	   -58.765	2.16546E-2	   -88.794	1.11329E-2	    81.276	1.15478E-3	   175.692	5.41743E-3	   179.313	4.28576E-3	   109.248	4.99660E-3	   -81.888	3.67514E-4	    96.239	5.93794E-1	3.24255E+0	3.81408E+0	5.96138E-1
    10.986	1.24793E+0	  -148.039	6.95882E-2	  -150.611	8.68272E-3	    92.151	2.73943E-2	    40.590	6.96519E-3	  -124.853	8.79476E-4	  -146.446	8.93944E-4	    39.439	1.30336E-4	    25.093	7.22683E-4	   158.283	7.42580E-4	    75.706	6.49018E-4	  -106.771	1.14576E-4	    80.292	4.95053E-1	2.12159E+0	2.44698E+0	4.42047E-1
    14.648	1.01160E+0	  -178.976	7.21235E-2	  -213.295	1.08943E-2	    97.916	2.94511E-2	   -29.426	2.69806E-3	  -133.346	6.98251E-3	  -200.938	1.36840E-2	   115.480	3.80537E-4	   -50.538	3.56271E-4	   249.837	4.52781E-3	   165.646	8.17010E-3	   -54.057	2.04697E-4	    19.952	4.59960E-1	1.09052E+1	1.90925E+1	9.65975E-1
    18.311	1.06195E+0	  -198.299	7.63525E-2	  -250.351	2.17315E-2	   -45.893	3.23907E-2	   -66.513	4.88727E-4	   -57.924	8.79342E-4	   -99.396	7.94768E-4	   -44.736	4.12444E-4	   -93.218	1.19943E-3	   129.700	3.63345E-4	   -10.042	5.76379E-4	  -114.080	3.84332E-5	    21.957	4.55780E-1	1.11884E+0	1.58417E+0	2.37903E-1
    21.973	1.05968E+0	  -212.227	8.21243E-2	  -273.755	2.32083E-2	   -76.132	3.54295E-2	   -91.433	9.42394E-4	  -154.749	1.33064E-4	  -226.215	2.30594E-4	   -12.209	1.40997E-4	   -93.522	2.89434E-4	   203.392	1.41050E-4	   -33.194	7.05274E-5	    55.541	2.43073E-4	    32.693	4.46131E-1	9.33772E-1	1.32413E+0	2.00655E-1
    25.635	1.04531E+0	  -222.960	8.99038E-2	  -290.690	2.60875E-2	   -97.054	3.86240E-2	  -109.186	1.00819E-3	  -173.735	1.55417E-4	  -378.684	2.86390E-4	     3.257	2.98069E-4	   -99.693	1.11395E-3	    95.169	1.87643E-4	  -208.223	3.13004E-4	   -74.272	7.79649E-5	   -48.993	4.67391E-1	8.31893E-1	1.21749E+0	1.79739E-1
    29.297	1.07238E+0	  -231.653	1.00132E-1	  -303.763	2.87138E-2	  -111.920	4.26314E-2	  -122.562	1.63456E-3	  -152.531	1.85326E-4	  -371.773	3.44825E-5	    68.519	1.54110E-4	   -83.540	1.01009E-4	   -25.834	1.24142E-4	  -218.723	2.06350E-4	   -35.299	4.09336E-5	   -94.269	4.68758E-1	1.53799E+0	2.78591E+0	3.24705E-1
    32.959	1.09069E+0	  -238.962	1.10999E-1	  -314.463	3.15305E-2	  -124.040	4.73013E-2	  -133.658	8.95845E-4	  -173.852	1.02435E-4	  -403.978	2.08934E-4	    90.914	1.99794E-4	   -41.191	5.73847E-4	   147.403	2.62735E-4	  -183.746	5.29178E-4	   -15.249	2.83719E-5	  -123.918	4.46796E-1	7.09954E-1	1.02986E+0	1.54489E-1
    36.621	1.09744E+0	  -244.996	1.21558E-1	  -323.771	3.47672E-2	  -134.834	5.21481E-2	  -142.832	5.88637E-4	  -201.800	3.12169E-4	  -292.862	2.38986E-4	   208.011	9.02738E-5	  -155.008	8.46127E-5	   244.284	3.23220E-5	  -170.174	5.95037E-5	   -79.441	2.97815E-5	  -114.083	4.46106E-1	9.79586E-1	1.51490E+0	2.10283E-1
    43.945	1.11921E+0	  -255.929	1.42966E-1	  -339.543	4.03331E-2	  -151.614	6.23022E-2	  -158.299	1.05064E-3	  -219.370	2.14901E-4	  -346.723	1.85648E-4	   211.790	1.47925E-4	  -106.226	1.08215E-3	   143.324	7.58985E-5	  -108.573	1.00109E-4	    53.602	6.16677E-5	    31.985	4.47494E-1	1.48337E+0	2.54730E+0	3.14617E-1
    47.607	1.12952E+0	  -260.816	1.53903E-1	  -345.974	4.45526E-2	  -158.835	6.72033E-2	  -165.774	8.75183E-4	  -287.341	2.72365E-4	  -358.647	2.52684E-4	   104.050	1.79454E-4	  -158.035	5.72984E-4	   279.876	2.49381E-4	   -62.739	3.67331E-4	   -16.884	2.33564E-5	  -120.778	4.55781E-1	7.19571E-1	9.53481E-1	1.58754E-1
    54.932	1.14968E+0	  -271.177	1.84734E-1	  -359.173	4.65646E-2	  -175.472	7.73023E-2	  -178.398	7.16992E-4	  -296.642	6.32138E-4	  -207.536	4.82124E-3	   236.767	1.95640E-4	  -176.362	5.90341E-4	   393.259	1.97303E-3	  -229.044	3.33176E-3	   -17.280	2.12283E-4	  -232.049	4.57533E-1	1.62115E+1	2.38197E+1	2.43043E+0
    62.256	1.16450E+0	  -280.561	2.04945E-1	  -371.182	5.83192E-2	  -186.302	9.14887E-2	  -193.028	8.61050E-4	  -456.556	2.11636E-4	   -87.489	5.71208E-4	   350.973	1.67880E-4	  -204.933	4.98399E-5	   423.691	2.46860E-4	  -291.535	1.10016E-4	   -36.724	1.04020E-4	  -278.645	4.81008E-1	8.78083E-1	1.10952E+0	1.88976E-1
    73.242	1.19707E+0	  -295.685	2.45877E-1	  -387.198	6.75606E-2	  -203.523	1.05875E-1	  -207.517	5.06455E-4	  -379.187	3.14984E-4	   -48.082	4.53084E-4	   463.912	9.05783E-5	  -268.130	2.46788E-4	   448.575	2.05046E-4	  -355.844	3.89142E-4	  -211.356	8.24999E-5	  -326.809	4.98385E-1	8.08966E-1	1.01833E+0	1.77206E-1
    80.566	1.24047E+0	  -305.247	2.86329E-1	  -398.571	8.05525E-2	  -215.752	1.22183E-1	  -218.976	8.27718E-4	  -440.849	5.13061E-4	  -116.537	4.27288E-4	   337.322	2.30865E-5	  -154.062	1.31307E-4	   352.571	2.78538E-4	  -450.834	2.40938E-4	  -352.809	4.74409E-5	  -373.738	4.90124E-1	2.27930E+0	4.35492E+0	4.72870E-1
    91.553	1.32409E+0	  -320.446	3.57284E-1	  -415.072	1.06179E-1	  -235.599	1.51768E-1	  -235.716	7.86438E-4	  -501.405	3.83259E-3	   -55.597	3.52435E-3	   260.596	2.33201E-4	   -44.342	3.73817E-4	   465.252	4.64405E-3	  -520.584	4.74012E-3	  -456.290	6.38828E-5	  -546.562	5.82527E-1	8.61750E+0	1.45133E+1	1.16380E+0
   106.201	1.42834E+0	  -338.144	4.73882E-1	  -435.599	1.36802E-1	  -253.638	1.98671E-1	  -256.245	1.08198E-3	  -640.911	1.38991E-3	   -89.725	8.33885E-4	   428.750	2.44832E-4	  -163.773	1.10736E-3	   357.893	7.19401E-4	  -597.947	6.98991E-4	  -349.075	1.19619E-4	  -471.976	4.83411E-1	1.31196E+0	1.82500E+0	2.74486E-1
   120.850	1.47940E+0	  -352.104	5.97213E-1	  -452.237	1.72609E-1	  -270.147	2.47731E-1	  -272.586	5.78933E-4	  -635.503	1.73740E-3	  -105.011	7.25890E-4	   428.234	2.38769E-4	  -271.823	1.03884E-3	   346.925	6.57118E-4	  -665.224	6.99800E-4	  -502.859	1.43497E-4	  -430.163	5.55382E-1	5.01670E-1	7.61193E-1	1.15014E-1
   135.498	1.42733E+0	  -361.523	7.02647E-1	  -465.208	2.08769E-1	  -283.186	2.99127E-1	  -285.127	1.13338E-3	  -631.890	1.54408E-3	  -130.419	6.93815E-4	   380.031	3.60615E-4	  -310.160	1.63118E-3	   307.122	5.80787E-4	  -645.984	4.70599E-4	  -392.415	2.46908E-4	  -459.420	5.42934E-1	1.35284E+0	4.51174E+0	2.87280E-1
   153.809	1.17362E+0	  -367.665	7.48944E-1	  -476.424	2.15348E-1	  -296.339	3.09308E-1	  -298.166	1.75328E-3	  -642.379	1.59041E-3	  -150.068	4.42417E-4	   358.209	4.36528E-4	  -336.854	7.27158E-4	   269.035	6.55320E-4	  -670.380	5.40456E-4	  -400.847	3.32067E-4	  -544.609	5.16981E-1	8.30357E-1	2.63669E+0	1.80765E-1
   175.781	8.20643E-1	  -363.953	7.12847E-1	  -483.376	2.01748E-1	  -303.021	2.92094E-1	  -304.829	1.30737E-3	  -637.216	1.77161E-3	  -173.151	1.01602E-3	   365.001	3.67015E-4	  -368.824	6.02979E-4	   252.244	6.62299E-4	  -741.126	1.11845E-3	  -222.023	2.05877E-4	  -492.568	5.48493E-1	3.87407E-1	7.02349E-1	9.02967E-2
   197.754	7.28854E-1	  -353.727	7.84300E-1	  -485.598	2.19043E-1	  -305.440	3.18982E-1	  -307.111	1.01693E-3	  -645.613	9.64876E-4	  -210.575	8.15953E-4	   307.035	3.32712E-4	  -431.249	1.53714E-3	   263.181	1.15820E-3	  -746.683	5.90835E-4	  -199.004	2.45336E-4	  -555.148	5.24284E-1	3.74594E-1	6.81387E-1	9.03687E-2
   223.389	5.53991E-1	  -354.273	8.84376E-1	  -500.501	2.42655E-1	  -320.304	3.58317E-1	  -321.854	2.29681E-3	  -652.954	7.78133E-4	  -178.446	2.77980E-4	   153.693	2.67536E-5	  -520.196	1.25982E-3	   251.468	6.95865E-4	  -731.027	6.14083E-4	  -117.932	2.14936E-4	  -580.848	4.82200E-1	5.68823E-1	1.18384E+0	1.25641E-1
   256.348	3.96735E-1	  -317.461	8.52975E-1	  -514.495	2.25873E-1	  -334.265	3.43903E-1	  -335.793	3.49996E-3	  -657.728	1.64081E-3	  -207.436	1.02197E-3	   317.558	1.91555E-4	  -670.221	2.20364E-3	   172.643	3.27674E-4	  -796.075	1.80805E-3	    57.671	4.04421E-4	  -650.231	5.34979E-1	3.45210E-1	6.18493E-1	8.12448E-2
   289.307	5.72765E-1	  -289.392	8.34945E-1	  -523.344	2.13103E-1	  -342.606	3.32884E-1	  -344.541	2.74473E-3	  -672.169	1.06188E-3	  -205.331	6.77728E-4	   451.961	2.64077E-4	  -715.049	2.11321E-3	   153.996	5.80143E-4	  -851.506	4.12427E-4	   108.853	2.76863E-4	  -691.405	5.80163E-1	1.16125E+0	4.22669E+0	2.49709E-1
   329.590	8.90845E-1	  -280.803	8.10826E-1	  -533.171	1.90129E-1	  -350.130	3.16196E-1	  -353.579	2.51161E-3	  -706.412	1.30620E-3	  -234.125	8.91473E-4	   322.940	6.18648E-4	  -703.153	1.33042E-3	   126.227	4.12196E-4	  -887.742	3.36542E-4	     7.477	1.41601E-4	  -706.505	5.33452E-1	3.90760E-1	1.17229E+0	9.15371E-2
   373.535	1.27241E+0	  -282.606	7.59720E-1	  -539.149	1.68987E-1	  -345.410	2.95566E-1	  -355.664	2.53320E-3	  -709.102	1.67011E-3	  -228.452	2.67745E-3	   402.976	1.08786E-3	  -802.141	1.06536E-3	    86.990	8.04131E-4	  -901.014	1.42062E-3	    41.378	1.11350E-4	  -813.474	5.00938E-1	3.13904E-1	5.53496E-1	7.82786E-2
   424.805	1.64160E+0	  -291.007	7.94461E-1	  -543.971	2.18270E-1	  -348.726	3.42374E-1	  -360.600	3.74443E-3	  -732.714	2.21097E-3	  -306.975	1.62035E-3	   255.138	9.00210E-4	  -863.660	6.20319E-4	    48.231	3.44687E-4	 -1009.384	6.38947E-4	   -30.404	9.54554E-5	  -788.020	4.59767E-1	3.87474E-1	1.09895E+0	8.96182E-2
   479.736	1.93665E+0	  -305.537	9.10902E-1	  -553.746	2.50818E-1	  -364.067	3.95837E-1	  -374.642	2.12792E-3	  -723.600	1.22680E-3	  -425.460	1.34356E-4	   256.587	5.22466E-4	  -966.591	2.96813E-4	    47.630	2.08219E-4	  -963.144	6.41210E-4	   -46.082	3.95374E-5	  -877.038	5.01471E-1	3.17989E-1	5.45857E-1	7.64959E-2
   545.654	2.05967E+0	  -319.424	1.03020E+0	  -579.242	2.60067E-1	  -386.861	4.34934E-1	  -399.279	4.03552E-3	  -808.793	6.71498E-4	  -363.521	1.15257E-3	   363.270	3.25333E-4	  -939.449	1.04659E-4	    24.414	2.83746E-4	 -1027.201	1.01772E-3	    55.544	1.22946E-5	  -940.954	4.89247E-1	3.00500E-1	5.11198E-1	7.40786E-2
   618.896	2.25210E+0	  -344.675	9.62349E-1	  -615.010	2.13086E-1	  -413.527	4.00621E-1	  -435.825	2.03570E-3	  -831.006	4.48783E-4	  -289.716	8.50125E-4	   471.075	3.09433E-4	  -958.414	2.47079E-4	     3.371	2.91854E-4	  -974.323	1.20667E-3	   129.501	2.57513E-5	  -817.037	4.58452E-1	2.92697E-1	4.92623E-1	7.15859E-2
   703.125	2.19054E+0	  -377.217	9.29341E-1	  -657.461	2.88948E-1	  -438.722	3.94005E-1	  -470.502	8.96631E-4	  -975.518	3.80912E-4	  -403.423	2.92130E-4	   342.612	4.71592E-5	  -880.921	1.82673E-4	    76.957	9.34701E-5	  -804.669	1.01656E-3	    48.158	5.12471E-5	  -862.906	4.54216E-1	8.68533E-1	2.01236E+0	1.88132E-1
   798.340	1.91769E+0	  -425.552	6.62175E-1	  -723.681	2.42885E-1	  -518.311	3.25006E-1	  -541.557	2.04865E-4	  -973.206	2.91018E-4	  -234.762	1.32441E-3	   270.479	6.10209E-5	 -1041.768	1.49818E-4	    -4.684	5.52758E-5	  -754.806	4.10987E-4	    -7.688	1.72422E-5	 -1018.137	4.57244E-1	2.68229E-1	4.52725E-1	6.84540E-2
   908.203	1.41460E+0	  -463.255	3.41106E-1	  -762.693	1.21183E-1	  -566.305	1.76177E-1	  -585.988	2.68832E-4	 -1001.943	3.38244E-5	  -384.140	5.74952E-4	   170.396	5.08182E-5	 -1184.974	2.42452E-5	   -96.302	4.64718E-5	  -623.996	6.19169E-5	  -179.260	8.37553E-6	 -1143.443	4.56439E-1	2.57366E-1	4.36072E-1	6.50709E-2
  1029.053	1.26489E+0	  -494.964	2.84979E-1	  -787.859	9.24656E-2	  -590.426	1.56965E-1	  -616.016	3.34894E-5	 -1033.208	4.03537E-4	  -237.971	4.35281E-4	   345.155	7.57907E-5	 -1336.400	3.90931E-4	   -95.397	2.55541E-4	  -478.342	9.74569E-4	  -175.674	2.19991E-5	 -1045.271	5.68055E-1	1.41574E+0	4.05565E+0	3.03628E-1
  1168.213	9.49350E-1	  -534.256	2.62822E-1	  -826.230	7.41042E-2	  -629.262	1.37222E-1	  -668.266	8.49087E-5	  -981.409	8.49423E-5	  -381.065	6.05112E-5	   279.007	9.85203E-6	 -1345.640	1.44827E-3	  -170.893	6.78979E-5	  -479.480	1.49685E-4	  -336.289	2.18313E-5	 -1201.047	5.43476E-1	2.64600E-1	4.43655E-1	6.79573E-2
  1325.684	6.65518E-1	  -548.903	2.42019E-1	  -866.376	6.16132E-2	  -654.791	1.06076E-1	  -711.072	1.30980E-4	  -867.256	8.85747E-5	  -248.402	1.26511E-4	   203.606	8.40794E-6	 -1395.786	9.28090E-3	  -296.609	1.81237E-4	  -369.243	2.01068E-4	  -204.180	7.70250E-5	 -1264.495	5.19641E-1	2.45670E-1	4.14122E-1	6.42361E-2
  1505.127	6.93863E-1	  -566.460	2.63457E-1	  -909.851	6.62645E-2	  -688.386	9.73287E-2	  -753.594	1.23804E-3	  -993.141	1.11490E-4	   -91.853	5.73362E-4	   318.947	4.24834E-5	 -1525.517	1.52197E-2	  -471.821	3.60741E-4	  -219.757	3.51559E-4	  -343.064	1.59468E-4	 -1104.931	5.15387E-1	9.47920E-1	2.27946E+0	2.08565E-1
  1710.205	5.40999E-1	  -579.548	2.11261E-1	  -963.303	6.02134E-2	  -719.160	7.42863E-2	  -801.790	6.23297E-3	 -1081.968	9.16993E-4	    -6.171	1.02039E-3	   196.847	1.74348E-4	 -1397.306	3.26968E-3	  -603.465	3.68312E-4	  -141.218	1.70702E-3	  -203.587	1.98087E-4	 -1252.473	5.34701E-1	1.99621E+0	5.73692E+0	4.21378E-1
  1940.918	5.12849E-1	  -560.272	1.48193E-1	 -1005.506	5.98126E-2	  -743.562	5.19960E-2	  -840.469	2.46914E-2	 -1195.678	5.56562E-4	  -181.992	4.88974E-4	    24.617	2.07205E-4	 -1454.060	3.17303E-3	  -630.906	8.69465E-5	  -169.477	2.36837E-4	  -319.043	2.85670E-5	 -1091.913	5.58746E-1	2.38823E-1	4.18984E-1	6.27442E-2
  2200.928	1.29581E+0	  -562.427	1.28713E-1	 -1052.610	9.14008E-2	  -784.169	4.42835E-2	  -886.232	3.21239E-2	 -1360.191	1.50503E-3	  -347.502	3.89973E-3	   202.799	2.79917E-4	 -1317.352	1.62453E-2	  -801.258	1.36144E-4	  -287.632	7.71872E-4	  -164.443	1.75185E-4	 -1235.923	5.03761E-1	1.32531E+0	3.98375E+0	2.81491E-1
  2501.221	1.64977E+0	  -653.710	4.51114E-2	 -1153.989	5.89642E-2	  -896.048	1.75337E-2	  -980.587	7.43508E-3	 -1193.578	1.06321E-3	  -222.174	7.26802E-4	   187.180	8.45531E-5	 -1315.146	3.09396E-3	  -630.940	5.18436E-4	  -359.171	1.73582E-3	  -252.979	1.67763E-4	 -1112.746	4.88033E-1	2.03101E+0	6.41844E+0	4.24168E-1
  2838.135	1.32484E+0	  -688.029	1.13344E-2	 -1138.943	2.60595E-2	  -929.073	5.74193E-3	  -990.268	4.48511E-3	 -1250.610	4.79084E-5	  -392.313	2.42427E-4	   167.708	1.09569E-4	 -1310.734	4.12925E-4	  -794.781	5.03431E-5	  -412.132	1.96819E-4	   -79.678	2.00884E-5	  -985.915	4.80434E-1	2.31026E-1	3.93764E-1	6.14754E-2
  3222.656	1.71643E+0	  -746.146	2.88289E-2	 -1160.276	4.22394E-2	  -968.343	5.45278E-3	  -991.526	9.24744E-3	 -1430.262	1.39541E-4	  -308.257	1.41631E-3	   339.998	8.31244E-5	 -1173.680	7.08914E-3	  -930.563	5.78992E-4	  -397.898	2.52373E-3	  -146.882	9.61221E-5	 -1156.335	4.96197E-1	1.45173E+0	4.99088E+0	3.07133E-1
  3658.447	2.70764E+0	  -828.867	5.48381E-2	 -1255.157	6.35797E-2	 -1073.964	1.86046E-2	 -1072.626	7.71930E-4	 -1578.097	1.13474E-3	  -213.617	2.17157E-3	   486.439	1.38540E-4	 -1249.724	1.23254E-4	  -880.591	6.03663E-4	  -475.483	1.98765E-3	    18.296	1.60400E-4	 -1178.406	5.23583E-1	2.93362E+0	1.03899E+1	6.12438E-1
  4152.832	4.10713E+0	  -978.542	9.88302E-2	 -1425.945	8.79947E-2	 -1233.283	3.67014E-2	 -1243.256	8.25416E-4	 -1415.872	2.13601E-5	  -381.008	1.34289E-4	   592.665	1.44946E-5	 -1222.839	1.65516E-3	  -714.102	9.21002E-6	  -590.749	1.88838E-4	   -41.698	7.85098E-6	 -1257.405	5.21659E-1	2.25782E-1	3.88715E-1	6.02932E-2
  4713.135	1.90435E+0	 -1155.812	4.85716E-2	 -1264.337	5.44619E-2	 -1412.264	2.48363E-2	 -1074.301	1.72671E-3	 -1543.955	3.52427E-4	  -413.523	1.16479E-3	   678.470	4.84342E-5	 -1085.446	2.46174E-3	  -537.362	6.53767E-4	  -419.275	1.47174E-3	  -183.257	1.64600E-4	 -1144.118	5.22194E-1	1.39786E+0	5.13939E+0	2.97905E-1
  5350.342	3.55453E-1	 -1224.426	1.70019E-2	 -1411.011	3.40005E-2	 -1563.685	1.38500E-2	 -1234.745	5.83469E-4	 -1570.432	1.53176E-5	  -483.430	1.96203E-4	   667.914	1.04765E-5	 -1250.782	2.00000E-29	  -360.000	2.00000E-29	  -360.000	2.00000E-29	  -360.000	2.00000E-29	 -1080.000	4.65097E-1	2.23836E-1	3.91127E-1	5.74349E-2
  6075.439	7.72923E-1	 -1268.151	8.01434E-3	 -1493.367	2.63363E-2	 -1678.127	8.97351E-3	 -1349.627	1.58469E-3	 -1674.301	1.65775E-4	  -408.915	2.08825E-4	   705.269	3.25732E-5	 -1105.392	2.00000E-29	  -360.000	2.00000E-29	  -360.000	2.00000E-29	  -360.000	2.00000E-29	 -1080.000	4.90087E-1	5.36488E-1	1.71888E+0	1.21726E-1
  6895.752	2.87694E+0	 -1136.504	2.21202E-2	 -1340.703	6.76165E-2	 -1569.163	2.03685E-2	 -1239.214	7.99019E-4	 -1653.745	6.28349E-5	  -329.743	8.16965E-5	   847.976	8.47315E-6	 -1202.683	2.00000E-29	  -360.000	2.00000E-29	  -360.000	2.00000E-29	  -360.000	2.00000E-29	 -1080.000	5.03051E-1	2.13592E-1	3.66423E-1	5.79400E-2
  7829.590	8.59689E-1	 -1310.230	2.89047E-2	 -1192.347	4.82799E-2	 -1415.557	1.02687E-2	 -1077.033	2.00000E-29	 -1800.000	2.00000E-29	  -360.000	2.00000E-29	   720.000	2.00000E-29	 -1080.000	2.00000E-29	  -360.000	2.00000E-29	  -360.000	2.00000E-29	  -360.000	2.00000E-29	 -1080.000	5.20424E-1	2.18480E-1	3.62055E-1	5.75701E-2
  8887.939	2.27110E-1	 -1345.129	1.08407E-2	 -1281.065	2.63841E-2	 -1574.537	8.92502E-3	 -1224.428	2.00000E-29	 -1800.000	2.00000E-29	  -360.000	2.00000E-29	   720.000	2.00000E-29	 -1080.000	2.00000E-29	  -360.000	2.00000E-29	  -360.000	2.00000E-29	  -360.000	2.00000E-29	 -1080.000	5.24574E-1	3.98080E-1	1.29896E+0	9.39754E-2
 10089.111	1.55711E+0	 -1290.797	2.52240E-2	 -1288.346	4.42141E-2	 -1593.734	1.65257E-2	 -1239.319	2.00000E-29	 -1800.000	2.00000E-29	  -360.000	2.00000E-29	   720.000	2.00000E-29	 -1080.000	2.00000E-29	  -360.000	2.00000E-29	  -360.000	2.00000E-29	  -360.000	2.00000E-29	 -1080.000	4.61570E-1	2.09917E+0	6.81736E+0	4.42351E-1
 11451.416	5.25949E-1	 -1382.605	1.14310E-2	 -1179.150	1.86115E-2	 -1496.085	7.55181E-3	 -1146.160	2.00000E-29	 -1800.000	2.00000E-29	  -360.000	2.00000E-29	   720.000	2.00000E-29	 -1080.000	2.00000E-29	  -360.000	2.00000E-29	  -360.000	2.00000E-29	  -360.000	2.00000E-29	 -1080.000	4.40977E-1	3.64645E+0	1.17140E+1	7.53757E-1
 13000.488	1.80124E+0	 -1393.472	2.30224E-2	 -1232.878	1.59134E-2	 -1567.032	1.27678E-2	 -1204.889	2.00000E-29	 -1800.000	2.00000E-29	  -360.000	2.00000E-29	   720.000	2.00000E-29	 -1080.000	2.00000E-29	  -360.000	2.00000E-29	  -360.000	2.00000E-29	  -360.000	2.00000E-29	 -1080.000	4.55594E-1	3.79366E+0	1.22423E+1	7.84680E-1
