# Supplementary material for: The impact of size on middle-ear sound transmission in elephants, the largest terrestrial mammal
Source: PLoS One. 2024 Apr 10;19(4):e0298535. doi: 10.1371/journal.pone.0298535 (PMC11006165; doi:10.1371/journal.pone.0298535)
Supplement: S1 Data — (ZIP) [file pone.0298535.s008.zip › S1_Data/ETB3_5011S_3D OC_I1 R00.dbf2]

%
%
%
%SyncAv (v0.40); Mon, May 24, 2021; 6:44:30 PM
%Distortion (Sine Sequence) Measurement (Fmin: 7.324219; Fmax: 13000.488281; # Freqs: 55; Log-Spaced Freqs)
%     Sampling rate: 30000 Hz; FFT length: 8192; # averages: 10
%     Input Voltage range: -10.000 to 10.000
%Output Channel Assignment(s):
%     "AO ch0" = PXI1Slot2/ao0
%Input Channel Assignment(s):
%     "AI ch0" = PXI1Slot4/ai0
%     "AI ch1" = PXI1Slot4/ai1
%     "AI ch2" = PXI1Slot4/ai2
%     "AI ch3" = PXI1Slot4/ai3
%Output Channel Stimuli:
%     AO ch0: Sine; 1.000000E-1 V (peak); 0.000 deg. phase
%Stimulus EQ Settings:
%     AO ch0: "Based on: distortion file (log. mag., log. freq. spacing), path: C:\Users\oconnec\Dropbox (Partners HealthCare)\OtoBiomechanics\Projects\Middle-Ear Projects\Experiments\Elephant\Elephant_Joint_Fusion\ElephantJointFusionExpt_Data01\ETB03\5007S_3D OC_M3 R01.dbf2" (56 pts; Gains from -12.48 dB to 18.24 dB) 
%Calibration Settings (Sensitivity only):
%     AI ch0 Gain: -
%     AI ch1 Gain: -
%     AI ch2 Gain: -
%     AI ch3 Gain: -
%     AI ch0 Sensitivity (): C:\Users\oconnec\Dropbox (Partners HealthCare)\OtoBiomechanics\Projects\Middle-Ear Projects\Experiments\Elephant\Calibrations\ER7Ccalib0_1V_3-15k.col2
%     AI ch1 Sensitivity (mm/s): 2.000000E-1
%     AI ch2 Sensitivity (mm/s): 2.000000E-1
%     AI ch3 Sensitivity (mm/s): 2.000000E-1
%XYZ Position Information (mm; +/- defined by axes):
%     Abs. Pos. of Zero Ref.: X0=-0.000000, Y0=-0.000000, Z0=-0.000000
%     Cur. Pos. Rel. to Zero Ref.: X=-101.818750, Y=-81.106250, Z=-59.775000
%Freq. (Hz)	ch0_PrMg  	ch0_PrPh	ch1_PrMg  	ch1_PrPh	ch2_PrMg  	ch2_PrPh	ch3_PrMg  	ch3_PrPh	ch0_2HMg  	ch0_2HPh	ch1_2HMg  	ch1_2HPh	ch2_2HMg  	ch2_2HPh	ch3_2HMg  	ch3_2HPh	ch0_3HMg  	ch0_3HPh	ch1_3HMg  	ch1_3HPh	ch2_3HMg  	ch2_3HPh	ch3_3HMg  	ch3_3HPh	ch0_THD+N  	ch1_THD+N  	ch2_THD+N  	ch3_THD+N  	
     7.324	1.47391E+0	   -92.149	3.30699E-3	   -36.126	4.64450E-4	   169.080	2.00684E-3	   -41.192	2.08432E-2	   -43.699	5.74615E-4	   -42.409	8.34847E-4	    77.293	7.58928E-4	  -100.481	8.33188E-4	  -135.911	1.48537E-4	  -122.768	6.34468E-4	   -84.850	1.09378E-4	    81.407	4.66558E-1	3.41752E-1	5.60023E-1	7.62562E-2
    10.986	1.44076E+0	  -142.416	1.17469E-2	  -119.425	1.38854E-3	    54.795	6.38574E-3	  -131.773	7.13917E-3	  -105.752	1.19424E-4	  -217.835	1.79478E-4	   154.489	6.99495E-5	  -115.982	3.72507E-4	  -161.759	9.17161E-5	    -2.510	4.16950E-4	     1.293	1.92020E-5	    11.942	4.60250E-1	3.41462E-1	5.66250E-1	7.69685E-2
    14.648	1.41580E+0	  -174.400	1.81302E-2	  -192.819	2.28734E-3	   -38.956	8.84072E-3	  -202.739	5.04741E-3	  -131.914	4.01506E-4	  -204.616	1.26396E-3	    96.314	2.01064E-4	  -142.549	8.26534E-4	  -192.413	1.60365E-4	   -56.731	5.96341E-4	    97.423	1.05024E-4	   -98.357	4.58459E-1	3.67623E-1	5.82324E-1	8.22473E-2
    18.311	1.40831E+0	  -194.037	1.94412E-2	  -235.429	1.57206E-3	   -85.045	9.53537E-3	  -241.382	2.90346E-3	  -143.813	7.07336E-4	  -307.066	5.46223E-4	    47.417	1.93297E-4	    35.919	9.75103E-4	  -192.837	1.31366E-4	    -6.551	2.64426E-4	    16.751	1.37526E-5	    40.720	4.77414E-1	3.83281E-1	5.70093E-1	8.73835E-2
    21.973	1.39821E+0	  -208.427	2.07581E-2	  -261.958	1.50139E-3	   -98.180	9.99623E-3	  -264.800	2.65008E-3	  -158.709	1.30485E-4	  -193.025	3.33163E-4	   -70.269	1.54430E-4	   117.064	3.89084E-4	  -237.238	2.59427E-4	   131.385	7.20329E-5	   -52.149	3.09396E-4	   -32.004	4.64466E-1	3.93434E-1	5.80367E-1	8.93397E-2
    25.635	1.39366E+0	  -219.453	2.29480E-2	  -281.009	1.56282E-3	  -117.267	1.09816E-2	  -283.997	2.67859E-3	  -165.836	3.11772E-4	  -199.746	5.91697E-4	  -109.115	3.63987E-4	    92.150	1.25251E-3	  -311.316	1.29378E-5	   244.070	3.88033E-4	   -10.556	2.00036E-4	    -2.451	4.65888E-1	3.67126E-1	5.50664E-1	8.13788E-2
    29.297	1.38824E+0	  -228.552	2.46778E-2	  -295.625	1.27205E-3	  -125.375	1.18263E-2	  -297.959	1.66082E-3	  -177.887	3.05027E-4	  -242.620	1.00742E-4	    57.426	6.65407E-5	   -16.848	5.78938E-4	  -272.016	8.53809E-5	   303.291	3.18197E-4	    -4.142	5.65493E-5	   -14.642	4.60148E-1	3.57845E-1	5.55028E-1	8.14599E-2
    32.959	1.38736E+0	  -236.018	2.67348E-2	  -307.698	4.30006E-3	   -55.842	1.29314E-2	  -309.334	2.32972E-3	  -203.759	1.02289E-4	  -124.089	1.10385E-3	   -63.977	2.00699E-4	    77.705	1.42448E-4	  -205.460	1.32856E-4	   273.666	1.60620E-4	   -46.293	1.43128E-5	    65.172	4.48998E-1	3.64583E-1	5.46125E-1	8.23119E-2
    36.621	1.38721E+0	  -242.236	2.91677E-2	  -317.512	1.97310E-3	  -171.693	1.40049E-2	  -319.938	3.13850E-3	  -210.375	1.50569E-4	  -239.379	2.13005E-4	    61.784	2.36736E-4	    46.376	3.88821E-4	  -244.185	2.95282E-5	   220.728	2.85854E-5	  -101.425	2.89971E-5	    -1.209	4.50770E-1	4.40298E-1	6.09170E-1	9.80479E-2
    43.945	1.38560E+0	  -253.308	3.31706E-2	  -335.074	1.65514E-3	  -172.052	1.54996E-2	  -336.931	1.82412E-3	  -224.367	1.18627E-4	  -315.717	1.98809E-4	    33.737	1.49198E-4	    24.612	3.74867E-4	  -205.473	1.33028E-4	   301.392	2.01356E-4	  -207.052	8.66330E-5	    75.049	4.47130E-1	4.33565E-1	6.11085E-1	9.70342E-2
    47.607	1.38552E+0	  -258.301	3.50127E-2	  -341.158	1.72818E-3	  -173.259	1.64261E-2	  -342.193	1.99433E-3	  -229.908	8.39007E-5	  -389.309	2.97294E-4	  -101.687	7.80936E-5	    11.029	7.24230E-4	  -333.757	1.03354E-4	   177.909	1.96767E-4	  -111.934	3.16937E-5	    45.956	4.57084E-1	4.91262E-1	6.43908E-1	1.08892E-1
    54.932	1.38832E+0	  -268.722	4.05588E-2	  -353.696	1.56597E-3	  -187.433	1.85194E-2	  -354.725	2.29145E-3	  -271.337	2.30004E-4	  -400.468	1.83963E-4	   -32.944	4.40625E-5	   -35.739	1.10206E-3	  -322.517	1.19456E-4	    72.404	1.08369E-4	    60.823	1.00084E-4	     0.085	4.48942E-1	5.75689E-1	7.37597E-1	1.24895E-1
    62.256	1.38764E+0	  -278.233	4.64146E-2	  -366.649	2.33618E-3	  -194.634	1.94536E-2	  -363.821	1.38701E-3	  -301.892	2.52029E-4	  -469.766	1.61701E-4	  -152.689	9.88931E-5	    -5.336	3.28079E-4	  -368.530	1.67170E-4	   162.571	9.33650E-5	   164.790	2.83053E-5	   -58.953	4.59802E-1	6.92775E-1	8.15370E-1	1.51138E-1
    73.242	1.38753E+0	  -293.542	5.17919E-2	  -383.091	1.55295E-3	  -233.975	2.60969E-2	  -383.498	7.16535E-4	  -380.841	6.29581E-5	  -594.203	1.49638E-4	  -234.591	1.09401E-4	   -52.255	5.07262E-4	  -477.230	2.22796E-4	   244.293	2.71840E-4	   255.615	2.37109E-5	    61.460	4.53206E-1	6.77381E-1	8.10773E-1	1.46022E-1
    80.566	1.38496E+0	  -303.379	5.55160E-2	  -394.608	3.56008E-3	  -224.385	2.88823E-2	  -395.274	1.38345E-3	  -384.346	2.46478E-4	  -709.851	1.99443E-4	  -304.892	1.10989E-4	  -149.430	2.28948E-4	  -300.736	1.93483E-4	   420.534	1.06064E-4	    92.772	6.10347E-5	   220.411	4.76723E-1	8.46684E-1	9.65262E-1	1.81208E-1
    91.553	1.37703E+0	  -319.310	6.36442E-2	  -411.967	3.92909E-3	  -238.456	3.26056E-2	  -412.510	6.71144E-4	  -477.717	3.83486E-4	  -628.660	1.80161E-4	  -294.995	7.08926E-5	  -107.679	4.58742E-4	  -388.844	2.79544E-4	   361.229	9.60958E-5	   -25.000	5.61937E-5	   148.810	5.30593E-1	8.80191E-1	1.01287E+0	1.95814E-1
   106.201	1.35560E+0	  -338.713	7.66274E-2	  -433.758	2.60688E-3	  -259.589	3.77971E-2	  -434.140	9.58028E-4	  -544.448	1.73427E-4	  -496.377	1.41561E-4	  -171.315	3.55044E-5	    64.623	8.84097E-4	  -547.848	1.89330E-4	   458.464	3.34471E-4	   139.057	3.71663E-5	    75.890	4.66801E-1	8.37684E-1	9.72212E-1	1.82630E-1
   120.850	1.34002E+0	  -354.953	9.03747E-2	  -451.816	1.53026E-3	  -282.259	4.38999E-2	  -453.163	1.13693E-3	  -638.227	1.48692E-4	  -459.100	9.33304E-5	  -175.503	1.05378E-4	   -48.634	1.12632E-4	  -635.614	1.51574E-4	   615.904	4.69761E-4	   249.859	4.86689E-5	    11.693	4.54425E-1	7.85283E-1	9.10959E-1	1.67641E-1
   135.498	1.32282E+0	  -366.990	1.05266E-1	  -466.337	3.04984E-3	  -288.861	4.86107E-2	  -470.402	6.84219E-4	  -701.646	2.62334E-4	  -459.949	2.08821E-4	  -204.764	1.00463E-4	  -118.381	3.08666E-4	  -471.202	2.35774E-4	   713.235	7.40453E-4	   351.154	8.52572E-5	   152.006	4.67160E-1	8.13099E-1	9.29649E-1	1.73245E-1
   153.809	1.31258E+0	  -377.219	1.24473E-1	  -479.712	6.32830E-3	  -315.903	6.17333E-2	  -476.887	6.41721E-4	  -676.708	1.43886E-3	  -512.049	1.21892E-3	  -155.838	1.03243E-4	    28.121	1.19444E-3	  -476.587	1.58999E-4	   886.375	9.54919E-5	   528.081	8.01298E-5	   298.468	4.38360E-1	1.04004E+0	1.14215E+0	2.19725E-1
   175.781	1.30255E+0	  -382.583	1.60880E-1	  -489.628	3.30728E-3	  -321.825	8.11969E-2	  -488.184	1.11919E-3	  -666.552	1.76375E-3	  -368.762	1.98604E-3	    -4.655	6.12203E-4	   183.444	1.38524E-3	  -471.383	4.15040E-4	   898.267	3.97385E-4	   567.185	2.55759E-4	   350.718	5.02504E-1	1.17480E+0	1.27315E+0	2.47791E-1
   197.754	1.17510E+0	  -377.614	1.83931E-1	  -492.821	9.34936E-3	  -313.319	9.70396E-2	  -491.810	1.69825E-3	  -655.572	1.44871E-3	  -367.737	2.38428E-3	     7.803	7.59219E-4	   169.813	2.10911E-3	  -479.549	1.12111E-3	   855.606	2.02276E-3	   500.597	4.31377E-4	   327.304	4.73835E-1	1.54330E+0	1.60714E+0	3.25001E-1
   223.389	8.46898E-1	  -360.526	1.71937E-1	  -487.737	9.86889E-3	  -480.895	8.00434E-2	  -487.178	1.27662E-3	  -664.406	3.72746E-3	  -536.032	4.12067E-3	   184.500	6.60592E-4	    16.519	1.56692E-3	  -492.408	6.13155E-4	   699.976	5.66819E-4	   327.165	7.31716E-5	   252.007	5.00376E-1	1.34336E+0	1.43130E+0	2.79642E-1
   256.348	9.31325E-1	  -373.584	2.73571E-1	  -506.858	6.22527E-3	  -509.019	1.36777E-1	  -506.698	4.62672E-3	  -645.234	3.39513E-3	  -571.670	4.34616E-3	   146.169	3.79329E-4	   -52.116	2.70833E-3	  -536.093	7.15432E-4	   626.050	4.42339E-4	   219.641	1.48399E-4	   215.390	5.18479E-1	7.94485E-1	9.12449E-1	1.68397E-1
   289.307	8.93323E-1	  -353.981	4.49588E-1	  -519.774	2.72430E-2	  -524.465	2.21193E-1	  -520.131	1.42808E-2	  -675.757	2.69829E-3	  -431.755	3.82368E-3	   305.054	2.11438E-3	  -230.051	7.70485E-3	  -574.783	4.94735E-3	   580.344	5.61002E-3	   218.759	9.92280E-4	    63.355	5.65120E-1	7.89621E-1	8.89955E-1	1.69242E-1
   329.590	1.39301E+0	  -307.929	6.09799E-1	  -528.506	3.23337E-2	  -539.431	3.19627E-1	  -529.632	2.49076E-2	  -697.604	5.10326E-3	  -441.031	6.98697E-3	   290.236	4.05874E-3	  -266.335	1.43375E-2	  -598.072	2.55435E-3	   551.755	1.12676E-3	   173.649	4.64582E-4	    58.635	6.12195E-1	8.43506E-1	9.53272E-1	1.82833E-1
   373.535	2.10856E+0	  -290.371	5.70932E-1	  -537.871	5.01855E-2	  -553.018	3.08473E-1	  -540.882	1.80977E-2	  -716.145	5.40394E-3	  -462.377	6.64000E-3	   272.532	3.26031E-3	  -303.048	1.06494E-2	  -633.433	2.96048E-3	   513.797	2.22334E-3	   155.427	4.94852E-4	   -15.400	5.20030E-1	6.77270E-1	8.16349E-1	1.47683E-1
   424.805	2.10492E+0	  -289.392	3.63137E-1	  -547.597	5.65674E-2	  -573.724	2.02999E-1	  -552.559	1.11577E-2	  -734.865	1.11228E-3	  -485.798	2.75988E-3	   254.827	1.01755E-3	  -358.805	1.87638E-3	  -676.632	8.86928E-4	   489.661	8.09582E-4	   138.235	1.48182E-4	   -64.960	4.83093E-1	6.79668E-1	8.21475E-1	1.47431E-1
   479.736	1.94468E+0	  -298.268	2.46913E-1	  -553.658	5.69394E-2	  -605.556	1.35093E-1	  -565.829	4.08908E-3	  -766.081	1.38561E-3	  -525.677	2.42251E-3	   205.850	4.25786E-4	  -357.901	6.02861E-4	  -669.822	2.65768E-4	   427.452	2.26276E-4	    73.393	5.37913E-5	  -127.609	4.72492E-1	6.67515E-1	7.79651E-1	1.43478E-1
   545.654	1.72000E+0	  -316.798	2.04919E-1	  -564.548	4.34287E-2	  -623.392	1.07253E-1	  -573.348	9.69835E-4	  -813.707	2.79694E-4	  -414.831	1.68845E-4	   131.388	6.69764E-5	  -519.332	4.16408E-4	  -682.245	1.68283E-4	   364.740	1.59735E-4	     1.100	2.81939E-5	  -237.652	6.03756E-1	6.47758E-1	7.63104E-1	1.41431E-1
   618.896	1.58543E+0	  -338.416	2.20198E-1	  -598.420	6.82424E-2	  -654.221	1.24315E-1	  -611.208	1.14806E-3	  -841.690	5.67583E-4	  -593.475	4.54859E-4	   139.722	4.28533E-5	  -361.986	1.25337E-4	  -532.243	6.71477E-5	   340.562	1.27657E-4	   148.682	8.10545E-6	  -137.184	4.71919E-1	5.71197E-1	6.94828E-1	1.23255E-1
   703.125	1.38055E+0	  -381.348	1.77146E-1	  -657.060	7.95343E-2	  -719.850	1.04706E-1	  -676.281	9.04122E-4	  -924.558	1.95737E-4	  -436.708	1.52922E-4	   184.823	3.43288E-5	  -378.115	4.59857E-5	  -390.209	1.22304E-4	   477.487	1.53306E-4	    83.418	3.86265E-5	   -79.868	5.20718E-1	4.56420E-1	6.00260E-1	1.00074E-1
   798.340	1.34641E+0	  -427.153	1.43490E-1	  -714.632	1.01270E-1	  -804.976	9.64130E-2	  -757.990	2.73648E-4	 -1044.739	2.32547E-4	  -368.862	9.95329E-5	   290.536	1.05346E-4	  -199.355	1.80616E-4	  -365.913	1.07824E-4	   406.902	2.33524E-4	    26.334	2.54502E-5	  -128.262	6.34775E-1	4.02849E-1	5.59550E-1	9.44439E-2
   908.203	1.66131E+0	  -467.953	1.49331E-1	  -762.923	1.14870E-1	  -885.176	6.73593E-2	  -834.437	4.23627E-4	  -945.974	7.25242E-5	  -502.536	1.76416E-4	   256.235	5.73280E-5	  -313.595	3.44804E-4	  -414.020	4.46514E-5	   402.286	3.80767E-5	   -23.400	6.46799E-6	  -243.767	4.72587E-1	3.66154E-1	5.30404E-1	8.40778E-2
  1029.053	2.30761E+0	  -489.975	1.87676E-1	  -788.707	1.29937E-1	  -928.132	5.00826E-2	  -874.973	3.65508E-4	  -997.345	8.84342E-5	  -422.142	9.88510E-5	   237.296	5.08569E-5	  -368.259	2.27443E-3	  -456.698	1.44927E-4	   478.898	8.30423E-5	  -139.592	1.27010E-5	  -225.123	4.86967E-1	3.68651E-1	5.32907E-1	8.37956E-2
  1168.213	2.55500E+0	  -533.021	2.24796E-1	  -833.135	1.47573E-1	  -990.040	3.26196E-2	  -990.619	1.92307E-4	  -948.220	1.09532E-4	  -478.460	1.32735E-5	   383.292	1.20717E-4	  -547.542	6.82504E-3	  -529.351	2.28607E-4	   329.409	7.20182E-5	  -220.572	5.33980E-5	  -319.900	4.63873E-1	3.58376E-1	5.14877E-1	8.10022E-2
  1325.684	1.51085E+0	  -559.616	1.80015E-1	  -871.103	8.84829E-2	 -1048.333	5.04762E-2	 -1149.353	4.54593E-4	  -901.888	2.55918E-4	  -361.108	2.49433E-4	   335.802	3.30991E-5	  -661.341	2.26961E-2	  -658.972	5.70380E-4	   183.017	2.15667E-4	  -321.437	1.21084E-4	  -482.264	4.85901E-1	3.55753E-1	5.41070E-1	7.98628E-2
  1505.127	1.39215E+0	  -568.534	2.05187E-1	  -911.975	7.04800E-2	 -1082.421	6.62309E-2	 -1225.797	7.25735E-3	  -996.526	3.32782E-4	  -437.532	1.83309E-4	   467.734	1.37632E-4	  -800.079	1.89747E-2	  -480.363	4.79970E-4	   325.056	1.28773E-4	  -283.865	6.86210E-5	  -322.012	5.00347E-1	3.58999E-1	5.25748E-1	8.21842E-2
  1710.205	1.29436E+0	  -581.989	2.35881E-1	  -960.246	7.79014E-2	 -1123.022	7.68808E-2	 -1287.104	4.38971E-2	 -1081.136	1.25541E-3	  -572.636	4.58609E-4	   334.502	3.20156E-4	  -901.871	4.42982E-3	  -581.337	2.74153E-4	   184.023	1.07339E-4	  -394.924	2.05768E-5	  -480.992	5.70705E-1	3.55459E-1	5.17405E-1	8.08306E-2
  1940.918	1.35547E+0	  -560.069	2.15868E-1	 -1006.790	7.82758E-2	 -1160.163	6.07218E-2	 -1335.392	2.28309E-1	 -1197.309	5.20652E-3	  -710.266	1.73417E-3	   178.342	1.21537E-3	 -1023.661	4.99458E-3	  -636.922	1.47400E-4	    11.500	1.15953E-4	  -373.877	2.23827E-5	  -534.120	9.69072E-1	4.16163E-1	5.45910E-1	9.77586E-2
  2200.928	1.45928E+0	  -561.160	1.06867E-1	 -1048.379	4.56695E-2	 -1205.264	2.81390E-2	 -1368.088	4.12121E-2	 -1373.752	9.33023E-4	  -559.999	3.42853E-4	   338.262	2.12508E-4	  -859.940	1.42164E-2	  -804.688	3.25064E-4	   133.638	2.64351E-4	  -195.896	5.17313E-5	  -404.058	5.76482E-1	4.15899E-1	5.48917E-1	9.11853E-2
  2501.221	1.53712E+0	  -654.372	5.80940E-2	 -1155.141	2.75191E-2	 -1334.452	1.70707E-2	 -1467.472	5.72699E-3	 -1540.905	2.83415E-4	  -420.181	8.84296E-5	   376.074	4.24448E-5	  -696.939	2.59257E-3	  -629.753	1.00796E-4	   163.780	3.43999E-5	  -224.512	1.19959E-5	  -370.513	6.31889E-1	4.34268E-1	5.73678E-1	9.65770E-2
  2838.135	1.57906E+0	  -692.458	5.91339E-2	 -1200.460	1.75471E-2	 -1388.188	1.98744E-2	 -1512.198	7.17106E-3	 -1612.939	2.22562E-4	  -253.027	1.88032E-4	   538.277	2.11585E-5	  -813.181	6.60768E-4	  -453.165	2.06448E-4	   301.863	2.23123E-4	  -118.327	1.82146E-5	  -225.628	4.87898E-1	5.06169E-1	6.20699E-1	1.09291E-1
  3222.656	1.63977E+0	  -746.279	6.47861E-2	 -1297.078	1.59424E-2	 -1479.786	1.98686E-2	 -1617.757	8.48034E-3	 -1437.270	3.47419E-4	  -174.594	3.11456E-4	   543.090	7.73387E-5	  -714.011	6.79272E-3	  -564.712	2.19753E-4	   130.128	1.44263E-4	  -264.840	3.39744E-5	   -63.100	4.79984E-1	5.38771E-1	6.35602E-1	1.16790E-1
  3658.447	1.73392E+0	  -830.592	4.34077E-2	 -1410.891	1.15474E-2	 -1592.207	1.05671E-2	 -1730.285	3.64817E-4	 -1580.007	1.37148E-4	  -189.947	2.49850E-4	   494.474	3.84676E-5	  -750.933	1.62460E-4	  -532.426	2.55509E-4	    32.721	1.78567E-4	  -344.796	5.10270E-5	  -167.712	5.19376E-1	5.98144E-1	6.90483E-1	1.29578E-1
  4152.832	1.67298E+0	  -986.990	4.01708E-2	 -1235.071	1.11135E-2	 -1426.886	7.80190E-3	 -1903.273	1.29895E-4	 -1749.649	1.63637E-4	  -342.823	1.69592E-4	   356.444	3.02168E-5	  -906.315	3.77241E-4	  -362.098	3.26419E-4	    21.776	3.12240E-4	  -369.808	7.50361E-5	  -175.203	5.42886E-1	6.87565E-1	7.68941E-1	1.47957E-1
  4713.135	1.30730E+0	 -1158.728	3.86239E-2	 -1080.810	1.30199E-2	 -1298.648	5.67122E-3	 -1732.695	1.56888E-3	 -1908.867	8.86540E-5	  -293.530	5.34650E-5	   203.158	7.47978E-6	  -939.676	1.57151E-3	  -186.260	3.59000E-4	    89.311	3.15253E-4	  -255.904	5.97859E-5	   -84.329	4.66081E-1	7.41885E-1	8.27180E-1	1.57398E-1
  5350.342	1.27958E+0	 -1219.809	6.64370E-2	 -1242.848	3.25323E-2	 -1156.418	5.72923E-3	 -1861.160	6.37780E-3	 -1935.750	1.79336E-4	  -281.981	2.06627E-4	    48.529	5.26459E-5	  -838.536	2.00000E-29	  -360.000	2.00000E-29	     0.000	2.00000E-29	  -360.000	2.00000E-29	     0.000	4.85120E-1	6.88642E-1	7.80797E-1	1.47080E-1
  6075.439	1.70304E+0	 -1271.528	3.34124E-2	 -1376.151	1.66512E-2	  -981.121	5.81649E-3	 -1942.099	5.92148E-3	 -2033.560	1.97051E-4	  -299.614	3.30705E-4	    35.906	4.59714E-5	  -847.765	2.00000E-29	  -360.000	2.00000E-29	     0.000	2.00000E-29	  -360.000	2.00000E-29	     0.000	8.58233E-1	6.53194E-1	7.23452E-1	1.48542E-1
  6895.752	1.58033E+0	 -1128.721	1.56287E-2	 -1283.888	7.65222E-3	  -926.922	4.91007E-3	 -1852.868	4.93572E-4	 -2006.370	3.23978E-4	  -388.675	1.36477E-4	   -35.304	4.00177E-5	  -904.549	2.00000E-29	  -360.000	2.00000E-29	     0.000	2.00000E-29	  -360.000	2.00000E-29	     0.000	4.78803E-1	6.28207E-1	7.26918E-1	1.39402E-1
  7829.590	1.41071E+0	 -1305.755	2.16695E-2	 -1168.446	9.21357E-3	  -833.891	9.20164E-3	 -1739.686	2.00000E-29	 -2160.000	2.00000E-29	  -360.000	2.00000E-29	     0.000	2.00000E-29	 -1080.000	2.00000E-29	  -360.000	2.00000E-29	     0.000	2.00000E-29	  -360.000	2.00000E-29	     0.000	4.57962E-1	6.29949E-1	7.20879E-1	1.42091E-1
  8887.939	1.28556E+0	 -1346.697	2.30676E-2	 -1305.419	3.80083E-3	  -708.413	1.25572E-2	 -1887.502	2.00000E-29	 -2160.000	2.00000E-29	  -360.000	2.00000E-29	     0.000	2.00000E-29	 -1080.000	2.00000E-29	  -360.000	2.00000E-29	     0.000	2.00000E-29	  -360.000	2.00000E-29	     0.000	4.56479E-1	6.31656E-1	7.28463E-1	1.36640E-1
 10089.111	1.65235E+0	 -1295.145	5.65735E-3	 -1326.431	1.97955E-3	  -622.382	3.61741E-3	 -1942.549	2.00000E-29	 -2160.000	2.00000E-29	  -360.000	2.00000E-29	     0.000	2.00000E-29	 -1080.000	2.00000E-29	  -360.000	2.00000E-29	     0.000	2.00000E-29	  -360.000	2.00000E-29	     0.000	4.36813E-1	7.08878E-1	7.91984E-1	1.49670E-1
 11451.416	1.65082E+0	 -1387.625	2.86875E-3	 -1182.790	2.65303E-3	  -562.252	3.16323E-3	 -1861.581	2.00000E-29	 -2160.000	2.00000E-29	  -360.000	2.00000E-29	     0.000	2.00000E-29	 -1080.000	2.00000E-29	  -360.000	2.00000E-29	     0.000	2.00000E-29	  -360.000	2.00000E-29	     0.000	4.52340E-1	7.30347E-1	8.08149E-1	1.55263E-1
 13000.488	1.01564E+0	 -1401.093	5.79391E-3	 -1264.986	1.06913E-4	  -400.276	1.17322E-3	 -1914.985	2.00000E-29	 -2160.000	2.00000E-29	  -360.000	2.00000E-29	     0.000	2.00000E-29	 -1080.000	2.00000E-29	  -360.000	2.00000E-29	     0.000	2.00000E-29	  -360.000	2.00000E-29	     0.000	4.44218E-1	7.45226E-1	8.12533E-1	1.57516E-1
