# Supplementary material for: The impact of size on middle-ear sound transmission in elephants, the largest terrestrial mammal
Source: PLoS One. 2024 Apr 10;19(4):e0298535. doi: 10.1371/journal.pone.0298535 (PMC11006165; doi:10.1371/journal.pone.0298535)
Supplement: S1 Data — (ZIP) [file pone.0298535.s008.zip › S1_Data/ETB3_5012S_3D OC_SH1 R00.dbf2]

%
%
%
%SyncAv (v0.40); Mon, May 24, 2021; 6:50:01 PM
%Distortion (Sine Sequence) Measurement (Fmin: 7.324219; Fmax: 13000.488281; # Freqs: 55; Log-Spaced Freqs)
%     Sampling rate: 30000 Hz; FFT length: 8192; # averages: 10
%     Input Voltage range: -10.000 to 10.000
%Output Channel Assignment(s):
%     "AO ch0" = PXI1Slot2/ao0
%Input Channel Assignment(s):
%     "AI ch0" = PXI1Slot4/ai0
%     "AI ch1" = PXI1Slot4/ai1
%     "AI ch2" = PXI1Slot4/ai2
%     "AI ch3" = PXI1Slot4/ai3
%Output Channel Stimuli:
%     AO ch0: Sine; 1.000000E-1 V (peak); 0.000 deg. phase
%Stimulus EQ Settings:
%     AO ch0: "Based on: distortion file (log. mag., log. freq. spacing), path: C:\Users\oconnec\Dropbox (Partners HealthCare)\OtoBiomechanics\Projects\Middle-Ear Projects\Experiments\Elephant\Elephant_Joint_Fusion\ElephantJointFusionExpt_Data01\ETB03\5007S_3D OC_M3 R01.dbf2" (56 pts; Gains from -12.48 dB to 18.24 dB) 
%Calibration Settings (Sensitivity only):
%     AI ch0 Gain: -
%     AI ch1 Gain: -
%     AI ch2 Gain: -
%     AI ch3 Gain: -
%     AI ch0 Sensitivity (): C:\Users\oconnec\Dropbox (Partners HealthCare)\OtoBiomechanics\Projects\Middle-Ear Projects\Experiments\Elephant\Calibrations\ER7Ccalib0_1V_3-15k.col2
%     AI ch1 Sensitivity (mm/s): 2.000000E-1
%     AI ch2 Sensitivity (mm/s): 2.000000E-1
%     AI ch3 Sensitivity (mm/s): 2.000000E-1
%XYZ Position Information (mm; +/- defined by axes):
%     Abs. Pos. of Zero Ref.: X0=-0.000000, Y0=-0.000000, Z0=-0.000000
%     Cur. Pos. Rel. to Zero Ref.: X=-104.175000, Y=-82.162500, Z=-56.456250
%Freq. (Hz)	ch0_PrMg  	ch0_PrPh	ch1_PrMg  	ch1_PrPh	ch2_PrMg  	ch2_PrPh	ch3_PrMg  	ch3_PrPh	ch0_2HMg  	ch0_2HPh	ch1_2HMg  	ch1_2HPh	ch2_2HMg  	ch2_2HPh	ch3_2HMg  	ch3_2HPh	ch0_3HMg  	ch0_3HPh	ch1_3HMg  	ch1_3HPh	ch2_3HMg  	ch2_3HPh	ch3_3HMg  	ch3_3HPh	ch0_THD+N  	ch1_THD+N  	ch2_THD+N  	ch3_THD+N  	
     7.324	1.52298E+0	   -90.582	5.11590E-3	   -37.575	9.92866E-4	   152.200	1.25981E-3	   -35.471	3.01914E-2	   -58.061	5.31564E-4	   -40.279	1.12730E-3	   114.574	1.08111E-3	   -65.375	4.02027E-3	  -163.268	1.01277E-4	   135.589	2.55524E-4	   -43.030	8.81045E-5	  -132.341	5.49038E-1	2.10468E-1	4.24825E-1	4.87529E-2
    10.986	1.49752E+0	  -140.865	1.71632E-2	  -125.150	3.88585E-3	    57.516	4.41787E-3	  -130.241	9.15325E-3	   -84.548	2.40968E-4	  -147.439	1.85669E-4	   114.126	2.00384E-4	  -147.261	1.17360E-3	  -273.283	2.11874E-4	   193.244	8.69223E-4	   -99.540	2.77427E-5	  -116.261	4.57422E-1	1.97547E-1	3.66384E-1	4.70381E-2
    14.648	1.48928E+0	  -173.010	2.48026E-2	  -195.878	5.77436E-3	    -6.991	6.17034E-3	  -190.235	3.87775E-3	  -126.745	1.12862E-4	  -217.435	7.12367E-5	   101.481	2.60679E-5	  -308.493	7.36424E-4	  -369.036	2.39170E-4	   121.761	1.52202E-4	    63.073	1.06550E-4	  -268.828	4.50056E-1	1.99526E-1	3.54021E-1	4.62127E-2
    18.311	1.48449E+0	  -192.657	2.68055E-2	  -237.266	6.14056E-3	   -55.885	6.70071E-3	  -236.018	2.61830E-3	  -144.523	1.13852E-4	  -321.641	2.08438E-4	   -30.601	5.71897E-5	  -328.501	1.70233E-3	  -427.396	6.46950E-5	    61.187	3.09623E-4	   100.056	8.67163E-5	  -353.253	4.44119E-1	2.04118E-1	3.45973E-1	4.68345E-2
    21.973	1.47717E+0	  -207.017	2.87641E-2	  -263.510	6.44812E-3	   -86.788	7.03498E-3	  -263.518	2.02871E-3	  -161.032	1.32419E-4	  -187.326	8.37962E-5	   -28.897	8.10751E-5	  -180.084	2.77343E-4	  -367.135	2.42162E-4	   -32.894	1.08234E-4	   153.829	2.34675E-4	  -228.680	4.56430E-1	2.08061E-1	3.47259E-1	5.10114E-2
    25.635	1.47326E+0	  -218.307	3.17097E-2	  -282.055	6.58294E-3	  -104.866	7.69003E-3	  -281.905	1.99096E-3	  -168.757	2.21039E-4	  -334.393	2.10543E-4	    53.318	2.15326E-4	   -56.122	1.20610E-4	  -195.942	1.60645E-5	   -40.812	3.94338E-4	    51.320	1.72980E-4	  -282.815	5.01929E-1	2.09688E-1	3.45261E-1	5.12051E-2
    29.297	1.47272E+0	  -227.272	3.43457E-2	  -296.057	6.76642E-3	  -120.182	8.48916E-3	  -294.546	1.57089E-3	  -176.473	2.32138E-4	  -322.659	1.18873E-4	   108.971	5.27653E-5	  -201.934	4.50508E-4	  -118.951	6.71382E-5	    12.724	1.27323E-4	    21.484	1.57899E-5	  -412.795	4.51526E-1	2.14446E-1	3.60369E-1	5.10095E-2
    32.959	1.47209E+0	  -234.880	3.72977E-2	  -307.700	8.21945E-3	  -136.491	9.19576E-3	  -307.310	1.91520E-3	  -201.764	1.20688E-4	  -242.595	3.86742E-4	   127.133	8.59211E-5	  -303.963	4.97705E-4	   -31.734	7.93155E-5	    59.572	2.30715E-4	    70.013	2.22231E-5	  -425.731	4.59327E-1	2.28804E-1	4.50450E-1	5.33485E-2
    36.621	1.47220E+0	  -241.130	4.06694E-2	  -317.911	8.21496E-3	  -139.284	1.01173E-2	  -317.476	3.09161E-3	  -182.754	5.21027E-5	  -116.763	2.55292E-4	    96.972	2.17310E-4	  -304.975	1.21897E-3	   -75.208	7.39419E-5	   -86.820	1.02734E-4	   198.558	5.24771E-5	  -602.240	4.43094E-1	2.18091E-1	5.71757E-1	5.24933E-2
    43.945	1.47380E+0	  -252.269	4.62308E-2	  -334.781	8.38725E-3	  -158.181	1.09785E-2	  -334.353	1.73225E-3	  -227.209	6.83844E-5	    15.180	2.51468E-4	   -27.369	7.61278E-5	  -384.491	1.90593E-4	  -204.918	3.99092E-5	    31.071	5.38408E-5	   366.165	5.37916E-5	  -687.035	4.75949E-1	2.22845E-1	6.91608E-1	5.51891E-2
    47.607	1.47517E+0	  -257.278	4.87587E-2	  -341.255	9.59430E-3	  -163.196	1.14612E-2	  -339.057	1.37528E-3	  -246.640	1.02049E-4	    27.193	1.49944E-4	    -8.584	7.56764E-5	  -317.343	3.36074E-4	  -108.602	7.31809E-5	   170.986	5.89523E-5	   455.289	3.22261E-5	  -743.435	4.59597E-1	2.26536E-1	5.15732E-1	5.55345E-2
    54.932	1.48139E+0	  -267.645	5.57001E-2	  -353.736	1.06190E-2	  -176.657	1.31643E-2	  -352.266	1.42344E-3	  -269.371	1.23053E-4	   -68.405	1.25010E-4	    33.135	1.85762E-5	  -399.996	2.93798E-4	  -277.500	5.03999E-6	    88.583	8.81180E-5	   371.212	1.06100E-4	  -727.063	5.07016E-1	2.28701E-1	5.70967E-1	5.60013E-2
    62.256	1.48384E+0	  -277.165	6.36582E-2	  -366.506	1.35267E-2	  -188.913	1.36173E-2	  -359.597	4.72824E-4	  -262.379	6.53490E-5	   -68.864	7.19615E-5	   198.873	7.23119E-5	  -429.404	2.51059E-4	  -239.330	2.67457E-5	    28.861	1.21031E-4	   285.086	1.37097E-5	  -903.118	4.42005E-1	2.33541E-1	4.69268E-1	5.40221E-2
    73.242	1.48989E+0	  -292.420	7.19468E-2	  -382.955	1.31627E-2	  -207.525	1.94340E-2	  -381.146	5.65389E-4	  -413.855	7.06802E-5	  -113.929	1.75615E-5	   212.249	6.48025E-5	  -470.899	4.93836E-4	  -348.218	3.60651E-5	  -115.289	2.09600E-4	   384.796	3.33008E-5	  -880.021	4.69321E-1	2.38677E-1	4.22976E-1	5.56219E-2
    80.566	1.49208E+0	  -302.250	7.97919E-2	  -394.532	1.46915E-2	  -216.922	2.13492E-2	  -392.967	4.44176E-4	  -353.107	1.17461E-4	   -96.187	1.14621E-4	   329.412	5.81486E-5	  -423.508	3.28523E-4	  -415.278	1.00532E-4	  -264.235	2.48504E-5	   399.701	4.64189E-5	  -856.691	4.50971E-1	2.46977E-1	4.26968E-1	5.83084E-2
    91.553	1.49289E+0	  -318.184	9.15407E-2	  -411.857	1.79809E-2	  -235.428	2.35961E-2	  -409.615	1.34930E-4	  -509.605	9.08136E-5	  -171.370	2.18922E-4	   215.065	1.39056E-5	  -302.320	3.17842E-4	  -488.878	9.72600E-5	  -250.719	1.75887E-4	   254.963	2.50884E-5	  -941.075	4.35205E-1	2.53446E-1	4.26112E-1	5.77327E-2
   106.201	1.47985E+0	  -337.878	1.07789E-1	  -433.663	2.07560E-2	  -257.459	2.77628E-2	  -431.429	7.58409E-4	  -568.414	3.61477E-5	   -67.193	2.13292E-4	    76.021	3.45645E-5	  -380.326	1.05462E-3	  -566.969	1.80895E-5	  -364.303	8.72203E-5	   131.155	6.40622E-5	 -1027.366	4.55690E-1	2.69578E-1	4.50788E-1	6.34996E-2
   120.850	1.46910E+0	  -354.389	1.25261E-1	  -452.178	2.38369E-2	  -274.937	3.26204E-2	  -451.172	1.31087E-3	  -620.951	2.33778E-4	   -43.710	1.02130E-4	   228.174	5.76964E-5	  -407.347	4.43278E-4	  -473.792	2.43682E-4	  -518.685	2.91675E-4	    24.118	4.63367E-5	  -862.184	4.73737E-1	2.74398E-1	4.52606E-1	6.30884E-2
   135.498	1.46215E+0	  -366.833	1.45343E-1	  -467.023	2.85284E-2	  -289.589	3.50790E-2	  -468.913	1.16655E-3	  -679.996	2.52658E-4	  -110.951	2.45267E-4	   337.717	8.02640E-5	  -487.372	4.97448E-4	  -587.508	2.77709E-4	  -372.147	4.38402E-4	   197.016	7.15986E-5	  -741.270	4.46916E-1	2.81360E-1	4.61228E-1	6.62738E-2
   153.809	1.45890E+0	  -377.423	1.76050E-1	  -480.191	3.34806E-2	  -307.652	4.51641E-2	  -473.157	8.62417E-4	  -687.049	2.00973E-4	  -102.103	2.27525E-4	   212.049	7.10780E-5	  -481.724	5.28292E-4	  -475.011	7.69312E-5	  -536.512	2.22272E-4	   340.799	4.63486E-5	  -741.869	4.36910E-1	2.88223E-1	4.78365E-1	6.41386E-2
   175.781	1.46045E+0	  -383.318	2.25463E-1	  -490.121	4.05296E-2	  -315.582	5.96155E-2	  -485.759	1.64466E-3	  -665.938	5.23773E-4	  -146.967	2.99581E-4	    45.329	1.99680E-4	  -517.655	8.35317E-4	  -482.208	1.27768E-4	  -650.630	1.85649E-4	   309.274	2.32492E-4	  -755.278	4.49475E-1	2.89823E-1	4.93526E-1	6.60036E-2
   197.754	1.32480E+0	  -379.529	2.64393E-1	  -493.649	4.74367E-2	  -318.608	6.94374E-2	  -489.505	1.93570E-3	  -652.997	5.07049E-4	  -182.305	3.23368E-4	   180.550	2.90407E-4	  -540.414	1.59253E-3	  -468.377	3.22769E-4	  -698.747	3.66986E-4	   275.873	1.19583E-4	  -696.064	4.57783E-1	2.93248E-1	5.02656E-1	6.70271E-2
   223.389	9.32021E-1	  -361.886	2.17635E-1	  -488.075	3.80927E-2	  -313.219	5.82308E-2	  -483.271	1.19728E-3	  -654.816	2.88030E-4	  -234.634	5.93727E-5	   240.776	9.86893E-5	  -573.563	1.50032E-3	  -486.787	2.45975E-4	  -749.477	2.03618E-4	   420.303	9.67724E-5	  -755.583	4.45665E-1	2.75259E-1	4.93912E-1	6.30320E-2
   256.348	1.15167E+0	  -376.953	3.81636E-1	  -506.001	6.27869E-2	  -330.966	1.03231E-1	  -502.434	5.04941E-3	  -645.049	5.89458E-4	  -125.330	6.77097E-5	   406.879	2.41517E-4	  -509.159	2.90748E-3	  -551.612	8.07782E-4	  -819.940	4.69997E-4	   466.481	1.62818E-4	  -811.476	4.46202E-1	2.63089E-1	4.94933E-1	6.14609E-2
   289.307	1.08799E+0	  -368.554	6.14209E-1	  -520.304	9.84106E-2	  -344.751	1.65603E-1	  -517.309	1.40199E-2	  -687.370	3.26572E-3	  -208.580	1.44446E-4	   263.358	1.08242E-3	  -567.250	7.83661E-3	  -588.212	1.58692E-3	  -877.054	8.32632E-4	   413.232	2.90180E-4	  -866.271	4.62549E-1	2.81098E-1	4.93063E-1	6.85852E-2
   329.590	1.27014E+0	  -322.971	8.53801E-1	  -529.384	1.29536E-1	  -353.723	2.29384E-1	  -526.928	2.45248E-2	  -699.364	4.72239E-3	  -247.709	6.38632E-4	   341.075	1.86120E-3	  -611.274	1.14752E-2	  -600.641	1.19807E-3	  -925.086	6.21344E-4	   370.162	1.16965E-4	  -884.834	4.85151E-1	2.82773E-1	5.00631E-1	6.58509E-2
   373.535	1.85145E+0	  -295.495	8.04359E-1	  -539.182	1.07231E-1	  -361.700	2.16463E-1	  -537.921	2.06978E-2	  -725.684	2.48526E-3	  -301.897	8.40080E-4	   423.843	1.15320E-3	  -649.333	8.78090E-3	  -627.845	5.61112E-4	 -1002.257	3.00305E-4	   231.488	2.36631E-5	  -783.929	4.86505E-1	2.73355E-1	4.88904E-1	6.34268E-2
   424.805	1.92323E+0	  -290.326	5.08489E-1	  -550.267	5.47627E-2	  -364.868	1.37208E-1	  -549.041	9.83610E-3	  -737.102	1.26811E-3	  -305.788	1.18818E-3	   308.001	4.03532E-4	  -680.402	2.24299E-3	  -688.435	4.53670E-4	  -975.370	4.83356E-4	   312.253	9.95909E-5	  -933.259	4.50095E-1	2.70968E-1	4.78986E-1	6.19077E-2
   479.736	1.87576E+0	  -297.309	3.27554E-1	  -555.162	3.68271E-2	  -339.504	8.63254E-2	  -557.568	5.65134E-3	  -774.037	8.67776E-4	  -326.293	5.48766E-4	   255.517	7.80820E-5	  -664.763	3.25647E-4	  -697.436	1.14308E-4	 -1015.924	6.01611E-5	   223.419	1.53827E-5	 -1053.717	4.32635E-1	2.65938E-1	4.66395E-1	6.12056E-2
   545.654	1.68700E+0	  -317.192	2.94075E-1	  -565.822	3.53138E-2	  -356.623	7.34324E-2	  -562.217	1.56049E-3	  -853.200	5.50846E-4	  -409.124	4.73468E-4	   164.817	1.37790E-4	  -735.974	2.12621E-4	  -704.051	5.50873E-5	 -1075.398	1.33646E-4	   182.164	9.33779E-6	 -1043.762	4.49796E-1	2.67697E-1	4.55331E-1	6.08780E-2
   618.896	1.53380E+0	  -334.977	2.98954E-1	  -595.892	3.73604E-2	  -352.174	8.06147E-2	  -595.180	1.28548E-3	  -823.533	3.28333E-4	  -574.615	2.59492E-4	   301.207	6.86866E-5	  -608.698	1.51536E-4	  -539.839	7.41535E-5	 -1091.960	2.84194E-5	    85.107	6.34275E-6	 -1069.249	4.31425E-1	2.75735E-1	4.57770E-1	6.24293E-2
   703.125	1.65227E+0	  -376.019	2.96757E-1	  -654.823	6.25941E-2	  -397.663	7.49819E-2	  -658.919	5.18322E-4	  -909.873	5.24007E-5	  -535.066	1.15056E-4	   391.429	8.79558E-5	  -434.247	7.59422E-5	  -600.296	9.21539E-6	 -1142.716	6.73203E-5	   -31.712	9.02350E-6	 -1164.003	4.35721E-1	2.84933E-1	4.59513E-1	6.43481E-2
   798.340	1.46574E+0	  -438.081	2.34324E-1	  -727.595	8.56000E-2	  -478.612	5.47033E-2	  -733.039	4.64778E-4	 -1021.723	5.21236E-5	  -591.071	9.03643E-5	   224.445	4.23381E-5	  -255.772	1.92284E-4	  -750.029	1.18773E-4	 -1115.376	5.03792E-5	    45.926	8.45533E-6	 -1194.709	4.48245E-1	2.91823E-1	4.60374E-1	6.63237E-2
   908.203	1.46081E+0	  -479.627	2.22596E-1	  -785.813	9.50510E-2	  -559.267	4.23704E-2	  -786.295	3.97022E-4	 -1025.740	6.92968E-5	  -552.381	3.39064E-5	   274.766	4.83434E-5	  -395.588	2.47992E-4	  -822.722	7.97132E-5	 -1003.949	1.79106E-4	    97.261	1.35542E-5	 -1124.697	4.39808E-1	2.99216E-1	4.54738E-1	6.81510E-2
  1029.053	1.91233E+0	  -493.736	2.26581E-1	  -810.964	1.06316E-1	  -596.946	4.00930E-2	  -805.320	5.08213E-5	 -1072.700	6.47152E-5	  -589.514	4.05794E-5	   189.524	2.91028E-5	  -437.165	2.19530E-3	  -821.071	2.00137E-4	  -981.991	2.22552E-4	   -57.432	5.13901E-5	 -1301.806	4.41083E-1	2.93915E-1	4.53711E-1	6.49243E-2
  1168.213	2.20353E+0	  -520.768	2.34669E-1	  -840.403	1.09947E-1	  -635.399	3.61530E-2	  -827.769	6.80057E-4	  -958.308	8.92030E-5	  -474.754	2.01362E-4	    16.133	4.20545E-5	  -525.283	6.28022E-3	  -890.804	2.20280E-4	 -1101.071	1.01694E-4	  -113.003	5.44275E-5	 -1390.756	4.63107E-1	3.04149E-1	4.60197E-1	6.73000E-2
  1325.684	1.80570E+0	  -563.583	2.26157E-1	  -888.960	1.06073E-1	  -691.422	3.14830E-2	  -854.524	1.27546E-4	  -907.433	1.08286E-4	  -455.601	1.90993E-4	   105.260	6.56189E-5	  -691.911	2.05828E-2	 -1015.444	8.58624E-4	 -1249.327	5.73219E-4	     7.176	1.92867E-4	 -1559.454	4.67705E-1	3.13299E-1	4.78879E-1	7.00537E-2
  1505.127	1.15742E+0	  -573.447	1.83333E-1	  -923.229	8.43579E-2	  -732.449	3.79850E-2	  -866.699	7.02587E-3	  -996.486	1.49515E-4	  -425.438	7.50006E-5	    90.983	1.17776E-4	  -785.640	1.85073E-2	 -1193.132	7.28575E-4	 -1099.910	6.83011E-4	   134.733	1.85242E-4	 -1403.228	4.69643E-1	3.12959E-1	4.84636E-1	7.11494E-2
  1710.205	1.18465E+0	  -573.693	2.30662E-1	  -956.758	9.97399E-2	  -770.113	6.68323E-2	  -912.246	4.17094E-2	 -1082.693	1.70508E-3	  -563.709	1.00006E-3	   -27.440	3.84723E-4	  -890.807	4.70092E-3	 -1300.048	3.55167E-4	 -1270.235	4.20041E-4	   265.291	6.41124E-5	 -1561.052	5.04618E-1	3.26360E-1	4.92835E-1	7.23246E-2
  1940.918	1.48942E+0	  -552.973	2.43213E-1	  -996.765	1.05406E-1	  -805.514	6.67151E-2	  -956.551	2.08552E-1	 -1195.598	7.69862E-3	  -703.744	4.94879E-3	  -182.573	1.66858E-3	 -1010.141	4.94199E-3	 -1355.452	2.54774E-4	 -1441.165	1.76644E-4	   401.382	3.82818E-5	 -1698.369	6.70355E-1	3.55114E-1	5.21442E-1	7.90377E-2
  2200.928	1.58175E+0	  -563.777	1.48655E-1	 -1042.749	7.19261E-2	  -854.937	4.10779E-2	  -999.939	3.99732E-2	 -1367.928	1.65295E-3	  -547.102	1.33338E-3	   -50.940	3.44941E-4	  -852.869	1.45283E-2	 -1523.585	3.64787E-4	 -1317.711	1.62701E-4	   503.529	1.43028E-4	 -1875.282	5.03089E-1	3.57886E-1	5.11659E-1	7.90746E-2
  2501.221	1.51360E+0	  -656.574	7.61861E-2	 -1161.215	4.10437E-2	  -981.849	2.44900E-2	 -1115.612	6.21249E-3	 -1540.705	4.32765E-4	  -418.450	4.23675E-4	    54.558	7.66557E-5	  -709.616	2.64205E-3	 -1344.304	2.53905E-5	 -1458.013	1.66911E-4	   576.664	6.82997E-5	 -1764.453	4.95602E-1	3.66224E-1	5.06374E-1	8.25621E-2
  2838.135	1.56385E+0	  -693.112	6.52224E-2	 -1201.044	3.25887E-2	 -1030.410	2.06894E-2	 -1164.824	6.94266E-3	 -1617.260	3.31017E-4	  -240.612	3.91485E-4	   167.775	3.80872E-5	  -850.523	5.11549E-4	 -1183.251	1.20748E-4	 -1364.472	1.01313E-4	   530.189	3.91565E-5	 -1712.423	4.67874E-1	3.38582E-1	4.73647E-1	7.55795E-2
  3222.656	1.59430E+0	  -747.917	7.73658E-2	 -1290.084	3.91216E-2	 -1119.587	1.93678E-2	 -1253.329	8.37324E-3	 -1793.624	3.09652E-4	  -124.056	4.37769E-5	   316.757	8.44732E-5	  -696.962	6.37938E-3	 -1286.149	3.12259E-5	 -1197.647	1.45927E-4	   695.525	9.45466E-5	 -1671.040	4.81224E-1	3.55328E-1	4.95505E-1	8.06603E-2
  3658.447	1.60212E+0	  -830.785	6.04109E-2	 -1403.196	3.50611E-2	 -1238.932	1.33542E-2	 -1357.300	3.25494E-4	 -1925.010	1.44416E-4	  -183.135	3.89930E-6	   233.118	1.98242E-5	  -585.757	3.63213E-5	 -1392.909	1.52501E-5	 -1021.379	1.18252E-4	   866.111	1.16954E-5	 -1498.121	4.55727E-1	3.64744E-1	4.91082E-1	8.18433E-2
  4152.832	1.57847E+0	  -982.464	5.97478E-2	 -1225.232	4.30956E-2	 -1073.240	1.35350E-2	 -1529.482	8.35152E-5	 -1772.310	7.63692E-5	    -7.408	1.74532E-4	   183.424	1.01912E-5	  -704.660	4.64776E-4	 -1456.621	1.58987E-4	  -971.087	2.10182E-4	  1010.670	3.20925E-5	 -1325.490	4.44942E-1	3.84171E-1	4.96509E-1	8.33626E-2
  4713.135	1.35650E+0	 -1152.492	6.34336E-2	 -1071.181	5.84947E-2	  -947.425	1.40508E-2	 -1373.644	1.48827E-3	 -1903.902	2.57476E-4	    78.539	2.00984E-4	   263.374	3.99967E-5	  -606.143	1.77904E-3	 -1622.607	1.01239E-4	 -1060.905	1.07394E-4	   901.783	2.75122E-5	 -1457.775	4.39689E-1	3.97602E-1	5.15125E-1	8.88364E-2
  5350.342	1.36276E+0	 -1222.881	1.28772E-1	 -1234.155	1.13867E-1	  -797.301	1.83644E-2	 -1537.048	6.41988E-3	 -1934.810	2.73979E-4	    83.214	7.73145E-5	   364.250	8.81582E-5	  -595.970	2.00000E-29	 -1800.000	2.00000E-29	 -1080.000	2.00000E-29	  1080.000	2.00000E-29	 -1440.000	4.67430E-1	4.43604E-1	5.46125E-1	9.63846E-2
  6075.439	1.60061E+0	 -1271.067	6.94908E-2	 -1372.633	4.09554E-2	  -976.853	1.01823E-2	 -1589.584	5.62096E-3	 -2028.843	5.91086E-5	    75.683	2.46887E-4	   497.194	1.92715E-5	  -474.799	2.00000E-29	 -1800.000	2.00000E-29	 -1080.000	2.00000E-29	  1080.000	2.00000E-29	 -1440.000	4.48320E-1	4.79467E-1	5.79424E-1	1.04723E-1
  6895.752	1.51474E+0	 -1128.555	4.06302E-2	 -1287.417	1.35372E-2	  -919.678	1.90268E-2	 -1512.744	3.39780E-4	 -2033.364	2.55056E-4	    97.361	1.58583E-4	   590.931	2.96813E-5	  -598.528	2.00000E-29	 -1800.000	2.00000E-29	 -1080.000	2.00000E-29	  1080.000	2.00000E-29	 -1440.000	4.55800E-1	4.92700E-1	5.97766E-1	1.06694E-1
  7829.590	1.49983E+0	 -1296.145	7.36681E-2	 -1180.458	1.47751E-2	  -814.877	5.55481E-2	 -1430.275	2.00000E-29	 -2160.000	2.00000E-29	     0.000	2.00000E-29	   720.000	2.00000E-29	  -720.000	2.00000E-29	 -1800.000	2.00000E-29	 -1080.000	2.00000E-29	  1080.000	2.00000E-29	 -1440.000	4.39593E-1	5.13338E-1	6.15387E-1	1.11260E-1
  8887.939	1.27208E+0	 -1345.677	8.36550E-2	 -1329.279	1.29493E-2	  -950.113	7.76406E-2	 -1271.849	2.00000E-29	 -2160.000	2.00000E-29	     0.000	2.00000E-29	   720.000	2.00000E-29	  -720.000	2.00000E-29	 -1800.000	2.00000E-29	 -1080.000	2.00000E-29	  1080.000	2.00000E-29	 -1440.000	4.46955E-1	5.17959E-1	6.07294E-1	1.12299E-1
 10089.111	1.60075E+0	 -1293.819	2.28339E-2	 -1381.117	5.63631E-3	 -1016.267	1.49848E-2	 -1358.408	2.00000E-29	 -2160.000	2.00000E-29	     0.000	2.00000E-29	   720.000	2.00000E-29	  -720.000	2.00000E-29	 -1800.000	2.00000E-29	 -1080.000	2.00000E-29	  1080.000	2.00000E-29	 -1440.000	4.62024E-1	5.39278E-1	6.37213E-1	1.16503E-1
 11451.416	1.62789E+0	 -1387.779	1.20190E-2	 -1256.223	3.28931E-3	  -892.926	5.78250E-3	 -1262.011	2.00000E-29	 -2160.000	2.00000E-29	     0.000	2.00000E-29	   720.000	2.00000E-29	  -720.000	2.00000E-29	 -1800.000	2.00000E-29	 -1080.000	2.00000E-29	  1080.000	2.00000E-29	 -1440.000	4.50036E-1	6.44715E-1	7.32710E-1	1.38262E-1
 13000.488	9.35573E-1	 -1395.996	9.67757E-3	 -1372.916	3.00837E-3	 -1021.798	3.75674E-3	 -1383.355	2.00000E-29	 -2160.000	2.00000E-29	     0.000	2.00000E-29	   720.000	2.00000E-29	  -720.000	2.00000E-29	 -1800.000	2.00000E-29	 -1080.000	2.00000E-29	  1080.000	2.00000E-29	 -1440.000	4.56934E-1	6.47159E-1	7.31307E-1	1.37513E-1
