# Supplementary material for: The impact of size on middle-ear sound transmission in elephants, the largest terrestrial mammal
Source: PLoS One. 2024 Apr 10;19(4):e0298535. doi: 10.1371/journal.pone.0298535 (PMC11006165; doi:10.1371/journal.pone.0298535)
Supplement: S1 Data — (ZIP) [file pone.0298535.s008.zip › S1_Data/ETB3_5013S_3D OC_SH2 R00.dbf2]

%
%
%
%SyncAv (v0.40); Mon, May 24, 2021; 6:54:32 PM
%Distortion (Sine Sequence) Measurement (Fmin: 7.324219; Fmax: 13000.488281; # Freqs: 55; Log-Spaced Freqs)
%     Sampling rate: 30000 Hz; FFT length: 8192; # averages: 10
%     Input Voltage range: -10.000 to 10.000
%Output Channel Assignment(s):
%     "AO ch0" = PXI1Slot2/ao0
%Input Channel Assignment(s):
%     "AI ch0" = PXI1Slot4/ai0
%     "AI ch1" = PXI1Slot4/ai1
%     "AI ch2" = PXI1Slot4/ai2
%     "AI ch3" = PXI1Slot4/ai3
%Output Channel Stimuli:
%     AO ch0: Sine; 1.000000E-1 V (peak); 0.000 deg. phase
%Stimulus EQ Settings:
%     AO ch0: "Based on: distortion file (log. mag., log. freq. spacing), path: C:\Users\oconnec\Dropbox (Partners HealthCare)\OtoBiomechanics\Projects\Middle-Ear Projects\Experiments\Elephant\Elephant_Joint_Fusion\ElephantJointFusionExpt_Data01\ETB03\5007S_3D OC_M3 R01.dbf2" (56 pts; Gains from -12.48 dB to 18.24 dB) 
%Calibration Settings (Sensitivity only):
%     AI ch0 Gain: -
%     AI ch1 Gain: -
%     AI ch2 Gain: -
%     AI ch3 Gain: -
%     AI ch0 Sensitivity (): C:\Users\oconnec\Dropbox (Partners HealthCare)\OtoBiomechanics\Projects\Middle-Ear Projects\Experiments\Elephant\Calibrations\ER7Ccalib0_1V_3-15k.col2
%     AI ch1 Sensitivity (mm/s): 2.000000E-1
%     AI ch2 Sensitivity (mm/s): 2.000000E-1
%     AI ch3 Sensitivity (mm/s): 2.000000E-1
%XYZ Position Information (mm; +/- defined by axes):
%     Abs. Pos. of Zero Ref.: X0=-0.000000, Y0=-0.000000, Z0=-0.000000
%     Cur. Pos. Rel. to Zero Ref.: X=-103.993750, Y=-83.625000, Z=-56.456250
%Freq. (Hz)	ch0_PrMg  	ch0_PrPh	ch1_PrMg  	ch1_PrPh	ch2_PrMg  	ch2_PrPh	ch3_PrMg  	ch3_PrPh	ch0_2HMg  	ch0_2HPh	ch1_2HMg  	ch1_2HPh	ch2_2HMg  	ch2_2HPh	ch3_2HMg  	ch3_2HPh	ch0_3HMg  	ch0_3HPh	ch1_3HMg  	ch1_3HPh	ch2_3HMg  	ch2_3HPh	ch3_3HMg  	ch3_3HPh	ch0_THD+N  	ch1_THD+N  	ch2_THD+N  	ch3_THD+N  	
     7.324	1.53452E+0	   -89.929	4.44349E-3	   -37.547	1.04113E-3	   135.679	1.84529E-3	   -37.032	2.34168E-2	   -40.533	8.94425E-5	    32.555	8.70179E-4	    10.922	6.92271E-4	  -168.143	2.10801E-3	   -17.068	3.89166E-4	     0.475	1.72315E-3	     7.693	1.08120E-4	  -130.275	4.67177E-1	2.62425E+0	5.78885E+0	5.43519E-1
    10.986	1.51956E+0	  -140.444	1.50468E-2	  -121.627	3.46359E-3	    35.702	5.84720E-3	  -136.050	9.47434E-3	  -106.208	8.34157E-4	    31.351	1.08120E-3	    10.765	2.31151E-4	  -118.195	1.38804E-3	    79.073	1.01326E-3	    51.283	1.35991E-3	    41.531	2.92897E-4	    -6.499	8.01181E-1	2.09388E+0	5.40216E+0	4.37413E-1
    14.648	1.51349E+0	  -172.140	2.24317E-2	  -195.670	3.63144E-3	   -16.318	5.12709E-3	  -207.732	3.76487E-3	  -108.346	1.23481E-4	   168.870	1.86818E-3	   176.656	2.30899E-4	   -39.711	4.25162E-4	    98.353	8.99241E-5	   -38.087	3.85895E-4	   135.261	9.76130E-5	   -62.489	5.61305E-1	1.43060E+0	3.99715E+0	3.08553E-1
    18.311	1.51211E+0	  -191.979	2.43603E-2	  -235.481	6.75798E-3	   -60.893	9.11598E-3	  -237.881	2.91220E-3	  -133.229	2.07752E-4	    -2.700	1.88178E-4	    12.781	6.21197E-5	   -94.900	1.33015E-3	    49.868	1.06533E-4	  -103.957	2.76715E-4	   286.103	1.08510E-4	  -227.649	4.88536E-1	8.62990E-1	2.92535E+0	1.83006E-1
    21.973	1.50986E+0	  -206.544	2.58626E-2	  -261.726	7.28240E-3	   -86.087	9.90226E-3	  -262.430	2.26808E-3	  -146.311	2.61726E-4	   150.977	6.52916E-4	   124.198	6.41792E-5	    62.845	2.39085E-4	   -71.393	2.00104E-4	   -57.034	5.21251E-4	   111.035	2.08054E-4	  -272.463	4.59361E-1	4.50446E-1	1.34224E+0	1.13804E-1
    25.635	1.50823E+0	  -217.863	2.86398E-2	  -280.934	7.54118E-3	  -108.902	1.10024E-2	  -282.256	2.11307E-3	  -159.248	2.49807E-4	   156.274	3.54977E-4	   246.244	3.05878E-4	    86.439	1.54542E-3	   -28.587	1.15000E-4	   -47.388	1.80659E-4	   198.006	1.52997E-4	  -202.008	4.40553E-1	2.32727E-1	5.13272E-1	5.46233E-2
    29.297	1.51121E+0	  -226.890	3.11155E-2	  -294.200	8.97089E-3	  -124.843	1.19020E-2	  -295.331	1.51974E-3	  -159.607	6.69506E-5	   146.571	3.72386E-4	   201.760	1.03259E-4	    86.491	5.92768E-4	   -62.139	4.22549E-5	  -223.749	1.21635E-4	   156.497	1.99647E-5	  -325.641	4.34761E-1	2.05432E-1	4.48625E-1	4.91720E-2
    32.959	1.51284E+0	  -234.454	3.33226E-2	  -308.265	8.57690E-3	  -133.427	1.27675E-2	  -308.777	1.92713E-3	  -191.546	2.33992E-4	    80.696	5.74912E-5	    33.843	1.36858E-4	   225.081	5.95951E-4	  -131.627	6.13287E-5	  -393.842	3.60946E-4	    15.101	1.75521E-5	  -452.245	4.69144E-1	2.11404E-1	4.59596E-1	5.20470E-2
    36.621	1.51411E+0	  -240.660	3.65266E-2	  -317.274	9.40860E-3	  -140.861	1.41769E-2	  -318.091	1.55947E-3	  -214.565	1.85853E-4	   115.946	2.54717E-4	   -94.740	7.62410E-5	   303.307	2.59982E-4	  -111.735	1.64137E-5	  -250.281	1.33774E-4	   165.967	2.15527E-6	  -496.702	4.48063E-1	2.04087E-1	5.10587E-1	4.91221E-2
    43.945	1.51828E+0	  -251.848	4.15979E-2	  -334.295	1.03907E-2	  -156.610	1.56294E-2	  -335.102	1.09257E-3	  -219.438	1.81873E-4	    29.465	2.68942E-5	  -236.569	6.21618E-5	   144.570	7.66819E-4	  -158.165	8.60518E-5	  -380.460	7.22821E-5	   194.046	9.57965E-5	  -593.056	4.26353E-1	2.00623E-1	1.03032E+0	4.88121E-2
    47.607	1.52009E+0	  -256.832	4.37530E-2	  -340.664	1.14711E-2	  -164.396	1.66000E-2	  -340.035	1.99538E-3	  -230.306	5.96227E-5	    50.959	2.18239E-4	  -192.801	1.96584E-5	   -21.701	5.15594E-5	  -288.861	3.05150E-5	  -381.268	5.70641E-5	   324.597	9.61574E-6	  -597.188	4.43958E-1	1.98011E-1	4.85419E-1	4.92037E-2
    54.932	1.52751E+0	  -267.377	4.97889E-2	  -353.125	1.27934E-2	  -176.791	1.87755E-2	  -352.457	1.44564E-3	  -277.940	8.46846E-5	    39.793	7.84270E-5	  -329.986	2.18738E-5	    -5.901	5.11962E-4	  -245.708	3.39385E-5	  -363.949	1.18820E-4	   294.486	7.32471E-6	  -442.053	4.47475E-1	2.00640E-1	5.93321E-1	4.72470E-2
    62.256	1.53258E+0	  -276.758	5.72847E-2	  -365.812	1.53757E-2	  -188.111	1.98966E-2	  -362.210	6.40012E-4	  -326.866	9.41540E-5	    -6.485	6.60389E-5	  -214.098	9.93075E-5	   -41.950	2.74963E-4	  -256.377	4.40902E-5	  -224.969	1.51998E-4	   428.305	2.12544E-5	  -453.900	4.38824E-1	1.95468E-1	5.21970E-1	4.99038E-2
    73.242	1.54271E+0	  -292.010	6.46187E-2	  -382.476	1.61504E-2	  -206.875	2.64094E-2	  -381.483	6.12140E-4	  -334.812	6.23696E-5	   -61.080	1.15322E-4	  -110.707	7.23786E-6	   -40.167	1.02902E-4	  -404.130	8.78574E-5	  -197.101	4.34611E-5	   376.379	2.15711E-5	  -440.296	4.35302E-1	1.89644E-1	5.14776E-1	4.70516E-2
    80.566	1.54964E+0	  -301.833	7.16227E-2	  -394.021	1.90018E-2	  -220.891	2.83342E-2	  -391.480	5.66954E-4	  -389.367	5.28899E-5	   -67.810	7.31304E-5	  -238.864	6.78898E-5	   -92.087	3.75953E-4	  -406.911	7.91816E-5	  -183.169	3.21078E-5	   516.627	1.31084E-5	  -569.008	4.42939E-1	1.88504E-1	4.91032E-1	4.80241E-2
    91.553	1.55330E+0	  -317.878	8.22856E-2	  -411.374	2.06247E-2	  -234.880	3.30075E-2	  -410.300	3.43208E-4	  -470.614	2.27998E-5	   -56.465	4.65139E-5	  -226.275	1.19885E-5	  -146.784	1.74015E-4	  -248.564	7.09779E-6	  -123.089	2.78058E-4	   539.221	1.48612E-5	  -608.314	4.42360E-1	1.85563E-1	4.62284E-1	4.58712E-2
   106.201	1.54606E+0	  -337.700	9.67673E-2	  -433.389	2.42874E-2	  -256.795	3.87795E-2	  -432.217	8.33410E-4	  -547.002	1.12030E-4	   113.723	1.05962E-4	  -281.626	5.32087E-5	    20.844	4.56096E-4	  -192.659	5.40233E-5	  -297.668	1.63491E-4	   363.973	7.27852E-5	  -648.482	4.37806E-1	1.84097E-1	4.58232E-1	4.55419E-2
   120.850	1.53979E+0	  -354.426	1.12499E-1	  -452.065	2.82285E-2	  -274.483	4.53320E-2	  -451.609	1.28564E-3	  -629.170	2.48218E-4	   -17.790	2.49072E-4	  -246.559	1.40728E-4	   -25.055	6.35605E-4	   -85.608	2.52521E-4	  -272.949	1.54746E-4	   456.850	2.37049E-5	  -660.441	4.43323E-1	1.82700E-1	5.69367E-1	4.52021E-2
   135.498	1.53320E+0	  -367.045	1.30581E-1	  -466.978	3.33985E-2	  -289.281	4.99869E-2	  -468.286	9.30959E-4	  -684.937	2.79208E-4	   -94.335	1.29793E-4	  -356.608	1.18236E-4	  -109.087	7.59601E-5	   -31.603	4.13253E-5	  -130.350	1.92188E-4	   487.161	5.50951E-5	  -811.003	4.35854E-1	1.75759E-1	4.63789E-1	4.35593E-2
   153.809	1.53586E+0	  -377.844	1.57668E-1	  -480.172	3.98123E-2	  -307.106	6.30529E-2	  -475.663	5.54000E-4	  -682.982	2.57392E-4	  -136.276	3.21509E-4	  -495.361	1.10379E-4	  -132.521	1.77022E-4	   -35.970	2.94684E-5	     8.472	7.77335E-5	   604.318	4.15461E-5	  -775.391	4.43712E-1	1.77899E-1	4.26949E-1	4.31038E-2
   175.781	1.54419E+0	  -384.148	2.00932E-1	  -490.316	4.84804E-2	  -315.234	8.22480E-2	  -487.607	1.02604E-3	  -670.514	3.67379E-4	  -165.406	3.03049E-4	  -550.270	1.88859E-4	  -159.613	9.81785E-4	   -85.218	9.85679E-5	   -13.370	2.22735E-4	   514.828	1.84024E-4	  -630.037	4.45280E-1	1.74275E-1	4.40030E-1	4.21700E-2
   197.754	1.40558E+0	  -381.320	2.34695E-1	  -494.134	5.63528E-2	  -318.695	9.55414E-2	  -491.590	1.36291E-3	  -683.229	5.14202E-4	  -183.587	8.88783E-4	  -501.116	3.57636E-4	  -196.957	1.35848E-3	  -119.158	1.77076E-4	     1.394	3.49180E-4	   623.785	1.18806E-4	  -713.072	4.45726E-1	1.74042E-1	4.48079E-1	4.67740E-2
   223.389	9.52761E-1	  -363.572	1.88219E-1	  -488.423	4.31560E-2	  -313.000	7.72411E-2	  -485.346	1.36216E-3	  -648.418	2.70800E-4	  -228.864	2.30246E-4	  -446.022	1.25196E-4	  -210.070	1.60213E-3	  -117.893	3.08877E-4	   -18.661	4.84031E-5	   648.090	1.18255E-4	  -746.390	4.48952E-1	1.72953E-1	4.23787E-1	4.39405E-2
   256.348	1.27232E+0	  -378.124	3.41198E-1	  -504.800	7.58855E-2	  -328.893	1.41789E-1	  -502.509	5.57487E-3	  -649.789	7.56239E-4	  -120.433	1.73408E-4	  -371.988	3.54439E-4	  -132.380	4.24947E-3	  -164.373	5.35109E-4	   -89.239	2.94725E-4	   498.483	2.24800E-4	  -816.244	4.57292E-1	1.80216E-1	4.11308E-1	4.53254E-2
   289.307	1.20561E+0	  -375.168	5.49082E-1	  -520.182	1.17700E-1	  -343.838	2.27930E-1	  -518.388	1.41637E-2	  -695.449	3.15991E-3	  -205.730	8.25773E-5	  -374.285	1.43795E-3	  -202.581	8.62239E-3	  -227.031	1.15828E-3	  -152.515	6.47569E-4	   412.372	3.45490E-4	  -876.341	4.62238E-1	1.83351E-1	4.03547E-1	4.70948E-2
   329.590	1.21602E+0	  -332.902	7.53851E-1	  -529.383	1.54808E-1	  -353.105	3.13538E-1	  -528.033	2.27471E-2	  -704.386	4.12235E-3	  -245.983	6.86629E-4	  -403.724	2.39382E-3	  -249.840	1.00607E-2	  -244.580	1.29692E-3	  -201.099	4.64396E-4	   342.775	2.29195E-4	  -909.975	4.73490E-1	1.85503E-1	4.40686E-1	4.65111E-2
   373.535	1.68520E+0	  -298.943	7.02894E-1	  -539.059	1.30382E-1	  -361.111	2.94635E-1	  -538.600	2.10050E-2	  -726.494	2.68712E-3	  -284.042	1.38978E-3	  -336.962	1.51967E-3	  -289.166	8.21820E-3	  -266.855	9.67587E-4	  -222.346	6.39155E-4	   366.835	1.98983E-4	  -926.001	4.77167E-1	1.80533E-1	3.86960E-1	4.88176E-2
   424.805	1.80784E+0	  -290.825	4.34296E-1	  -550.083	6.82504E-2	  -367.787	1.84701E-1	  -550.000	9.80677E-3	  -749.738	9.97282E-4	  -320.945	6.91526E-4	  -413.725	5.25332E-4	  -334.274	1.92746E-3	  -323.021	2.00266E-4	  -289.627	5.24547E-5	   241.519	2.83860E-5	 -1010.684	4.73437E-1	1.74830E-1	3.73058E-1	4.56339E-2
   479.736	1.82299E+0	  -297.456	2.73256E-1	  -551.275	4.27166E-2	  -346.146	1.15475E-1	  -555.215	6.08276E-3	  -772.971	8.11968E-4	  -298.527	7.34410E-4	  -464.532	1.52500E-4	  -318.809	6.34191E-4	  -309.007	2.23595E-5	  -383.788	1.66575E-4	    85.530	2.24187E-5	  -939.413	4.41279E-1	1.75866E-1	5.95242E-1	4.54947E-2
   545.654	1.62049E+0	  -317.838	2.57695E-1	  -563.751	4.25365E-2	  -365.691	1.04372E-1	  -563.586	1.80837E-3	  -874.707	5.07769E-4	  -412.958	2.98719E-4	  -597.874	1.18058E-4	  -392.946	3.26175E-5	  -257.410	5.63650E-5	  -562.501	9.02853E-5	   -90.773	5.55787E-6	  -945.004	4.61942E-1	1.73051E-1	3.89027E-1	4.36309E-2
   618.896	1.47927E+0	  -334.142	2.50792E-1	  -592.623	3.76674E-2	  -363.542	1.09934E-1	  -595.806	1.14873E-3	  -838.766	4.87029E-5	  -496.496	4.77284E-5	  -731.500	1.39744E-5	  -244.095	4.48004E-5	  -248.023	2.94996E-6	  -423.743	5.74828E-5	  -123.728	7.32120E-6	  -966.081	4.38546E-1	1.77584E-1	4.14343E-1	4.77120E-2
   703.125	1.62577E+0	  -373.349	2.43965E-1	  -647.258	6.20221E-2	  -399.044	1.03391E-1	  -657.615	3.10162E-4	  -849.942	1.10137E-4	  -410.832	1.07118E-4	  -680.848	8.58057E-5	  -424.025	4.84670E-5	  -245.597	1.89758E-5	  -435.020	1.11361E-4	  -169.829	1.03381E-5	 -1077.324	4.53139E-1	1.75857E-1	3.76094E-1	4.46285E-2
   798.340	1.54762E+0	  -437.855	2.13130E-1	  -716.256	9.28476E-2	  -480.564	7.73036E-2	  -732.519	7.13124E-4	 -1006.887	1.24801E-5	  -514.343	1.06443E-4	  -639.876	1.88647E-5	  -529.913	1.12664E-4	  -408.992	1.45961E-5	  -286.722	9.61002E-5	  -264.428	1.30454E-5	 -1097.220	4.37533E-1	1.75717E-1	3.68420E-1	4.35742E-2
   908.203	1.53701E+0	  -484.459	2.33808E-1	  -776.808	1.11456E-1	  -565.440	6.52262E-2	  -786.154	1.54757E-4	 -1000.136	6.49330E-5	  -423.824	7.66560E-5	  -557.025	2.32699E-5	  -416.596	2.52252E-4	  -424.235	4.04416E-5	  -188.581	1.69515E-4	  -400.634	7.05712E-6	  -981.363	4.41693E-1	1.80470E-1	3.63794E-1	4.60378E-2
  1029.053	1.71991E+0	  -497.002	2.21988E-1	  -809.134	1.02285E-1	  -607.254	6.11966E-2	  -808.115	2.71226E-4	 -1029.034	5.60622E-5	  -477.128	3.31343E-5	  -487.763	1.54809E-5	  -441.809	2.17768E-3	  -459.497	1.23958E-4	  -260.486	1.54959E-4	  -466.912	3.87443E-5	  -958.189	4.41994E-1	1.74886E-1	3.55893E-1	4.41778E-2
  1168.213	2.06190E+0	  -517.227	2.25912E-1	  -834.801	1.01618E-1	  -636.748	6.20746E-2	  -831.893	6.64178E-4	  -955.006	1.13744E-4	  -344.415	3.61313E-5	  -513.600	4.86293E-6	  -343.561	6.15345E-3	  -530.855	2.72830E-4	  -372.993	1.97732E-4	  -565.362	8.02916E-5	 -1067.988	4.45757E-1	1.79284E-1	3.66526E-1	4.84802E-2
  1325.684	1.83093E+0	  -558.470	2.28375E-1	  -886.425	1.01762E-1	  -690.543	5.48774E-2	  -878.702	3.66648E-4	  -923.604	3.79788E-5	  -266.150	4.29902E-5	  -490.752	6.98471E-5	  -279.304	2.01115E-2	  -654.598	7.57502E-4	  -524.943	4.58689E-4	  -723.557	2.10580E-4	 -1216.705	4.70179E-1	1.82897E-1	3.46231E-1	4.60175E-2
  1505.127	1.25283E+0	  -575.777	1.77402E-1	  -921.641	8.46111E-2	  -728.451	4.32728E-2	  -890.277	7.17854E-3	  -998.315	2.96318E-4	  -427.075	1.61211E-4	  -624.445	1.70391E-4	  -418.120	1.79682E-2	  -831.835	8.49633E-4	  -377.464	7.38915E-4	  -587.294	1.99653E-4	 -1065.544	4.56175E-1	1.87802E-1	3.47858E-1	4.64678E-2
  1710.205	1.14194E+0	  -574.617	2.13108E-1	  -953.741	1.02432E-1	  -766.108	7.23266E-2	  -920.628	3.99713E-2	 -1083.840	1.65304E-3	  -560.392	8.90475E-4	  -747.196	5.58874E-4	  -538.212	4.88890E-3	  -937.312	4.13900E-4	  -556.181	4.49795E-4	  -443.188	6.85144E-5	 -1239.484	4.86162E-1	2.00792E-1	3.57864E-1	4.82676E-2
  1940.918	1.44954E+0	  -552.459	2.31577E-1	  -991.717	1.10984E-1	  -802.989	8.18728E-2	  -964.101	2.03348E-1	 -1195.348	7.78488E-3	  -699.349	5.00494E-3	  -897.690	2.15386E-3	  -672.929	4.84174E-3	  -995.824	1.85331E-4	  -729.892	3.47403E-4	  -307.139	1.01067E-5	 -1352.337	6.72620E-1	1.98466E-1	3.55322E-1	4.99035E-2
  2200.928	1.59040E+0	  -562.818	1.44611E-1	 -1036.959	7.45823E-2	  -851.936	4.85080E-2	 -1008.662	3.94767E-2	 -1367.156	1.80506E-3	  -542.718	1.31431E-3	  -752.644	4.09852E-4	  -514.765	1.44892E-2	 -1162.792	3.48272E-4	  -585.182	2.73990E-4	  -238.892	1.38892E-4	 -1520.437	5.02594E-1	1.87428E-1	3.44664E-1	4.66941E-2
  2501.221	1.51738E+0	  -656.956	7.65710E-2	 -1157.066	4.18493E-2	  -977.651	2.86426E-2	 -1120.358	6.11180E-3	 -1538.927	4.61538E-4	  -414.067	4.90662E-4	  -663.955	6.95227E-5	  -377.302	2.47690E-3	 -1341.585	6.99105E-5	  -444.211	3.36631E-5	  -137.826	3.55175E-5	 -1399.022	4.66828E-1	1.88030E-1	3.53573E-1	4.86857E-2
  2838.135	1.54273E+0	  -693.597	6.49992E-2	 -1198.653	3.39928E-2	 -1025.389	2.66032E-2	 -1170.594	6.94549E-3	 -1619.540	4.06391E-4	  -254.228	4.53327E-4	  -536.748	2.75823E-5	  -531.959	5.80212E-4	 -1176.774	1.05880E-5	  -385.313	3.62502E-5	   -94.340	2.58098E-5	 -1347.019	4.57620E-1	1.83458E-1	3.52554E-1	4.75378E-2
  3222.656	1.57767E+0	  -748.309	7.64835E-2	 -1286.053	4.08287E-2	 -1113.232	2.61039E-2	 -1261.348	8.36311E-3	 -1793.285	1.96210E-4	  -129.854	4.19317E-5	  -420.517	5.79634E-5	  -703.992	6.44716E-3	 -1289.505	6.72292E-5	  -266.964	5.66101E-5	  -181.883	7.46377E-5	 -1311.056	4.58136E-1	1.79105E-1	3.35410E-1	4.40952E-2
  3658.447	1.56532E+0	  -830.995	6.08494E-2	 -1399.428	3.66953E-2	 -1232.005	1.88084E-2	 -1373.904	3.51620E-4	 -1913.664	1.34338E-5	   -33.695	8.10222E-5	  -351.048	6.21453E-6	  -844.098	6.28617E-5	 -1306.203	1.44810E-5	  -399.246	1.11475E-4	  -280.314	1.45673E-6	 -1253.934	4.38157E-1	1.79867E-1	3.30271E-1	4.49319E-2
  4152.832	1.56076E+0	  -981.636	6.14703E-2	 -1220.595	4.39138E-2	 -1063.239	1.61833E-2	 -1552.894	1.15361E-4	 -1789.298	4.18731E-5	   -95.638	1.21513E-4	  -435.494	9.89701E-6	  -934.349	4.04693E-4	 -1444.811	4.12098E-5	  -465.137	7.63784E-5	  -102.773	1.11687E-5	 -1408.981	4.40655E-1	1.78786E-1	3.40033E-1	4.68880E-2
  4713.135	1.33747E+0	 -1151.355	7.36390E-2	 -1072.288	6.74055E-2	  -934.386	1.48630E-2	 -1400.669	1.59556E-3	 -1905.068	7.32002E-5	  -163.035	7.35644E-5	  -572.875	3.75201E-5	  -820.369	1.92707E-3	 -1621.481	5.03529E-5	  -530.384	1.34714E-4	    -0.570	1.00957E-5	 -1239.179	4.37764E-1	1.75293E-1	3.21746E-1	4.34049E-2
  5350.342	1.41718E+0	 -1223.600	1.21182E-1	 -1247.283	1.37306E-1	  -792.308	1.19746E-2	 -1564.102	6.42029E-3	 -1929.957	1.05006E-4	  -246.761	9.48015E-5	  -530.405	5.51620E-5	  -959.906	2.00000E-29	 -1800.000	2.00000E-29	  -360.000	2.00000E-29	     0.000	2.00000E-29	 -1080.000	4.44548E-1	1.77803E-1	3.27896E-1	4.45986E-2
  6075.439	1.54926E+0	 -1270.894	5.11277E-2	 -1375.082	4.32131E-2	  -612.788	8.03140E-3	 -1595.893	5.47728E-3	 -2027.016	8.65719E-5	  -167.241	7.40714E-5	  -544.359	1.18000E-5	  -874.964	2.00000E-29	 -1800.000	2.00000E-29	  -360.000	2.00000E-29	     0.000	2.00000E-29	 -1080.000	4.44455E-1	1.78201E-1	3.23135E-1	4.48982E-2
  6895.752	1.49003E+0	 -1128.802	3.20900E-2	 -1280.427	1.50016E-2	  -552.518	1.46577E-2	 -1508.989	2.54546E-4	 -2000.333	2.92047E-5	   -75.565	5.29738E-5	  -485.540	5.05576E-6	  -962.406	2.00000E-29	 -1800.000	2.00000E-29	  -360.000	2.00000E-29	     0.000	2.00000E-29	 -1080.000	4.34625E-1	1.78335E-1	3.29641E-1	4.36428E-2
  7829.590	1.50387E+0	 -1291.813	6.42168E-2	 -1169.380	1.76823E-2	  -457.195	4.83321E-2	 -1416.650	2.00000E-29	 -2160.000	2.00000E-29	     0.000	2.00000E-29	  -360.000	2.00000E-29	 -1080.000	2.00000E-29	 -1800.000	2.00000E-29	  -360.000	2.00000E-29	     0.000	2.00000E-29	 -1080.000	4.42239E-1	1.78249E-1	3.38749E-1	4.31211E-2
  8887.939	1.31935E+0	 -1345.653	7.65882E-2	 -1325.439	9.83336E-3	  -597.865	7.34222E-2	 -1262.643	2.00000E-29	 -2160.000	2.00000E-29	     0.000	2.00000E-29	  -360.000	2.00000E-29	 -1080.000	2.00000E-29	 -1800.000	2.00000E-29	  -360.000	2.00000E-29	     0.000	2.00000E-29	 -1080.000	4.40495E-1	1.83831E-1	3.26383E-1	4.52888E-2
 10089.111	1.57699E+0	 -1293.561	2.00080E-2	 -1373.811	4.84923E-3	  -649.852	1.25533E-2	 -1348.565	2.00000E-29	 -2160.000	2.00000E-29	     0.000	2.00000E-29	  -360.000	2.00000E-29	 -1080.000	2.00000E-29	 -1800.000	2.00000E-29	  -360.000	2.00000E-29	     0.000	2.00000E-29	 -1080.000	4.48323E-1	2.05684E-1	3.86686E-1	5.53715E-2
 11451.416	1.62308E+0	 -1388.652	9.63989E-3	 -1255.643	2.91788E-3	  -532.208	3.38020E-3	 -1257.225	2.00000E-29	 -2160.000	2.00000E-29	     0.000	2.00000E-29	  -360.000	2.00000E-29	 -1080.000	2.00000E-29	 -1800.000	2.00000E-29	  -360.000	2.00000E-29	     0.000	2.00000E-29	 -1080.000	4.33854E-1	2.09105E-1	3.60154E-1	5.06018E-2
 13000.488	9.09681E-1	 -1395.249	7.67508E-3	 -1368.004	2.52061E-3	  -666.449	1.56718E-3	 -1357.957	2.00000E-29	 -2160.000	2.00000E-29	     0.000	2.00000E-29	  -360.000	2.00000E-29	 -1080.000	2.00000E-29	 -1800.000	2.00000E-29	  -360.000	2.00000E-29	     0.000	2.00000E-29	 -1080.000	4.31874E-1	1.93910E-1	3.48389E-1	4.66547E-2
