# Supplementary material for: The impact of size on middle-ear sound transmission in elephants, the largest terrestrial mammal
Source: PLoS One. 2024 Apr 10;19(4):e0298535. doi: 10.1371/journal.pone.0298535 (PMC11006165; doi:10.1371/journal.pone.0298535)
Supplement: S1 Data — (ZIP) [file pone.0298535.s008.zip › S1_Data/ETB6_1012S_3D OC_M1 R00.dbf2]

%
%
%
%SyncAv (v0.40); Fri, Jun 4, 2021; 6:01:11 PM
%Distortion (Sine Sequence) Measurement (Fmin: 7.324219; Fmax: 13000.488281; # Freqs: 55; Log-Spaced Freqs)
%     Sampling rate: 30000 Hz; FFT length: 8192; # averages: 10
%     Input Voltage range: -10.000 to 10.000
%Output Channel Assignment(s):
%     "AO ch0" = PXI1Slot2/ao0
%Input Channel Assignment(s):
%     "AI ch0" = PXI1Slot4/ai0
%     "AI ch1" = PXI1Slot4/ai1
%     "AI ch2" = PXI1Slot4/ai2
%     "AI ch3" = PXI1Slot4/ai3
%Output Channel Stimuli:
%     AO ch0: Sine; 1.000000E-1 V (peak); 0.000 deg. phase
%Stimulus EQ Settings:
%     AO ch0: "Based on: distortion file (log. mag., log. freq. spacing), path: C:\Users\oconnec\Dropbox (Partners HealthCare)\OtoBiomechanics\Projects\Middle-Ear Projects\Experiments\Elephant\Elephant_Joint_Fusion\ElephantJointFusionExpt_Data01\ETB06\1006S_3D OC_M2 R00.dbf2" (56 pts; Gains from -11.98 dB to 28.30 dB) 
%Calibration Settings (Sensitivity only):
%     AI ch0 Gain: -
%     AI ch1 Gain: -
%     AI ch2 Gain: -
%     AI ch3 Gain: -
%     AI ch0 Sensitivity (): C:\Users\oconnec\Dropbox (Partners HealthCare)\OtoBiomechanics\Projects\Middle-Ear Projects\Experiments\Elephant\Calibrations\ER7Ccalib0_1V_3-15k.col2
%     AI ch1 Sensitivity (mm/s): 2.000000E-1
%     AI ch2 Sensitivity (mm/s): 2.000000E-1
%     AI ch3 Sensitivity (mm/s): 2.000000E-1
%XYZ Position Information (mm; +/- defined by axes):
%     Abs. Pos. of Zero Ref.: X0=-0.000000, Y0=-0.000000, Z0=-0.000000
%     Cur. Pos. Rel. to Zero Ref.: X=-122.406250, Y=-106.375000, Z=-22.281250
%Freq. (Hz)	ch0_PrMg  	ch0_PrPh	ch1_PrMg  	ch1_PrPh	ch2_PrMg  	ch2_PrPh	ch3_PrMg  	ch3_PrPh	ch0_2HMg  	ch0_2HPh	ch1_2HMg  	ch1_2HPh	ch2_2HMg  	ch2_2HPh	ch3_2HMg  	ch3_2HPh	ch0_3HMg  	ch0_3HPh	ch1_3HMg  	ch1_3HPh	ch2_3HMg  	ch2_3HPh	ch3_3HMg  	ch3_3HPh	ch0_THD+N  	ch1_THD+N  	ch2_THD+N  	ch3_THD+N  	
     7.324	7.75128E-1	   -91.303	9.90726E-3	   -41.825	4.24916E-5	   -16.595	2.69366E-3	   138.349	5.37503E-3	   -38.167	2.99121E-4	   -91.914	9.90207E-4	  -130.815	5.60472E-4	    44.382	1.99321E-3	   121.123	2.03660E-4	   100.614	1.14720E-3	    97.543	5.61498E-5	    64.876	3.58665E-1	4.90472E-1	5.65006E-1	1.07294E-1
    10.986	7.90252E-1	  -141.987	3.07499E-2	  -139.375	3.98901E-3	   123.442	8.29095E-3	    41.948	3.73103E-3	   -87.925	3.24233E-4	  -169.905	2.95870E-4	  -298.356	4.80948E-5	   -98.509	3.70831E-4	   -31.513	1.68922E-4	    -0.884	1.38099E-4	   -78.694	1.42088E-4	   150.941	3.67335E-1	5.61218E-1	6.34584E-1	1.21170E-1
    14.648	8.01328E-1	  -173.540	3.97370E-2	  -207.760	6.59261E-3	    24.541	1.17467E-2	   -26.935	3.54023E-3	  -143.876	2.57170E-4	     6.686	6.08585E-5	  -415.311	1.17698E-4	    55.836	6.69232E-4	     0.326	3.12978E-4	    -0.700	1.52625E-4	    60.061	8.70896E-5	    86.041	3.70880E-1	6.28602E-1	6.84052E-1	1.31920E-1
    18.311	8.08549E-1	  -194.261	4.20759E-2	  -245.613	6.92820E-3	   -35.391	1.22269E-2	   -63.106	1.60004E-3	  -148.354	1.52763E-4	  -147.642	2.73728E-4	  -300.781	9.68956E-5	    51.925	1.22906E-3	   -80.716	1.13228E-4	   -28.208	3.13126E-4	    26.669	1.14372E-4	   116.740	3.70387E-1	6.34249E-1	6.99508E-1	1.37359E-1
    21.973	8.16206E-1	  -208.840	4.57027E-2	  -270.877	7.82713E-3	   -65.719	1.33505E-2	   -88.338	1.03268E-3	  -195.492	7.03194E-5	  -293.031	3.07749E-4	  -400.997	3.93934E-5	    28.885	3.36749E-4	   -63.104	7.56565E-5	   -35.073	1.37847E-4	    11.556	1.83688E-5	    13.515	3.57427E-1	6.04981E-1	6.57493E-1	1.27432E-1
    25.635	8.22106E-1	  -220.554	5.02917E-2	  -288.039	8.44429E-3	   -88.770	1.50507E-2	  -107.111	7.86473E-4	  -280.755	5.53267E-5	  -387.534	1.06712E-4	  -485.125	7.65896E-5	  -124.995	4.32718E-4	   -53.736	1.77346E-4	  -102.563	2.63338E-4	   126.149	8.42745E-5	    78.162	3.80489E-1	5.59108E-1	6.24479E-1	1.19988E-1
    29.297	8.30516E-1	  -230.144	5.51969E-2	  -302.020	8.51487E-3	  -103.842	1.62208E-2	  -120.053	4.62736E-4	  -145.335	4.06479E-4	  -397.279	3.21934E-4	  -399.199	2.95717E-4	  -196.883	5.01367E-4	   -89.885	1.45460E-4	  -225.423	4.27264E-5	    63.619	1.76885E-5	    83.722	3.63456E-1	5.20893E-1	5.95790E-1	1.11717E-1
    32.959	8.36781E-1	  -237.812	6.09425E-2	  -313.661	9.63164E-3	  -116.729	1.80793E-2	  -132.752	2.53633E-4	  -311.357	1.55366E-4	  -337.218	2.34190E-4	  -508.362	4.74203E-5	  -247.810	7.07591E-4	  -177.542	2.10305E-4	  -169.390	4.09556E-4	   198.496	4.39907E-5	   -21.478	4.70741E-1	5.17086E-1	5.63419E-1	1.14304E-1
    36.621	8.45116E-1	  -244.332	6.66571E-2	  -323.202	1.11427E-2	  -130.129	1.98699E-2	  -142.027	4.97480E-4	  -148.967	1.13289E-4	  -304.961	5.14115E-4	  -547.493	1.53148E-4	  -220.657	5.67581E-4	  -227.481	6.69601E-5	  -231.058	1.69554E-4	    49.659	5.60496E-5	   -89.194	4.48697E-1	4.78820E-1	5.40053E-1	1.09215E-1
    43.945	8.56724E-1	  -255.842	7.88596E-2	  -339.624	1.32265E-2	  -148.330	2.36843E-2	  -159.088	8.81660E-4	  -314.767	9.35609E-5	  -477.677	3.62902E-4	  -487.981	2.93220E-5	  -153.701	9.51829E-4	  -177.612	8.19332E-5	  -238.909	1.51955E-4	   174.741	5.05938E-5	   -41.313	4.19111E-1	4.32840E-1	5.13282E-1	9.66609E-2
    47.607	8.63632E-1	  -260.926	8.29195E-2	  -347.211	1.10996E-2	  -154.487	2.43381E-2	  -166.511	6.37841E-4	  -320.328	1.36918E-4	  -435.294	2.42276E-4	  -460.395	2.23267E-5	  -202.421	9.04437E-4	  -138.001	1.48017E-4	  -284.363	1.71694E-4	   334.932	2.97565E-5	   -78.837	3.93648E-1	3.97459E-1	4.73101E-1	8.86658E-2
    54.932	8.79733E-1	  -271.246	9.64775E-2	  -358.786	1.40825E-2	  -167.093	2.85827E-2	  -178.451	5.09407E-4	  -343.475	8.60762E-5	  -610.849	1.68710E-4	  -452.604	1.48333E-5	  -209.095	5.26468E-4	  -234.693	2.90655E-4	  -292.021	2.15638E-4	   299.843	5.30779E-5	  -171.098	4.14208E-1	3.77838E-1	4.54708E-1	8.57205E-2
    62.256	8.96473E-1	  -280.301	1.10695E-1	  -370.032	1.65330E-2	  -178.745	3.28578E-2	  -189.864	1.40690E-3	  -212.819	2.63083E-4	  -484.370	2.33140E-4	  -511.627	5.98795E-5	  -322.813	8.10841E-4	  -218.394	3.73342E-4	  -319.255	2.52976E-4	   448.512	1.49364E-4	  -140.954	3.70696E-1	3.53543E-1	4.46107E-1	7.95850E-2
    73.242	9.21711E-1	  -293.680	1.34590E-1	  -385.454	1.94486E-2	  -196.595	3.99699E-2	  -205.640	3.56768E-4	  -142.770	2.07731E-4	  -334.182	2.02094E-4	  -490.343	4.15338E-5	  -158.405	1.20641E-3	  -237.349	6.57443E-4	  -376.338	1.45938E-4	   457.183	1.99965E-4	  -203.213	3.52562E-1	3.55881E-1	4.49491E-1	8.04987E-2
    80.566	9.36464E-1	  -301.500	1.51928E-1	  -394.943	2.14979E-2	  -204.339	4.49224E-2	  -214.693	6.22183E-4	  -104.378	1.28820E-4	  -295.739	1.56470E-4	  -584.227	3.62723E-5	  -164.880	1.30851E-3	  -244.164	8.14877E-4	  -426.761	1.88609E-4	   486.396	2.74968E-4	  -242.850	3.66296E-1	3.89540E-1	4.83743E-1	8.70765E-2
    91.553	9.51922E-1	  -312.805	1.79211E-1	  -407.775	2.51360E-2	  -217.139	5.31318E-2	  -227.605	7.41145E-4	  -141.152	3.02392E-4	  -341.708	1.08783E-4	  -638.011	7.12749E-5	  -167.833	2.00683E-3	  -295.641	1.17836E-3	  -458.758	3.07892E-4	   430.693	3.41162E-4	  -286.797	3.57065E-1	4.31825E-1	4.99762E-1	9.51626E-2
   106.201	9.33466E-1	  -322.379	2.13920E-1	  -420.081	3.00263E-2	  -227.983	6.40396E-2	  -239.894	5.47408E-4	  -227.461	1.50151E-4	  -433.077	1.98126E-4	  -572.398	9.20328E-5	  -314.376	4.10535E-3	  -324.445	2.32326E-3	  -528.623	3.68955E-4	   467.726	7.48175E-4	  -350.239	3.74604E-1	5.00423E-1	5.73435E-1	1.09869E-1
   120.850	8.35736E-1	  -323.726	2.32537E-1	  -424.647	3.11297E-2	  -227.248	6.99260E-2	  -244.327	4.51282E-4	  -306.494	4.64413E-4	  -549.907	6.67851E-4	  -598.625	1.85649E-4	  -362.586	5.48292E-3	  -370.779	2.45410E-3	  -587.214	5.37818E-4	   396.465	8.12300E-4	  -412.147	3.68519E-1	5.91968E-1	6.55920E-1	1.32131E-1
   135.498	8.45664E-1	  -324.308	2.88928E-1	  -430.572	3.57464E-2	  -226.811	8.73488E-2	  -250.479	1.75109E-4	  -295.313	4.29409E-4	  -569.975	2.68885E-4	  -538.915	1.87044E-4	  -374.408	5.67723E-3	  -420.949	2.24087E-3	  -630.852	7.80346E-4	   469.485	7.80041E-4	  -462.339	3.77995E-1	1.06736E+0	1.11738E+0	2.29571E-1
   153.809	8.81619E-1	  -335.625	3.89575E-1	  -449.525	3.37702E-2	  -237.733	1.17015E-1	  -270.046	6.66784E-4	  -160.699	4.08127E-4	  -427.658	9.50359E-4	  -447.447	7.54614E-5	  -241.199	5.28574E-3	  -475.813	1.17719E-3	  -707.885	1.11692E-3	   630.731	4.20846E-4	  -525.538	3.74892E-1	1.14523E+0	1.17754E+0	2.39925E-1
   175.781	8.68304E-1	  -340.812	4.49539E-1	  -467.104	4.68056E-2	  -251.668	1.36243E-1	  -288.198	9.55688E-4	  -220.295	4.43832E-4	  -384.503	1.97014E-4	  -488.126	9.21289E-5	  -225.524	5.52155E-3	  -514.686	9.96140E-4	  -856.467	3.60134E-3	   555.089	3.11764E-4	  -576.345	3.65791E-1	7.55123E-1	8.15978E-1	1.60266E-1
   197.754	8.55787E-1	  -342.597	5.20960E-1	  -477.939	6.12359E-2	  -265.118	1.59573E-1	  -299.345	9.68795E-4	  -268.372	6.09008E-4	  -496.670	9.14792E-4	  -502.144	1.88609E-4	  -358.005	4.94634E-3	  -543.015	2.16289E-4	  -956.836	2.94740E-3	   535.519	4.29989E-4	  -615.569	3.62367E-1	5.62957E-1	6.50715E-1	1.21489E-1
   223.389	7.31824E-1	  -340.050	5.36922E-1	  -493.935	6.48260E-2	  -276.380	1.66289E-1	  -316.035	9.00409E-4	  -274.139	8.24290E-4	  -527.395	1.12475E-3	  -557.298	1.94004E-4	  -350.965	4.29116E-3	  -575.252	1.64178E-3	  -790.490	5.41535E-4	   440.449	5.84674E-4	  -628.374	3.62808E-1	4.75532E-1	5.76204E-1	1.05065E-1
   256.348	7.05923E-1	  -330.896	4.97493E-1	  -509.644	6.51178E-2	  -283.443	1.55294E-1	  -332.570	1.06947E-3	  -304.752	3.70549E-4	  -550.931	2.79788E-4	  -621.260	2.47368E-4	  -377.174	2.96706E-3	  -606.959	1.07997E-3	  -814.956	2.06762E-4	   402.446	4.13182E-4	  -675.726	3.66561E-1	4.21887E-1	5.31856E-1	9.43433E-2
   289.307	7.07229E-1	  -327.164	4.35268E-1	  -519.383	6.55319E-2	  -285.306	1.36881E-1	  -343.041	1.07444E-3	  -353.722	7.29449E-4	  -424.591	1.23537E-3	  -782.633	9.43982E-5	  -207.089	1.37436E-3	  -657.325	2.15282E-4	  -851.705	2.89056E-4	   373.652	1.57886E-4	  -754.933	3.60470E-1	4.16349E-1	5.34717E-1	9.26274E-2
   329.590	7.04620E-1	  -331.414	3.89965E-1	  -538.521	6.46767E-2	  -297.144	1.24429E-1	  -362.374	4.69147E-4	  -452.398	8.04387E-4	  -436.133	5.53615E-4	  -837.535	1.45753E-4	  -245.674	3.74943E-4	  -693.736	8.85290E-5	  -909.904	1.51759E-4	   377.918	5.54908E-5	  -859.144	3.66758E-1	3.96395E-1	5.22240E-1	8.81775E-2
   373.535	7.07263E-1	  -345.891	3.00330E-1	  -565.153	6.25964E-2	  -310.488	9.95827E-2	  -389.631	2.42075E-4	  -320.719	2.08971E-4	  -523.913	3.16189E-4	  -827.201	3.95261E-5	  -391.685	1.59520E-4	  -672.207	1.90102E-4	  -930.533	5.65821E-5	   274.678	2.26013E-5	  -930.932	3.76334E-1	3.90663E-1	5.22133E-1	8.72860E-2
   424.805	7.44795E-1	  -373.020	2.29316E-1	  -592.915	7.76325E-2	  -329.614	8.01232E-2	  -419.713	2.10061E-4	  -457.590	1.05160E-4	  -547.443	2.30564E-5	  -934.680	5.37268E-6	  -410.249	1.10198E-4	  -800.407	1.30014E-4	 -1053.261	1.13876E-4	   422.424	1.86007E-5	  -800.225	3.54378E-1	3.83655E-1	5.32662E-1	8.76462E-2
   479.736	7.61670E-1	  -395.125	1.99910E-1	  -607.015	1.16958E-1	  -357.309	7.28493E-2	  -437.162	2.39747E-4	  -464.292	2.37215E-4	  -387.160	8.40069E-5	  -792.144	6.25083E-5	  -563.017	1.44907E-4	  -810.085	9.99224E-5	 -1050.460	2.09015E-5	   555.823	3.16421E-5	  -888.890	3.79300E-1	3.67631E-1	5.23551E-1	8.41396E-2
   545.654	7.98792E-1	  -413.186	2.20156E-1	  -612.020	1.66037E-1	  -397.568	8.20051E-2	  -447.563	3.79388E-4	  -552.562	1.93992E-4	  -438.262	1.68862E-4	  -724.373	1.38283E-5	  -571.564	1.08816E-4	  -838.721	2.93894E-5	 -1075.138	8.97094E-5	   450.232	1.36684E-5	  -902.388	3.64143E-1	3.68195E-1	5.40864E-1	8.51216E-2
   618.896	7.65896E-1	  -423.402	2.65195E-1	  -632.870	1.63614E-1	  -438.983	1.03153E-1	  -470.730	6.49975E-5	  -664.570	1.49857E-4	  -521.653	1.31930E-4	  -808.275	3.81294E-5	  -646.245	7.91822E-5	  -891.799	6.27124E-5	 -1189.326	1.57327E-4	   276.341	3.11693E-5	  -992.413	3.67175E-1	3.60961E-1	5.37005E-1	8.12002E-2
   703.125	7.61925E-1	  -456.379	2.16449E-1	  -672.731	1.18978E-1	  -491.573	9.69018E-2	  -521.089	9.54419E-5	  -690.725	2.72892E-5	  -345.061	9.82703E-5	  -648.187	2.55190E-5	  -775.012	3.86983E-5	  -999.852	1.07589E-4	 -1115.927	3.77417E-5	   164.189	8.40895E-6	 -1090.893	3.67740E-1	3.51110E-1	5.36175E-1	8.03164E-2
   798.340	8.07457E-1	  -501.862	2.37778E-1	  -706.875	9.31503E-2	  -538.008	1.02218E-1	  -576.987	1.06832E-4	  -764.438	1.04631E-4	  -166.892	1.03923E-4	  -631.370	5.01721E-5	  -831.430	2.18517E-6	 -1017.168	6.63238E-5	 -1262.004	4.80366E-5	   147.492	1.31157E-5	 -1210.789	3.63671E-1	3.43352E-1	5.52268E-1	7.84569E-2
   908.203	7.07279E-1	  -552.097	3.07672E-1	  -764.666	9.39897E-2	  -572.474	1.04538E-1	  -650.890	6.94780E-5	  -646.410	4.04045E-5	  -146.266	2.38168E-4	  -704.472	4.29993E-5	  -939.055	6.84215E-5	  -888.909	1.15361E-4	 -1160.359	6.23305E-5	    13.545	5.18660E-6	 -1072.644	3.51009E-1	3.38205E-1	5.65942E-1	7.78867E-2
  1029.053	5.96927E-1	  -583.358	2.81953E-1	  -823.916	1.25304E-1	  -630.842	6.69468E-2	  -732.086	6.34544E-5	  -803.655	4.05616E-5	     6.866	1.09718E-4	  -686.018	2.45488E-5	  -800.316	3.99612E-5	  -852.023	7.53689E-5	 -1282.285	2.10838E-4	   -92.092	1.14189E-5	  -994.546	3.66733E-1	3.33494E-1	5.75975E-1	7.47188E-2
  1168.213	7.13181E-1	  -616.476	2.67409E-1	  -879.114	1.29804E-1	  -701.189	2.72920E-2	  -811.405	6.59639E-5	  -797.448	3.24556E-5	    16.656	8.41254E-5	  -701.029	2.15900E-5	  -905.374	2.65444E-4	  -913.317	3.76628E-5	 -1229.998	1.14506E-4	  -154.749	2.72160E-5	 -1169.118	3.57448E-1	3.23917E-1	5.80790E-1	7.25490E-2
  1325.684	7.38219E-1	  -637.616	2.00070E-1	  -910.917	8.81000E-2	  -753.166	1.62776E-2	  -653.217	3.49413E-5	  -765.058	3.39234E-5	   157.190	1.94634E-4	  -686.302	5.83002E-6	  -913.266	1.15307E-3	  -996.305	7.66412E-5	 -1105.412	5.14640E-5	   -72.827	3.71251E-5	 -1325.526	3.98238E-1	3.20969E-1	5.88429E-1	7.41888E-2
  1505.127	7.69594E-1	  -657.443	1.50182E-1	  -926.160	3.39743E-2	  -777.169	3.53852E-2	  -725.789	3.05131E-4	  -678.980	9.38669E-5	    -2.954	2.69798E-5	  -550.274	2.19579E-5	  -898.385	1.84719E-3	 -1119.904	1.21009E-4	 -1211.803	1.87741E-4	  -199.672	4.06323E-5	 -1455.096	3.57361E-1	3.12090E-1	6.06342E-1	7.18303E-2
  1710.205	7.78853E-1	  -678.400	1.54282E-1	  -936.786	2.94772E-2	  -748.861	4.09389E-2	  -763.509	2.65680E-3	  -722.603	5.32596E-4	  -121.225	2.55998E-4	  -645.913	1.23891E-4	 -1046.315	2.71933E-3	 -1213.750	6.71227E-5	 -1338.643	7.23983E-5	  -320.548	3.29428E-5	 -1575.928	3.74104E-1	3.06621E-1	5.89351E-1	7.17028E-2
  1940.918	7.48106E-1	  -696.938	1.80290E-1	  -953.103	4.93874E-2	  -755.749	4.31290E-2	  -791.629	1.64179E-2	  -825.685	1.92187E-3	  -202.990	6.33475E-4	  -701.022	5.64442E-4	 -1121.827	2.79082E-3	 -1062.462	1.07481E-4	 -1504.601	1.83212E-4	  -249.072	6.61518E-5	 -1420.930	3.73033E-1	3.01466E-1	5.88891E-1	6.98900E-2
  2200.928	7.47859E-1	  -730.015	2.57624E-1	  -987.746	6.95503E-2	  -799.050	5.64861E-2	  -822.837	2.55413E-2	  -951.957	1.40526E-3	  -348.146	5.77665E-4	  -830.575	6.09348E-4	 -1272.954	9.50917E-3	  -999.438	8.83269E-5	 -1570.717	2.64581E-4	  -303.689	3.11942E-5	 -1552.349	4.02327E-1	3.06559E-1	6.01198E-1	6.99912E-2
  2501.221	6.62099E-1	  -810.544	6.20975E-1	 -1092.715	1.47853E-1	  -895.406	1.58856E-1	  -928.073	6.07870E-1	 -1117.381	1.57813E-2	  -525.455	1.09400E-2	  -983.051	1.11620E-2	 -1095.484	1.42005E-1	  -975.927	1.68261E-3	 -1730.341	2.22135E-3	  -481.632	1.06209E-3	 -1717.933	1.23437E+0	3.26576E-1	6.37535E-1	8.39122E-2
  2838.135	7.58161E-1	  -741.585	4.01391E-1	 -1139.790	1.20461E-1	  -927.102	1.12586E-1	  -991.750	1.35613E+0	  -942.527	1.54747E-2	  -702.197	3.23503E-2	  -809.564	2.54722E-2	  -939.743	6.82867E-3	 -1081.861	1.70376E-4	 -1831.625	2.37883E-4	  -521.309	1.71137E-4	 -1768.400	1.85201E+0	3.22584E-1	5.79731E-1	9.71984E-2
  3222.656	1.18246E+0	  -770.007	5.52884E-1	 -1206.963	2.04352E-1	 -1000.818	1.27127E-1	 -1054.792	1.31042E+0	  -787.671	3.73525E-4	  -691.053	1.19296E-2	  -816.662	4.31253E-3	  -971.006	8.51042E-2	  -954.342	1.40140E-3	 -1908.743	4.19264E-3	  -668.321	1.18573E-3	 -1912.687	2.09289E+0	3.14940E-1	5.53907E-1	7.80330E-2
  3658.447	9.44596E-1	  -830.851	9.22366E-2	 -1271.193	3.30178E-2	 -1067.773	2.52611E-2	 -1111.899	8.62444E-3	  -929.710	1.15991E-4	  -577.524	1.82413E-4	  -753.408	6.22922E-5	  -929.210	7.83504E-3	  -837.360	1.22723E-4	 -1803.708	3.08412E-4	  -553.170	3.14509E-5	 -1816.193	3.78875E-1	2.85577E-1	5.68542E-1	6.60250E-2
  4152.832	8.44958E-1	  -941.985	6.26937E-2	 -1408.294	2.17366E-2	 -1175.723	2.37661E-2	 -1250.839	7.25880E-4	  -797.645	3.55086E-5	  -665.374	1.02064E-4	  -587.786	9.40579E-6	  -878.964	1.28400E-3	  -739.129	1.58255E-4	 -1849.021	6.27016E-5	  -433.936	1.73814E-5	 -1926.205	3.61119E-1	2.83379E-1	5.91198E-1	6.70733E-2
  4713.135	8.22140E-1	 -1060.338	2.98916E-2	 -1541.264	1.37717E-2	 -1293.927	1.60107E-2	 -1388.767	5.63629E-4	  -873.130	3.09827E-5	  -613.246	6.73501E-5	  -526.598	8.71615E-6	  -715.420	1.85209E-3	  -581.472	7.29055E-5	 -1763.170	1.13861E-4	  -269.519	2.01907E-5	 -1758.586	3.52792E-1	2.78348E-1	5.71642E-1	6.57231E-2
  5350.342	8.02934E-1	 -1209.436	1.33691E-2	 -1689.166	1.62726E-2	 -1433.875	1.29691E-2	 -1557.311	1.17626E-3	  -798.490	3.33904E-5	  -667.844	1.02270E-4	  -556.353	1.34669E-5	  -626.814	2.00000E-29	  -720.000	2.00000E-29	 -1800.000	2.00000E-29	  -360.000	2.00000E-29	 -1800.000	3.67385E-1	2.85012E-1	5.55878E-1	6.69681E-2
  6075.439	7.03605E-1	 -1383.352	1.88885E-2	 -1534.197	6.76454E-2	 -1307.701	4.21577E-2	 -1450.678	4.29959E-3	  -637.545	2.00077E-4	  -665.206	2.48135E-4	  -522.123	2.46253E-5	  -684.833	2.00000E-29	  -720.000	2.00000E-29	 -1800.000	2.00000E-29	  -360.000	2.00000E-29	 -1800.000	3.77213E-1	2.91375E-1	5.44710E-1	6.86998E-2
  6895.752	7.79325E-1	 -1539.955	2.99860E-3	 -1550.875	2.78509E-3	 -1352.938	2.21665E-3	 -1528.496	6.56182E-5	  -656.069	7.41419E-5	  -663.349	4.31375E-5	  -424.893	6.61006E-6	  -658.580	2.00000E-29	  -720.000	2.00000E-29	 -1800.000	2.00000E-29	  -360.000	2.00000E-29	 -1800.000	3.59060E-1	2.83462E-1	5.28546E-1	6.51261E-2
  7829.590	6.48703E-1	 -1400.988	9.54071E-3	 -1444.835	1.55014E-2	 -1272.968	6.55799E-3	 -1432.380	2.00000E-29	  -720.000	2.00000E-29	  -720.000	2.00000E-29	  -360.000	2.00000E-29	  -720.000	2.00000E-29	  -720.000	2.00000E-29	 -1800.000	2.00000E-29	  -360.000	2.00000E-29	 -1800.000	3.52824E-1	2.85853E-1	5.03285E-1	6.51808E-2
  8887.939	2.61208E+0	 -1436.739	5.43222E-2	 -1551.585	1.76932E-1	 -1336.135	4.86158E-2	 -1518.622	2.00000E-29	  -720.000	2.00000E-29	  -720.000	2.00000E-29	  -360.000	2.00000E-29	  -720.000	2.00000E-29	  -720.000	2.00000E-29	 -1800.000	2.00000E-29	  -360.000	2.00000E-29	 -1800.000	3.71304E-1	2.91195E-1	4.95525E-1	6.63075E-2
 10089.111	1.20236E+0	 -1267.420	1.09204E-2	 -1507.628	3.69864E-2	 -1355.209	1.01626E-2	 -1520.923	2.00000E-29	  -720.000	2.00000E-29	  -720.000	2.00000E-29	  -360.000	2.00000E-29	  -720.000	2.00000E-29	  -720.000	2.00000E-29	 -1800.000	2.00000E-29	  -360.000	2.00000E-29	 -1800.000	3.64873E-1	2.94651E-1	4.83456E-1	6.88362E-2
 11451.416	6.97872E-1	 -1239.470	4.68938E-3	 -1465.606	1.31298E-2	 -1377.413	2.92624E-3	 -1529.884	2.00000E-29	  -720.000	2.00000E-29	  -720.000	2.00000E-29	  -360.000	2.00000E-29	  -720.000	2.00000E-29	  -720.000	2.00000E-29	 -1800.000	2.00000E-29	  -360.000	2.00000E-29	 -1800.000	3.70685E-1	2.98077E-1	4.74513E-1	6.95835E-2
 13000.488	3.11845E-1	 -1135.505	1.43337E-3	 -1593.632	4.23242E-3	 -1236.176	1.19131E-3	 -1406.458	2.00000E-29	  -720.000	2.00000E-29	  -720.000	2.00000E-29	  -360.000	2.00000E-29	  -720.000	2.00000E-29	  -720.000	2.00000E-29	 -1800.000	2.00000E-29	  -360.000	2.00000E-29	 -1800.000	3.51515E-1	2.94744E-1	4.60315E-1	6.86856E-2
