# Supplementary material for: The impact of size on middle-ear sound transmission in elephants, the largest terrestrial mammal
Source: PLoS One. 2024 Apr 10;19(4):e0298535. doi: 10.1371/journal.pone.0298535 (PMC11006165; doi:10.1371/journal.pone.0298535)
Supplement: S1 Data — (ZIP) [file pone.0298535.s008.zip › S1_Data/ETB6_2002S_3D OC_M1 R00.dbf2]

%
%
%
%SyncAv (v0.40); Tue, Jun 8, 2021; 2:08:45 PM
%Distortion (Sine Sequence) Measurement (Fmin: 7.324219; Fmax: 13000.488281; # Freqs: 55; Log-Spaced Freqs)
%     Sampling rate: 30000 Hz; FFT length: 8192; # averages: 10
%     Input Voltage range: -10.000 to 10.000
%Output Channel Assignment(s):
%     "AO ch0" = PXI1Slot2/ao0
%Input Channel Assignment(s):
%     "AI ch0" = PXI1Slot4/ai0
%     "AI ch1" = PXI1Slot4/ai1
%     "AI ch2" = PXI1Slot4/ai2
%     "AI ch3" = PXI1Slot4/ai3
%Output Channel Stimuli:
%     AO ch0: Sine; 1.000000E-1 V (peak); 0.000 deg. phase
%Stimulus EQ Settings:
%     AO ch0: "Based on: distortion file (log. mag., log. freq. spacing), path: C:\Users\oconnec\Dropbox (Partners HealthCare)\OtoBiomechanics\Projects\Middle-Ear Projects\Experiments\Elephant\Elephant_Joint_Fusion\ElephantJointFusionExpt_Data01\ETB06\2001S_3D TM_U0 R00.dbf2" (56 pts; Gains from -11.00 dB to 28.94 dB) 
%Calibration Settings (Sensitivity only):
%     AI ch0 Gain: -
%     AI ch1 Gain: -
%     AI ch2 Gain: -
%     AI ch3 Gain: -
%     AI ch0 Sensitivity (): C:\Users\oconnec\Dropbox (Partners HealthCare)\OtoBiomechanics\Projects\Middle-Ear Projects\Experiments\Elephant\Calibrations\ER7Ccalib0_1V_3-15k.col2
%     AI ch1 Sensitivity (mm/s): 2.000000E-1
%     AI ch2 Sensitivity (mm/s): 2.000000E-1
%     AI ch3 Sensitivity (mm/s): 2.000000E-1
%XYZ Position Information (mm; +/- defined by axes):
%     Abs. Pos. of Zero Ref.: X0=-0.000000, Y0=-0.000000, Z0=-0.000000
%     Cur. Pos. Rel. to Zero Ref.: X=-124.825000, Y=-104.218750, Z=-22.381250
%Freq. (Hz)	ch0_PrMg  	ch0_PrPh	ch1_PrMg  	ch1_PrPh	ch2_PrMg  	ch2_PrPh	ch3_PrMg  	ch3_PrPh	ch0_2HMg  	ch0_2HPh	ch1_2HMg  	ch1_2HPh	ch2_2HMg  	ch2_2HPh	ch3_2HMg  	ch3_2HPh	ch0_3HMg  	ch0_3HPh	ch1_3HMg  	ch1_3HPh	ch2_3HMg  	ch2_3HPh	ch3_3HMg  	ch3_3HPh	ch0_THD+N  	ch1_THD+N  	ch2_THD+N  	ch3_THD+N  	
     7.324	7.49954E-1	   -93.701	1.08072E-2	   -48.824	3.67996E-3	   -62.202	5.40836E-3	   125.766	1.30902E-2	   -58.986	2.31000E-3	    19.878	5.37982E-3	   126.863	6.17303E-3	   -42.733	2.77969E-3	   171.634	3.96272E-4	   119.589	2.56605E-3	   149.874	2.36177E-3	   -21.240	3.63317E-1	2.70078E-1	4.28363E-1	8.73882E-2
    10.986	7.63793E-1	  -144.415	2.93635E-2	  -142.286	4.90555E-3	   102.065	6.90316E-3	    31.427	1.91154E-3	  -111.278	3.58529E-4	   136.134	3.82101E-4	   122.959	5.74592E-4	   116.070	1.38918E-3	    66.751	1.25623E-3	    24.025	2.30830E-4	    -5.201	1.35415E-4	   -16.732	3.66325E-1	2.30964E-1	3.49259E-1	5.60319E-2
    14.648	7.75679E-1	  -177.206	3.69776E-2	  -209.108	1.21315E-2	    19.818	9.47520E-3	   -60.878	1.08631E-4	  -175.090	7.76900E-4	    15.100	6.91419E-4	    -8.915	5.40374E-4	    82.157	9.78505E-4	    -6.929	1.67109E-3	   181.621	1.63076E-3	   170.251	7.73739E-4	  -135.381	3.50247E-1	2.57272E-1	3.88728E-1	7.83885E-2
    18.311	7.87743E-1	  -197.593	4.13783E-2	  -248.801	8.20697E-3	   -48.481	9.50072E-3	   -65.473	8.38636E-4	  -202.767	9.55262E-5	   -94.297	6.09424E-5	  -133.110	2.68217E-4	    98.834	3.35862E-4	   -67.570	2.13478E-4	    80.369	5.30595E-4	    64.459	1.06395E-4	   -76.525	3.55626E-1	2.43087E-1	3.74984E-1	5.98029E-2
    21.973	7.99962E-1	  -212.936	4.47784E-2	  -274.761	8.64616E-3	   -64.896	1.18478E-2	   -98.656	3.31645E-4	  -171.438	2.49947E-3	    40.743	1.96600E-3	  -298.654	8.11180E-4	    75.455	1.07410E-3	   -41.297	1.57245E-3	   -97.168	6.86312E-5	   -52.599	1.09093E-3	    73.333	3.57120E-1	2.72771E-1	4.20056E-1	9.61137E-2
    25.635	8.13349E-1	  -224.935	5.00709E-2	  -292.597	1.03539E-2	   -94.630	1.20375E-2	  -113.618	1.00554E-3	  -187.912	3.40874E-3	   -75.198	4.21281E-3	  -454.583	4.88555E-4	    87.522	1.38480E-3	   -89.219	3.23253E-4	  -266.111	1.00132E-3	  -175.376	1.10116E-3	   209.506	3.64006E-1	2.58703E-1	4.02260E-1	8.74253E-2
    29.297	8.28066E-1	  -234.430	5.51985E-2	  -305.834	1.09177E-2	  -114.319	1.45799E-2	  -129.261	1.04441E-3	  -298.307	8.22693E-4	  -102.524	7.80492E-4	  -431.666	2.48840E-4	    60.659	1.08189E-3	  -106.148	6.74022E-5	   -98.695	3.59981E-4	    -9.657	8.27708E-5	   159.492	3.56441E-1	2.57496E-1	3.97210E-1	7.77525E-2
    32.959	8.42230E-1	  -242.665	6.04825E-2	  -316.829	1.28718E-2	  -132.301	1.41739E-2	  -130.092	1.16406E-3	  -241.675	9.22313E-4	  -237.972	6.39745E-5	  -315.910	8.00368E-4	   -66.943	1.35923E-3	   -75.191	3.67198E-4	  -238.488	8.40867E-4	    61.459	5.72428E-5	   317.572	3.51479E-1	2.59135E-1	3.99879E-1	7.94649E-2
    36.621	8.54339E-1	  -249.495	6.82534E-2	  -328.178	1.33835E-2	  -135.568	1.60917E-2	  -148.561	1.58138E-3	  -290.422	4.24522E-4	  -377.981	1.53677E-4	  -469.539	5.47796E-4	  -227.194	2.32999E-3	  -127.157	3.91255E-4	  -219.933	2.41434E-4	   -43.783	8.38344E-5	   376.397	3.53403E-1	2.66395E-1	4.11855E-1	8.85875E-2
    43.945	8.78577E-1	  -261.297	7.99073E-2	  -345.581	1.76473E-2	  -155.286	1.94979E-2	  -163.391	1.70519E-3	  -286.095	2.13024E-4	  -386.985	3.33732E-4	  -547.407	1.90381E-4	  -154.049	2.21624E-3	  -165.892	6.88063E-4	  -256.242	1.79152E-4	  -148.259	1.76961E-4	   270.279	3.56286E-1	2.68712E-1	4.10340E-1	8.14374E-2
    47.607	8.89624E-1	  -266.460	8.47214E-2	  -352.791	1.53921E-2	  -170.394	1.98688E-2	  -173.405	1.47817E-3	  -310.967	3.12375E-4	  -396.947	1.55814E-4	  -554.664	7.55856E-5	  -231.401	2.47634E-3	  -184.763	8.33829E-4	  -278.189	2.73781E-4	  -112.188	1.91070E-4	   261.528	3.52636E-1	2.29687E-1	3.39827E-1	5.43474E-2
    54.932	9.08412E-1	  -276.865	9.94557E-2	  -363.759	1.98497E-2	  -176.586	2.38132E-2	  -183.589	2.79213E-3	  -320.976	4.23276E-4	  -424.332	6.88235E-5	  -686.626	1.20211E-4	  -236.818	2.55937E-3	  -209.438	1.17588E-3	  -311.632	2.63933E-4	  -131.728	2.66407E-4	   223.441	3.53694E-1	2.28723E-1	3.29477E-1	5.21653E-2
    62.256	9.23085E-1	  -285.329	1.13863E-1	  -374.893	2.27509E-2	  -187.823	2.70893E-2	  -195.335	3.88556E-3	  -364.071	5.50642E-4	  -440.008	4.31099E-5	  -738.458	1.58925E-4	  -271.181	2.69858E-3	  -234.648	1.63330E-3	  -344.324	2.64707E-4	  -145.201	4.10048E-4	   192.801	3.78431E-1	2.38683E-1	3.47880E-1	5.86462E-2
    73.242	9.39010E-1	  -297.536	1.35705E-1	  -389.015	2.64567E-2	  -203.075	3.22199E-2	  -208.964	2.70381E-3	  -374.462	1.18472E-3	  -486.089	5.26960E-5	  -686.030	2.91447E-4	  -299.748	3.07820E-3	  -243.133	2.40627E-3	  -391.998	4.29711E-4	  -177.215	6.20408E-4	   148.709	3.63318E-1	2.41042E-1	3.46293E-1	6.11514E-2
    80.566	9.40411E-1	  -304.310	1.50510E-1	  -397.363	2.97017E-2	  -211.450	3.57517E-2	  -217.319	2.62270E-3	  -396.984	1.26904E-3	  -505.394	3.38278E-4	  -668.773	2.97215E-4	  -324.464	3.53536E-3	  -255.588	2.94274E-3	  -411.598	5.06401E-4	  -198.661	7.20313E-4	   122.788	3.66098E-1	2.39427E-1	3.49233E-1	5.52321E-2
    91.553	9.38121E-1	  -314.137	1.73280E-1	  -408.425	3.39973E-2	  -223.047	4.12358E-2	  -228.483	2.75961E-3	  -410.962	1.58623E-3	  -528.546	2.98886E-4	  -678.105	3.94723E-4	  -347.685	5.88428E-3	  -262.352	4.18261E-3	  -445.415	7.19683E-4	  -216.804	1.06236E-3	    92.011	3.67720E-1	2.37911E-1	3.35250E-1	5.54856E-2
   106.201	9.22939E-1	  -324.572	2.04548E-1	  -420.961	4.09913E-2	  -236.330	4.91705E-2	  -241.142	2.83312E-3	  -425.555	2.06028E-3	  -556.153	1.69954E-4	  -673.675	5.05306E-4	  -377.437	1.04924E-2	  -295.345	6.81545E-3	  -489.063	1.18897E-3	  -266.469	1.71399E-3	    46.832	3.64291E-1	2.39779E-1	3.40108E-1	5.52222E-2
   120.850	8.99887E-1	  -332.780	2.36980E-1	  -431.014	4.58283E-2	  -246.086	5.64825E-2	  -251.122	2.60056E-3	  -412.547	2.46236E-3	  -579.981	1.59144E-4	  -754.245	6.57418E-4	  -399.481	1.46796E-2	  -326.351	9.45770E-3	  -537.788	1.42671E-3	  -310.458	2.37218E-3	     1.561	3.72010E-1	2.46495E-1	3.36746E-1	5.59631E-2
   135.498	8.73686E-1	  -338.659	2.76323E-1	  -439.448	5.18712E-2	  -253.861	6.62426E-2	  -259.431	5.13798E-3	  -393.495	3.34975E-3	  -601.017	4.42068E-4	  -761.960	8.02219E-4	  -423.862	2.31024E-2	  -358.075	1.15970E-2	  -583.580	2.28332E-3	  -325.883	3.06332E-3	   -48.036	4.07415E-1	2.49641E-1	3.39121E-1	5.84814E-2
   153.809	8.38467E-1	  -343.233	3.35817E-1	  -449.010	6.06497E-2	  -261.989	8.11664E-2	  -269.101	5.66909E-3	  -425.255	4.21521E-3	  -618.746	9.50916E-4	  -776.916	9.97816E-4	  -441.999	3.00493E-2	  -401.838	1.17898E-2	  -630.347	4.71196E-3	  -367.709	3.22091E-3	   -93.706	4.07584E-1	2.49028E-1	3.57460E-1	5.81001E-2
   175.781	8.01457E-1	  -344.517	4.12849E-1	  -459.433	7.19855E-2	  -268.367	1.00584E-1	  -279.747	8.32300E-3	  -443.308	5.38477E-3	  -652.692	1.05456E-3	  -797.894	1.29056E-3	  -474.291	3.09113E-2	  -442.384	9.71318E-3	  -674.974	6.40476E-3	  -431.829	2.96328E-3	  -138.620	4.19113E-1	2.59460E-1	3.56019E-1	6.27553E-2
   197.754	7.72708E-1	  -344.094	5.00367E-1	  -468.546	8.78051E-2	  -275.744	1.23283E-1	  -289.247	1.12783E-2	  -456.839	6.13553E-3	  -680.143	1.32578E-3	  -770.728	1.34407E-3	  -503.780	2.84232E-2	  -456.324	7.38359E-3	  -687.467	5.64180E-3	  -464.460	2.76365E-3	  -153.764	4.18713E-1	2.40437E-1	3.53487E-1	5.87666E-2
   223.389	7.37800E-1	  -333.147	6.25197E-1	  -477.038	1.02033E-1	  -281.048	1.55537E-1	  -298.586	1.49898E-2	  -477.421	6.61045E-3	  -709.597	2.42088E-3	  -820.138	1.54300E-3	  -533.956	4.20460E-2	  -457.949	9.60072E-3	  -679.062	8.15249E-3	  -479.774	4.05919E-3	  -159.896	4.54236E-1	2.63526E-1	3.66425E-1	6.29471E-2
   256.348	7.46613E-1	  -313.602	6.26989E-1	  -487.841	1.00397E-1	  -281.003	1.56369E-1	  -310.761	1.09105E-2	  -519.609	4.30518E-3	  -753.938	2.62282E-3	  -873.051	1.11257E-3	  -582.959	4.69586E-2	  -505.563	1.32587E-2	  -715.220	9.14847E-3	  -539.530	5.52645E-3	  -222.053	4.50459E-1	2.65042E-1	3.66581E-1	6.47546E-2
   289.307	7.65513E-1	  -313.894	5.51411E-1	  -500.333	9.67360E-2	  -286.339	1.36330E-1	  -324.132	5.65042E-3	  -562.473	2.21274E-3	  -797.839	1.49778E-3	  -932.379	5.64713E-4	  -634.982	2.24713E-2	  -568.991	7.83867E-3	  -785.494	4.49896E-3	  -609.783	2.76193E-3	  -323.989	3.99998E-1	2.50429E-1	3.57425E-1	5.92025E-2
   329.590	7.69479E-1	  -322.556	5.40071E-1	  -521.258	9.54405E-2	  -302.318	1.33048E-1	  -344.961	4.30046E-3	  -604.904	1.45341E-3	  -879.361	1.10325E-3	 -1009.083	5.10478E-4	  -713.328	1.32971E-2	  -624.372	5.36022E-3	  -858.604	2.55888E-3	  -688.252	7.06996E-4	  -428.213	4.05331E-1	2.38636E-1	3.44874E-1	5.57597E-2
   373.535	7.56734E-1	  -331.089	4.72719E-1	  -547.930	8.17585E-2	  -312.817	1.18298E-1	  -371.323	1.53203E-3	  -703.404	8.07714E-4	  -736.343	4.09630E-4	  -982.981	3.07602E-4	  -857.962	4.40597E-3	  -699.743	1.57566E-3	  -952.668	6.21034E-4	  -771.701	4.18286E-5	  -474.406	3.92009E-1	2.30410E-1	3.38949E-1	5.62757E-2
   424.805	7.51503E-1	  -353.277	3.53949E-1	  -581.024	8.95129E-2	  -320.789	9.14474E-2	  -404.351	6.04158E-4	  -699.682	7.27206E-4	  -847.080	3.49697E-4	 -1042.760	3.31013E-5	  -989.826	9.59777E-4	  -732.794	2.11946E-4	  -995.696	2.76415E-5	  -861.731	4.36243E-5	  -436.635	4.52803E-1	2.51813E-1	3.38055E-1	6.28747E-2
   479.736	7.63534E-1	  -381.953	2.89997E-1	  -612.916	1.36126E-1	  -355.071	7.86714E-2	  -435.846	7.48347E-4	  -713.066	8.46064E-4	  -948.557	2.68977E-4	 -1112.120	1.01144E-4	  -815.887	5.46800E-4	  -786.082	6.31604E-5	  -938.445	1.20579E-4	  -896.581	1.86440E-5	  -330.129	4.05689E-1	2.40043E-1	3.31437E-1	5.68276E-2
   545.654	7.80910E-1	  -414.525	2.41075E-1	  -646.950	1.70720E-1	  -409.942	7.39075E-2	  -470.805	1.27802E-3	  -806.509	1.12770E-3	 -1056.060	4.00089E-4	 -1224.561	8.86521E-5	  -932.228	4.40929E-4	  -837.659	1.88001E-4	  -780.988	8.65146E-5	  -973.370	4.29051E-5	  -185.013	4.16135E-1	2.36386E-1	3.37131E-1	5.62914E-2
   618.896	8.04242E-1	  -443.780	2.02129E-1	  -673.258	1.65154E-1	  -458.784	7.40650E-2	  -503.742	8.14181E-4	  -904.022	1.06126E-3	 -1173.335	3.94206E-4	 -1327.646	5.02158E-5	 -1072.551	4.92222E-4	  -895.245	1.31699E-4	  -867.588	8.46855E-5	  -827.247	6.70012E-5	  -284.579	4.03640E-1	2.26064E-1	3.22334E-1	5.45657E-2
   703.125	8.15169E-1	  -479.474	1.92134E-1	  -693.938	1.56292E-1	  -503.536	8.16787E-2	  -543.919	4.21431E-4	  -891.241	8.92060E-4	 -1008.662	5.89178E-4	 -1222.809	2.07776E-4	 -1101.413	5.19129E-4	 -1014.663	1.81734E-4	  -942.398	2.29953E-5	  -893.779	3.94940E-5	  -428.137	4.18328E-1	2.27436E-1	3.33834E-1	5.55134E-2
   798.340	7.64410E-1	  -519.415	2.29803E-1	  -731.850	1.44695E-1	  -554.647	9.29797E-2	  -606.123	5.33890E-4	 -1049.761	5.14998E-4	  -935.420	4.31434E-4	 -1126.014	1.25080E-4	  -988.699	2.69275E-4	 -1132.425	7.10410E-5	 -1027.206	1.05268E-4	  -830.790	1.96481E-5	  -587.336	4.07374E-1	2.24095E-1	3.23011E-1	5.42157E-2
   908.203	7.45176E-1	  -546.485	2.81618E-1	  -769.031	1.49881E-1	  -595.233	7.79664E-2	  -681.636	1.68220E-4	 -1128.592	1.15792E-4	  -769.749	2.54599E-4	 -1227.100	6.01043E-5	 -1085.595	1.19361E-4	 -1208.929	3.20259E-5	  -865.888	7.89881E-5	  -907.214	1.96073E-5	  -709.694	3.93579E-1	2.20644E-1	3.27696E-1	5.31557E-2
  1029.053	7.57985E-1	  -582.771	2.90569E-1	  -828.102	1.34416E-1	  -655.078	2.55333E-2	  -754.442	7.94411E-5	 -1199.499	7.24786E-5	  -728.601	9.22334E-5	 -1060.686	3.71425E-5	  -911.944	1.17283E-4	 -1362.670	1.04089E-4	  -924.221	9.90298E-5	  -982.968	1.12777E-5	  -740.176	3.98778E-1	2.21491E-1	3.29223E-1	5.57004E-2
  1168.213	7.65575E-1	  -618.068	2.43740E-1	  -881.783	1.07465E-1	  -710.479	4.48645E-3	  -693.105	1.50343E-4	 -1127.756	6.77796E-5	  -661.614	7.35655E-5	 -1138.844	6.22000E-6	  -986.899	2.16967E-4	 -1220.002	4.12814E-5	 -1051.492	1.01821E-4	 -1049.322	4.06006E-5	  -854.202	3.78018E-1	2.15147E-1	3.26826E-1	5.35541E-2
  1325.684	7.63061E-1	  -637.714	1.75097E-1	  -917.363	6.27091E-2	  -752.158	1.89475E-2	  -701.816	1.95887E-4	 -1118.897	3.08564E-5	  -801.102	4.49292E-5	 -1277.625	5.63906E-6	 -1105.771	2.38580E-3	 -1100.586	9.02568E-5	 -1185.092	5.48086E-5	 -1225.912	4.44651E-5	 -1012.416	4.34370E-1	2.64196E-1	3.69887E-1	7.09869E-2
  1505.127	7.54188E-1	  -662.135	1.10664E-1	  -943.462	3.02648E-2	  -769.258	2.23065E-2	  -740.267	1.73706E-3	 -1235.086	8.01631E-5	  -726.028	1.53350E-4	 -1188.744	2.97305E-5	  -981.743	3.03578E-3	 -1243.889	5.34667E-5	 -1164.639	6.28698E-5	 -1392.757	1.74569E-5	 -1164.917	4.83007E-1	2.59282E-1	3.31017E-1	6.47593E-2
  1710.205	7.49357E-1	  -689.661	8.20804E-2	  -966.824	1.84184E-2	  -770.833	2.08839E-2	  -785.076	4.85150E-3	 -1363.621	1.02765E-4	  -864.820	6.72208E-5	 -1106.586	6.67376E-5	 -1039.071	3.26947E-3	 -1357.302	5.01507E-5	 -1156.380	2.13981E-5	 -1264.357	1.81425E-5	 -1249.161	4.02089E-1	2.21914E-1	3.30263E-1	5.55865E-2
  1940.918	7.55382E-1	  -714.317	6.22659E-2	  -989.880	1.88587E-2	  -775.777	1.57175E-2	  -817.244	3.93163E-3	 -1541.171	2.95192E-4	  -987.345	5.82951E-4	 -1084.577	1.76121E-4	 -1196.089	4.67854E-3	 -1472.117	6.89737E-5	 -1043.756	9.38613E-5	 -1380.436	3.78775E-5	 -1103.393	3.90699E-1	2.17472E-1	3.12308E-1	5.13676E-2
  2200.928	7.61709E-1	  -747.486	4.35919E-2	 -1010.977	1.42293E-2	  -799.085	1.17732E-2	  -836.623	1.66020E-4	 -1635.427	9.19757E-5	  -809.631	5.66660E-5	 -1172.286	6.58420E-5	 -1329.065	4.21366E-3	 -1614.209	2.81475E-5	 -1052.683	5.48159E-5	 -1377.199	2.30211E-6	 -1185.798	3.76636E-1	2.13852E-1	3.14916E-1	5.14156E-2
  2501.221	7.52668E-1	  -837.634	3.18880E-2	 -1081.099	1.40172E-2	  -850.052	1.13477E-2	  -927.863	1.00103E-3	 -1502.952	3.41324E-5	  -739.338	1.29677E-4	 -1004.942	4.77461E-5	 -1495.380	1.38339E-3	 -1708.727	9.07320E-6	 -1026.824	4.14639E-6	 -1324.245	9.67288E-6	 -1009.657	3.97061E-1	2.19111E-1	3.24937E-1	5.38000E-2
  2838.135	7.67301E-1	  -908.511	3.75590E-2	 -1136.979	1.62208E-2	  -923.111	8.71271E-3	  -982.280	6.64750E-3	 -1651.675	3.25247E-4	  -888.880	4.55382E-4	 -1136.951	1.86718E-4	 -1655.415	1.01528E-3	 -1635.072	3.79243E-5	 -1203.170	4.14193E-5	 -1296.618	2.82711E-6	 -1185.409	3.86639E-1	2.11784E-1	3.16128E-1	5.26248E-2
  3222.656	7.56892E-1	  -999.300	4.09966E-2	 -1228.890	1.59084E-2	  -995.224	1.25012E-2	 -1055.688	1.04429E-2	 -1508.028	5.21914E-5	 -1040.955	1.26813E-4	 -1169.324	1.66851E-5	 -1665.442	1.77566E-4	 -1644.854	7.61027E-5	 -1282.494	1.22534E-4	 -1246.717	1.22735E-5	 -1084.312	4.39372E-1	2.34820E-1	3.25703E-1	5.55960E-2
  3658.447	7.41484E-1	 -1147.500	4.68556E-2	 -1327.702	2.57642E-2	 -1066.106	2.19955E-2	 -1153.042	3.27732E-3	 -1661.104	5.75542E-6	  -926.822	2.76807E-5	 -1222.707	1.58124E-5	 -1711.390	9.97742E-4	 -1512.468	1.18792E-5	 -1139.644	1.45991E-5	 -1233.849	4.32833E-6	 -1175.360	4.15953E-1	2.33282E-1	3.32237E-1	5.72506E-2
  4152.832	6.95591E-1	  -995.147	6.24656E-2	 -1499.265	5.74423E-2	 -1198.836	4.88176E-2	 -1305.042	1.34727E-2	 -1555.115	2.01174E-4	  -872.381	2.49982E-4	 -1076.619	1.09346E-4	 -1600.147	4.63062E-3	 -1529.502	5.33048E-5	  -988.051	8.44913E-5	 -1268.272	1.58226E-5	 -1091.618	4.27014E-1	2.34166E-1	3.35197E-1	5.84301E-2
  4713.135	7.24015E-1	 -1129.212	2.58254E-2	 -1320.164	4.75104E-2	 -1301.749	3.41165E-2	 -1428.700	6.63736E-3	 -1707.404	4.18375E-4	 -1043.765	1.11902E-3	  -953.980	3.06026E-4	 -1477.593	4.00068E-3	 -1468.604	8.65940E-5	 -1062.666	8.08934E-5	 -1292.337	1.72687E-5	 -1098.129	3.90419E-1	2.25233E-1	3.38436E-1	5.84483E-2
  5350.342	7.68383E-1	 -1250.464	3.84130E-2	 -1169.711	4.37131E-2	 -1440.703	2.41548E-2	 -1589.680	5.20378E-3	 -1887.286	9.77381E-5	  -964.909	1.47006E-4	  -853.444	2.91277E-5	 -1389.111	2.00000E-29	 -1440.000	2.00000E-29	 -1080.000	2.00000E-29	 -1440.000	2.00000E-29	 -1080.000	4.47347E-1	2.46009E-1	3.36661E-1	5.62192E-2
  6075.439	7.49476E-1	 -1393.801	5.52268E-2	 -1068.981	7.64232E-2	 -1326.925	2.88823E-2	 -1476.362	1.29834E-3	 -1751.789	1.57343E-5	  -787.845	1.19327E-4	  -786.956	1.94639E-5	 -1300.902	2.00000E-29	 -1440.000	2.00000E-29	 -1080.000	2.00000E-29	 -1440.000	2.00000E-29	 -1080.000	4.03346E-1	2.25452E-1	3.24597E-1	5.35108E-2
  6895.752	7.69019E-1	 -1565.966	5.88448E-3	 -1188.442	1.83760E-3	 -1399.124	1.48916E-3	 -1573.987	8.12589E-5	 -1870.290	1.33212E-4	  -637.307	6.77313E-5	  -646.847	1.05296E-5	 -1229.028	2.00000E-29	 -1440.000	2.00000E-29	 -1080.000	2.00000E-29	 -1440.000	2.00000E-29	 -1080.000	3.64110E-1	2.23332E-1	3.35705E-1	5.48357E-2
  7829.590	7.69503E-1	 -1404.116	1.17047E-2	 -1042.820	1.01845E-2	 -1281.820	3.83353E-3	 -1440.939	2.00000E-29	 -1800.000	2.00000E-29	  -720.000	2.00000E-29	  -720.000	2.00000E-29	 -1080.000	2.00000E-29	 -1440.000	2.00000E-29	 -1080.000	2.00000E-29	 -1440.000	2.00000E-29	 -1080.000	3.78818E-1	2.34721E-1	3.52091E-1	6.10678E-2
  8887.939	7.65534E-1	 -1461.143	1.43525E-2	 -1206.607	4.61552E-2	 -1333.069	1.07004E-2	 -1511.271	2.00000E-29	 -1800.000	2.00000E-29	  -720.000	2.00000E-29	  -720.000	2.00000E-29	 -1080.000	2.00000E-29	 -1440.000	2.00000E-29	 -1080.000	2.00000E-29	 -1440.000	2.00000E-29	 -1080.000	4.15698E-1	2.23648E-1	3.28349E-1	5.64160E-2
 10089.111	7.33545E-1	 -1318.753	1.70695E-2	 -1123.755	2.65391E-2	 -1412.547	7.18001E-3	 -1576.144	2.00000E-29	 -1800.000	2.00000E-29	  -720.000	2.00000E-29	  -720.000	2.00000E-29	 -1080.000	2.00000E-29	 -1440.000	2.00000E-29	 -1080.000	2.00000E-29	 -1440.000	2.00000E-29	 -1080.000	3.86800E-1	2.35932E-1	3.35243E-1	5.67549E-2
 11451.416	8.02871E-1	 -1226.110	8.50484E-3	 -1034.285	5.36475E-3	 -1330.615	1.49583E-3	 -1474.333	2.00000E-29	 -1800.000	2.00000E-29	  -720.000	2.00000E-29	  -720.000	2.00000E-29	 -1080.000	2.00000E-29	 -1440.000	2.00000E-29	 -1080.000	2.00000E-29	 -1440.000	2.00000E-29	 -1080.000	3.86159E-1	2.29478E-1	3.25044E-1	5.43144E-2
 13000.488	1.86675E-1	 -1107.445	1.48071E-3	  -886.779	2.00835E-3	 -1211.270	4.59751E-4	 -1368.224	2.00000E-29	 -1800.000	2.00000E-29	  -720.000	2.00000E-29	  -720.000	2.00000E-29	 -1080.000	2.00000E-29	 -1440.000	2.00000E-29	 -1080.000	2.00000E-29	 -1440.000	2.00000E-29	 -1080.000	3.61323E-1	2.19599E-1	3.27961E-1	5.34749E-2
