# Supplementary material for: The impact of size on middle-ear sound transmission in elephants, the largest terrestrial mammal
Source: PLoS One. 2024 Apr 10;19(4):e0298535. doi: 10.1371/journal.pone.0298535 (PMC11006165; doi:10.1371/journal.pone.0298535)
Supplement: S1 Data — (ZIP) [file pone.0298535.s008.zip › S1_Data/ETB7_1002S_3D OC_M1 R00.dbf2]

%
%
%
%SyncAv (v0.40); Tue, Dec 14, 2021; 6:14:41 PM
%Distortion (Sine Sequence) Measurement (Fmin: 7.324219; Fmax: 13000.488281; # Freqs: 55; Log-Spaced Freqs)
%     Sampling rate: 30000 Hz; FFT length: 8192; # averages: 10
%     Input Voltage range: -10.000 to 10.000
%Output Channel Assignment(s):
%     "AO ch0" = PXI1Slot2/ao0
%Input Channel Assignment(s):
%     "AI ch0" = PXI1Slot4/ai0
%     "AI ch1" = PXI1Slot4/ai1
%     "AI ch2" = PXI1Slot4/ai2
%     "AI ch3" = PXI1Slot4/ai3
%Output Channel Stimuli:
%     AO ch0: Sine; 1.000000E-1 V (peak); 0.000 deg. phase
%Stimulus EQ Settings:
%     AO ch0: "Based on: distortion file (log. mag., log. freq. spacing), path: C:\Users\oconnec\Dropbox (Partners HealthCare)\OtoBiomechanics\Projects\Middle-Ear Projects\Experiments\Elephant\Elephant_Joint_Fusion\ElephantJointFusionExpt_Data01\ETB07\1001S_3D OC_M1 R00.dbf2" (56 pts; Gains from -22.27 dB to 26.35 dB) 
%Calibration Settings (Sensitivity only):
%     AI ch0 Gain: -
%     AI ch1 Gain: -
%     AI ch2 Gain: -
%     AI ch3 Gain: -
%     AI ch0 Sensitivity (): C:\Users\oconnec\Dropbox (Partners HealthCare) (Old)\OtoBiomechanics\Projects\Middle-Ear Projects\Experiments\Elephant\Calibrations\ER7Ccalib0_1V_3-15k.col2
%     AI ch1 Sensitivity (mm/s): 2.000000E-1
%     AI ch2 Sensitivity (mm/s): 2.000000E-1
%     AI ch3 Sensitivity (mm/s): 2.000000E-1
%XYZ Position Information (mm; +/- defined by axes):
%     Abs. Pos. of Zero Ref.: X0=-0.000000, Y0=-0.000000, Z0=-0.000000
%     Cur. Pos. Rel. to Zero Ref.: X=-171.000000, Y=-63.200000, Z=-21.000000
%Freq. (Hz)	ch0_PrMg  	ch0_PrPh	ch1_PrMg  	ch1_PrPh	ch2_PrMg  	ch2_PrPh	ch3_PrMg  	ch3_PrPh	ch0_2HMg  	ch0_2HPh	ch1_2HMg  	ch1_2HPh	ch2_2HMg  	ch2_2HPh	ch3_2HMg  	ch3_2HPh	ch0_3HMg  	ch0_3HPh	ch1_3HMg  	ch1_3HPh	ch2_3HMg  	ch2_3HPh	ch3_3HMg  	ch3_3HPh	ch0_THD+N  	ch1_THD+N  	ch2_THD+N  	ch3_THD+N  	
     7.324	1.42767E+0	   -69.433	5.68124E-3	   -18.250	3.54922E-3	   162.139	1.91275E-4	   141.620	4.13108E-2	   -20.031	5.06836E-4	   -69.950	1.29977E-3	  -144.218	1.12188E-3	    70.806	2.63998E-3	  -154.114	1.54205E-4	   145.214	2.30273E-4	  -142.283	2.02750E-4	    21.673	4.36730E-1	1.78096E-1	3.10639E-1	4.73571E-2
    10.986	1.39405E+0	  -115.564	1.85259E-2	  -107.446	1.27473E-2	    81.376	8.47098E-4	    31.938	1.18873E-2	   -77.615	2.98221E-4	  -120.838	7.81628E-4	  -296.459	4.69004E-5	   239.284	3.26876E-3	  -218.427	1.78564E-4	    52.421	1.24113E-4	  -111.876	1.69555E-4	     6.596	4.14845E-1	1.78612E-1	3.11540E-1	4.70858E-2
    14.648	1.40340E+0	  -146.297	2.57721E-2	  -173.609	2.08999E-2	    10.488	3.92899E-4	  -147.638	6.01633E-3	   -74.429	1.16527E-4	  -123.405	8.26632E-4	  -273.789	4.72760E-4	   281.424	1.70832E-3	  -257.211	1.24594E-4	    45.001	3.94960E-4	  -163.975	2.98079E-5	   114.470	3.99848E-1	1.76446E-1	3.16042E-1	4.43144E-2
    18.311	1.40108E+0	  -166.135	2.72999E-2	  -213.338	2.20239E-2	   -29.076	4.47377E-4	   -98.846	4.36282E-3	  -147.450	1.44799E-3	  -226.684	8.11163E-4	  -185.995	3.58614E-4	   419.513	1.14977E-3	  -341.705	1.53540E-4	   -51.274	5.05112E-4	  -129.715	6.65764E-5	   201.387	3.96725E-1	1.82779E-1	3.16436E-1	4.62790E-2
    21.973	1.40556E+0	  -181.860	2.96332E-2	  -239.705	2.39683E-2	   -56.339	2.52671E-4	   -98.436	2.82039E-3	  -149.626	2.44297E-4	  -369.773	4.69397E-4	  -246.076	9.85182E-5	   522.503	1.43820E-3	  -338.049	1.20132E-4	  -100.310	7.11514E-5	   -22.236	2.72225E-5	    41.091	3.98502E-1	3.44993E-1	4.12166E-1	7.77006E-2
    25.635	1.40612E+0	  -194.887	3.28906E-2	  -259.323	2.64134E-2	   -77.809	3.52922E-4	  -105.049	2.22005E-3	  -169.802	4.14378E-4	  -293.088	4.07348E-4	  -346.027	4.04821E-4	   365.299	9.45716E-4	  -379.795	1.89260E-4	  -105.550	1.03411E-4	    88.695	5.91212E-5	   105.120	3.88132E-1	1.79571E-1	3.14775E-1	4.50584E-2
    29.297	1.41551E+0	  -206.109	3.58005E-2	  -275.458	2.89848E-2	   -92.290	4.94306E-4	  -198.044	9.53781E-4	  -125.686	1.79351E-4	  -358.452	2.41934E-4	  -464.092	2.26988E-4	   483.059	2.07329E-3	  -397.314	2.00130E-4	  -138.356	3.45628E-4	    42.451	3.74906E-4	    47.471	3.89016E-1	1.82857E-1	3.20760E-1	4.75847E-2
    32.959	1.41843E+0	  -216.129	3.93264E-2	  -290.127	3.09969E-2	  -107.813	4.41605E-4	   -52.251	7.87998E-4	  -185.969	2.09051E-4	  -247.837	2.63403E-4	  -599.522	1.06594E-4	   657.851	7.21927E-4	  -446.626	8.55338E-5	  -150.537	3.29995E-4	    -2.149	2.52255E-5	    94.050	3.88250E-1	1.79635E-1	3.23163E-1	4.73968E-2
    36.621	1.42309E+0	  -224.806	4.24370E-2	  -301.788	3.55789E-2	  -124.042	7.35028E-4	   -83.387	1.23757E-3	  -172.365	1.73037E-4	  -286.928	2.96345E-4	  -699.919	9.65230E-5	   673.536	1.32371E-3	  -445.007	5.21770E-5	  -281.533	1.10305E-4	    14.478	5.30388E-5	   199.016	4.02924E-1	1.80821E-1	3.12618E-1	4.48010E-2
    43.945	1.43605E+0	  -240.683	4.64285E-2	  -322.249	3.95588E-2	  -138.944	1.59838E-3	  -134.452	8.31946E-4	  -184.861	8.99756E-5	  -271.369	2.60162E-4	  -878.155	7.80252E-5	   519.406	1.24431E-3	  -478.816	6.62907E-5	  -216.559	3.98571E-5	   -85.979	4.05791E-5	    79.710	4.39906E-1	1.85181E-1	3.26905E-1	4.80608E-2
    47.607	1.44283E+0	  -247.748	5.17632E-2	  -330.710	4.10515E-2	  -149.728	1.54032E-3	  -157.760	9.17810E-4	  -197.311	8.20115E-5	  -305.447	9.03231E-5	  -751.064	1.22554E-5	   675.527	1.46226E-3	  -512.220	1.46137E-4	  -282.856	1.00245E-4	  -137.142	1.60965E-5	   -17.953	3.99321E-1	1.79978E-1	3.10831E-1	4.57276E-2
    54.932	1.44899E+0	  -261.262	5.85809E-2	  -346.840	4.58453E-2	  -166.037	1.22577E-3	  -187.211	5.96715E-4	  -246.975	7.03361E-5	  -328.657	4.70815E-5	  -884.981	3.86994E-5	   533.490	9.35113E-4	  -591.886	2.14810E-4	  -325.472	1.41208E-4	  -143.838	4.38251E-5	   125.386	3.93276E-1	1.77681E-1	3.13830E-1	4.52566E-2
    62.256	1.45396E+0	  -272.031	6.64874E-2	  -359.588	5.09598E-2	  -179.753	1.38174E-3	  -195.945	8.63089E-4	  -258.381	1.28938E-4	  -338.266	9.94457E-5	  -956.835	4.15116E-5	   464.280	8.77601E-4	  -629.289	1.43549E-4	  -373.387	7.27910E-5	   -43.793	6.90857E-6	   209.815	3.96777E-1	1.83693E-1	3.20087E-1	4.67952E-2
    73.242	1.43698E+0	  -285.270	7.75100E-2	  -375.010	5.81455E-2	  -195.516	1.64075E-3	  -221.371	8.57906E-4	  -274.676	1.71730E-4	  -421.836	1.59997E-4	  -930.200	4.41082E-5	   637.896	8.17468E-4	  -674.603	1.91577E-4	  -442.280	3.87355E-4	    70.218	7.46087E-5	    80.554	3.92860E-1	1.93684E-1	3.13567E-1	4.67249E-2
    80.566	1.41515E+0	  -292.168	8.37094E-2	  -384.024	6.05621E-2	  -205.776	2.33153E-3	  -258.361	5.00352E-4	  -305.918	5.78970E-5	  -326.892	8.27021E-5	 -1109.117	4.44739E-5	   793.221	5.67237E-4	  -735.048	1.49437E-4	  -483.705	1.24469E-4	   115.356	2.48901E-5	    -8.836	3.97759E-1	1.88905E-1	3.20756E-1	4.92044E-2
    91.553	1.41704E+0	  -304.341	9.71784E-2	  -397.302	6.93422E-2	  -216.986	1.86814E-3	  -236.548	5.99892E-4	  -277.470	1.04171E-4	  -399.050	9.41294E-5	 -1200.513	3.20424E-5	   801.760	3.99456E-4	  -766.806	1.25309E-4	  -524.102	4.06590E-5	    34.029	2.55342E-6	   -75.681	4.00812E-1	1.88532E-1	3.21237E-1	4.85686E-2
   106.201	1.44130E+0	  -319.563	1.18371E-1	  -415.127	8.33608E-2	  -234.739	2.22170E-3	  -251.290	7.04989E-4	  -323.981	9.95335E-5	  -456.112	1.27240E-4	 -1111.190	6.22833E-5	   945.583	4.28740E-4	  -833.023	6.15657E-5	  -621.528	9.25210E-5	   -86.829	7.80207E-6	  -202.280	3.89932E-1	1.84963E-1	3.15373E-1	4.71927E-2
   120.850	1.44465E+0	  -329.642	1.40513E-1	  -428.031	9.62977E-2	  -247.457	2.56962E-3	  -264.957	1.00146E-3	  -309.535	2.32085E-4	  -449.585	1.26000E-4	 -1077.428	1.61879E-5	   928.195	5.44023E-4	  -845.974	2.14207E-4	  -687.487	1.42212E-4	  -195.145	3.56327E-5	  -282.995	4.21718E-1	1.82266E-1	3.26736E-1	4.83015E-2
   135.498	1.41982E+0	  -332.439	1.63040E-1	  -434.670	1.04963E-1	  -254.208	3.94384E-3	  -268.489	1.17006E-3	  -336.513	3.42246E-4	  -486.327	2.35205E-4	  -980.716	4.45893E-5	   810.501	2.20142E-4	  -967.737	7.02456E-5	  -709.321	6.82698E-5	   -24.608	5.51078E-5	  -409.573	4.48806E-1	1.93519E-1	3.38729E-1	4.99590E-2
   153.809	1.35977E+0	  -327.601	1.85759E-1	  -435.417	1.18883E-1	  -254.967	3.89323E-3	  -280.715	4.32714E-4	  -298.312	3.50586E-4	  -474.628	5.88773E-4	  -986.068	8.07526E-6	   876.408	5.01968E-4	  -795.883	2.67693E-4	  -752.468	2.05290E-4	    93.875	2.63835E-5	  -430.255	3.90985E-1	1.80351E-1	3.32567E-1	4.90875E-2
   175.781	1.37312E+0	  -330.678	2.24690E-1	  -443.498	1.46681E-1	  -262.543	4.26898E-3	  -286.666	6.74574E-4	  -302.022	3.53991E-4	  -473.926	7.94450E-4	  -993.049	2.51204E-5	   783.323	6.44092E-4	  -697.606	1.09018E-4	  -587.918	1.22975E-4	   -63.600	9.60107E-5	  -385.802	3.97237E-1	1.79415E-1	3.22003E-1	4.57849E-2
   197.754	1.40199E+0	  -340.381	2.82341E-1	  -459.691	1.85973E-1	  -278.174	5.17229E-3	  -295.921	8.72706E-4	  -313.383	4.35401E-4	  -509.606	9.54240E-4	 -1016.797	7.67132E-5	   651.015	1.38831E-3	  -834.369	2.28795E-4	  -754.176	1.31330E-4	   -98.481	2.40007E-5	  -220.975	3.84822E-1	1.80191E-1	3.18922E-1	4.59174E-2
   223.389	1.35385E+0	  -342.078	3.24366E-1	  -472.007	2.21814E-1	  -289.391	7.10464E-3	  -308.746	1.50518E-3	  -315.625	4.01754E-4	  -571.574	6.78949E-4	 -1052.721	2.37138E-5	   684.693	8.99975E-4	  -909.626	2.14894E-4	  -852.233	2.32410E-4	  -223.961	6.19702E-5	  -365.417	3.88452E-1	1.79949E-1	3.09501E-1	4.49001E-2
   256.348	1.35977E+0	  -351.837	4.03917E-1	  -490.384	2.73975E-1	  -306.543	1.11065E-2	  -330.040	1.83600E-3	  -330.179	5.72703E-4	  -588.079	5.81075E-4	 -1102.254	3.51485E-5	   560.557	5.55943E-4	  -948.179	2.19899E-4	  -834.951	1.43274E-4	  -267.631	1.23881E-5	  -514.953	4.09021E-1	2.13787E-1	3.34903E-1	5.34358E-2
   289.307	1.37266E+0	  -356.810	5.18119E-1	  -511.385	3.48798E-1	  -325.962	1.58822E-2	  -356.477	4.15576E-3	  -358.411	9.89857E-4	  -632.433	8.88666E-4	 -1138.687	6.19680E-5	   588.314	4.89351E-4	  -947.735	6.28008E-5	  -863.238	1.46635E-4	  -317.562	1.35847E-5	  -466.920	4.00049E-1	1.82727E-1	3.20533E-1	4.59451E-2
   329.590	1.37639E+0	  -354.865	5.96077E-1	  -529.185	4.02508E-1	  -342.326	2.23329E-2	  -387.881	3.41316E-3	  -424.926	9.80816E-4	  -689.606	4.90061E-5	 -1288.632	9.69345E-5	   589.065	3.80069E-4	  -995.137	1.23954E-4	  -961.430	2.20159E-4	  -345.873	4.83966E-5	  -511.418	4.33659E-1	1.84877E-1	3.10434E-1	4.53366E-2
   373.535	1.37425E+0	  -345.054	6.74793E-1	  -542.304	4.45392E-1	  -355.086	2.28318E-2	  -409.869	1.59111E-3	  -439.750	6.49293E-4	  -745.040	4.95622E-4	 -1215.614	5.87520E-5	   536.995	1.09611E-4	  -891.327	1.52472E-4	  -972.237	1.46823E-4	  -205.177	4.76989E-5	  -651.790	4.22205E-1	1.88315E-1	3.14410E-1	4.66533E-2
   424.805	1.37353E+0	  -333.391	6.35787E-1	  -558.954	4.00131E-1	  -370.944	2.11293E-2	  -421.609	8.12224E-4	  -383.926	2.98026E-4	  -722.264	2.62467E-4	 -1257.446	4.07670E-5	   444.624	3.01831E-4	  -932.494	7.33566E-5	  -963.246	3.33737E-4	  -383.096	2.78168E-5	  -700.811	3.92738E-1	1.72672E-1	3.11056E-1	4.59012E-2
   479.736	1.36568E+0	  -333.754	5.20637E-1	  -579.717	2.98674E-1	  -389.810	1.99732E-2	  -435.605	6.35170E-4	  -380.970	1.11074E-4	  -582.298	1.14855E-4	 -1392.349	1.22988E-5	   454.583	2.79597E-4	  -912.041	8.36142E-5	 -1024.898	3.67243E-5	  -208.469	5.93083E-5	  -791.770	3.95921E-1	1.81247E-1	3.07928E-1	4.55556E-2
   545.654	1.36454E+0	  -347.133	4.00003E-1	  -608.402	1.86019E-1	  -412.631	2.18796E-2	  -462.952	1.72288E-4	  -397.360	6.73632E-5	  -735.087	2.45454E-5	 -1427.745	3.96030E-5	   292.475	1.15401E-4	  -876.038	1.36832E-4	 -1127.424	2.24407E-4	  -208.521	8.62247E-6	  -783.656	4.01552E-1	1.88117E-1	3.22117E-1	5.04269E-2
   618.896	1.41198E+0	  -396.933	3.17832E-1	  -655.528	1.36478E-1	  -423.525	2.34818E-2	  -524.106	2.78249E-4	  -457.269	7.72663E-5	  -912.026	1.32259E-4	 -1433.288	5.14013E-5	   116.511	1.21998E-4	  -893.760	1.15907E-4	  -981.793	1.13263E-4	  -113.257	2.01277E-5	  -789.485	3.89978E-1	1.78102E-1	3.11577E-1	4.58029E-2
   703.125	1.39477E+0	  -425.349	4.54205E-1	  -685.890	2.95406E-1	  -445.417	2.53357E-2	  -558.513	2.30408E-4	  -425.392	1.29265E-4	  -914.990	2.16251E-4	 -1491.497	2.30590E-5	   -29.258	5.85218E-4	  -973.738	3.32625E-5	  -857.927	5.58813E-5	   -77.373	7.16452E-6	  -944.660	4.06644E-1	2.23944E-1	3.44748E-1	5.57432E-2
   798.340	1.45085E+0	  -445.416	6.23293E-1	  -742.783	5.24148E-1	  -490.647	6.13278E-2	  -596.341	1.74046E-3	  -511.967	2.67778E-4	  -771.750	6.21903E-4	 -1355.445	1.55822E-4	  -123.084	6.09950E-3	 -1015.185	6.83702E-5	  -817.543	1.41458E-4	    65.923	3.04037E-5	 -1103.032	4.08490E-1	4.48075E-1	5.30534E-1	1.00951E-1
   908.203	1.57529E+0	  -470.328	4.74572E-1	  -817.026	6.64887E-1	  -558.209	7.11215E-2	  -684.349	1.21704E-3	  -597.299	2.40499E-4	  -615.740	1.65615E-4	 -1201.031	1.13560E-4	     5.214	3.37890E-2	 -1165.614	5.25998E-4	  -868.236	6.16837E-4	     2.046	5.64337E-5	 -1242.758	4.42571E-1	2.55422E-1	3.61210E-1	5.99436E-2
  1029.053	1.40117E+0	  -488.912	2.35645E-1	  -858.483	6.14208E-1	  -608.878	5.09238E-2	  -734.244	1.50291E-3	  -584.096	2.99629E-4	  -698.441	8.47040E-5	 -1122.937	2.60577E-5	  -137.900	1.15220E-2	 -1304.541	2.85816E-4	  -788.184	3.33973E-4	   104.271	6.00628E-5	 -1174.424	4.16654E-1	9.06459E-1	9.44551E-1	1.92582E-1
  1168.213	1.28928E+0	  -485.581	1.25246E-1	  -850.794	4.97978E-1	  -653.583	5.25950E-2	  -759.114	9.73392E-3	  -539.771	1.74267E-4	  -603.614	5.04535E-4	 -1168.035	7.36619E-5	  -260.526	1.15448E-2	 -1379.989	1.50754E-4	  -703.045	1.73278E-4	   205.522	5.09740E-5	 -1044.355	4.23661E-1	6.05307E-1	6.61659E-1	1.33788E-1
  1325.684	1.38734E+0	  -480.111	1.50730E-1	  -856.218	3.34005E-1	  -688.045	5.43887E-2	  -810.634	9.89060E-3	  -555.291	1.81621E-4	  -428.858	3.27368E-4	 -1297.789	6.42916E-5	  -421.192	4.41913E-3	 -1493.926	3.92742E-4	  -635.791	4.07247E-4	   244.926	8.47290E-5	 -1010.167	4.90289E-1	1.11987E+0	1.15630E+0	2.36993E-1
  1505.127	1.39587E+0	  -481.903	1.18728E-1	  -889.531	1.90429E-1	  -718.418	3.01630E-2	  -863.418	4.53166E-2	  -405.291	1.34588E-3	  -480.261	1.22167E-3	 -1384.855	2.39477E-4	  -475.638	9.50311E-4	 -1459.230	9.86938E-5	  -477.505	1.69081E-4	   339.102	2.28294E-5	  -889.392	4.97456E-1	9.25956E-1	9.80319E-1	1.98308E-1
  1710.205	1.39186E+0	  -488.977	7.65339E-2	  -916.227	1.03043E-1	  -740.142	1.53120E-2	  -894.232	1.75551E-2	  -505.939	5.13021E-4	  -614.859	5.04073E-4	 -1520.135	9.69927E-5	  -621.461	9.31403E-3	 -1293.044	1.03919E-4	  -424.280	3.86128E-4	   447.944	7.08912E-5	  -786.559	4.26586E-1	9.75991E-1	1.01445E+0	2.06307E-1
  1940.918	1.38776E+0	  -498.020	4.72179E-2	  -937.762	6.48899E-2	  -758.312	8.77838E-3	  -911.250	4.12704E-3	  -627.602	7.55567E-4	  -448.631	6.26496E-4	 -1361.621	1.53558E-4	  -456.472	2.52530E-3	 -1121.458	4.15472E-4	  -398.959	4.10336E-4	   532.849	8.41473E-5	  -742.562	3.95826E-1	1.12478E+0	1.17303E+0	2.37465E-1
  2200.928	1.38809E+0	  -514.567	3.00512E-2	  -961.700	4.53441E-2	  -783.081	6.47516E-3	  -937.852	9.92144E-5	  -710.914	4.93941E-4	  -536.300	5.20186E-4	 -1431.505	9.51672E-5	  -536.115	2.82421E-5	 -1293.767	4.77717E-4	  -330.815	4.53753E-4	   574.201	8.67949E-5	  -687.280	3.86502E-1	1.17301E+0	1.21156E+0	2.47208E-1
  2501.221	1.39846E+0	  -620.643	2.03794E-2	 -1057.400	3.15918E-2	  -899.485	4.68526E-3	 -1061.274	9.00102E-5	  -762.610	2.16496E-4	  -573.849	2.66110E-4	 -1480.492	4.70969E-5	  -567.461	7.29923E-5	 -1416.694	1.69866E-4	  -322.901	1.60598E-4	   587.246	4.03943E-5	  -671.958	3.93809E-1	1.11673E+0	1.16337E+0	2.36845E-1
  2838.135	1.41353E+0	  -779.126	2.79939E-2	 -1212.420	2.72803E-2	 -1050.139	4.22242E-3	 -1205.845	8.90447E-5	  -904.999	9.29310E-5	  -746.065	8.77248E-5	 -1638.414	1.98634E-5	  -730.749	4.36337E-5	 -1498.185	3.16091E-4	  -189.315	2.87359E-4	   711.837	6.28101E-5	  -549.052	4.04898E-1	1.37379E+0	1.41905E+0	2.85612E-1
  3222.656	1.41417E+0	  -879.054	2.99512E-2	 -1335.720	2.75083E-2	 -1163.111	4.74603E-3	 -1335.065	1.74192E-4	  -819.635	1.78588E-4	  -705.457	2.26300E-4	 -1577.906	4.98534E-5	  -691.432	4.24548E-4	 -1439.993	1.73025E-4	  -108.100	1.55596E-4	   779.233	3.65256E-5	  -480.928	4.06717E-1	1.07339E+0	1.12044E+0	2.28088E-1
  3658.447	1.43197E+0	  -985.337	3.48716E-2	 -1459.937	2.93797E-2	 -1273.665	4.81669E-3	 -1463.325	4.56036E-4	  -727.115	1.90934E-4	  -652.078	1.67744E-4	 -1543.890	3.80984E-5	  -648.179	1.09256E-4	 -1513.677	1.60226E-4	    70.433	1.76263E-4	   626.829	3.50248E-5	  -643.733	4.01065E-1	9.34832E-1	9.82989E-1	1.98211E-1
  4152.832	1.41129E+0	 -1081.872	7.80413E-2	 -1579.029	7.44630E-2	 -1362.061	7.46556E-3	 -1566.008	1.41703E-3	  -709.151	4.76749E-5	  -695.089	2.30033E-4	 -1409.639	3.27282E-5	  -558.505	2.78430E-3	 -1354.516	1.79328E-4	   -23.181	1.74999E-4	   503.282	2.82483E-5	  -728.051	4.03865E-1	1.04855E+0	1.08830E+0	2.20446E-1
  4713.135	1.39663E+0	 -1013.881	6.27409E-2	 -1670.810	1.11757E-1	 -1447.587	1.05283E-2	 -1624.067	4.96516E-3	  -736.978	1.12678E-4	  -537.854	1.00528E-4	 -1378.825	1.67037E-5	  -506.973	9.80648E-4	 -1498.655	9.84662E-5	   -18.141	1.77336E-4	   546.244	2.72429E-5	  -724.568	4.03849E-1	8.97503E-1	9.50353E-1	1.88332E-1
  5350.342	1.41272E+0	  -878.997	2.32531E-2	 -1550.015	6.22077E-2	 -1325.646	7.29039E-3	 -1501.813	8.78525E-4	  -757.517	1.27251E-4	  -480.944	1.41997E-4	 -1397.809	2.95927E-5	  -499.675	2.00000E-29	 -1440.000	2.00000E-29	     0.000	2.00000E-29	   720.000	2.00000E-29	  -720.000	4.03704E-1	8.61164E-1	9.16420E-1	1.82318E-1
  6075.439	1.39817E+0	 -1043.883	3.07850E-2	 -1379.371	1.33088E-1	 -1158.957	1.81544E-2	 -1341.866	3.08492E-2	  -639.331	1.24680E-4	  -319.786	6.15930E-4	 -1452.069	1.42505E-4	  -593.492	2.00000E-29	 -1440.000	2.00000E-29	     0.000	2.00000E-29	   720.000	2.00000E-29	  -720.000	4.26410E-1	8.85971E-1	9.43136E-1	1.84979E-1
  6895.752	1.41247E+0	 -1038.083	1.33096E-2	 -1551.946	1.05211E-1	 -1337.210	1.53002E-2	 -1168.627	1.19907E-2	  -818.766	4.30230E-4	  -437.794	2.78493E-4	 -1578.167	9.73155E-5	  -690.129	2.00000E-29	 -1440.000	2.00000E-29	     0.000	2.00000E-29	   720.000	2.00000E-29	  -720.000	4.16194E-1	9.41859E-1	9.99032E-1	1.99208E-1
  7829.590	1.41032E+0	 -1217.211	4.59929E-3	 -1727.197	5.92709E-2	 -1196.658	9.13576E-3	 -1025.927	2.00000E-29	  -720.000	2.00000E-29	  -360.000	2.00000E-29	 -1440.000	2.00000E-29	  -720.000	2.00000E-29	 -1440.000	2.00000E-29	     0.000	2.00000E-29	   720.000	2.00000E-29	  -720.000	3.84205E-1	8.51395E-1	9.07708E-1	1.83186E-1
  8887.939	1.19849E+0	 -1271.453	3.07987E-3	 -1774.100	8.19985E-2	 -1057.520	1.44932E-2	  -901.849	2.00000E-29	  -720.000	2.00000E-29	  -360.000	2.00000E-29	 -1440.000	2.00000E-29	  -720.000	2.00000E-29	 -1440.000	2.00000E-29	     0.000	2.00000E-29	   720.000	2.00000E-29	  -720.000	4.12934E-1	8.27246E-1	8.80729E-1	1.74518E-1
 10089.111	1.36836E+0	 -1208.487	5.86009E-3	 -1750.929	2.97025E-2	 -1048.691	5.64840E-3	  -902.247	2.00000E-29	  -720.000	2.00000E-29	  -360.000	2.00000E-29	 -1440.000	2.00000E-29	  -720.000	2.00000E-29	 -1440.000	2.00000E-29	     0.000	2.00000E-29	   720.000	2.00000E-29	  -720.000	3.96879E-1	8.84600E-1	9.35359E-1	1.87362E-1
 11451.416	1.73505E+0	 -1218.985	3.63915E-2	 -1624.723	7.35212E-2	  -915.992	1.82823E-2	  -784.995	2.00000E-29	  -720.000	2.00000E-29	  -360.000	2.00000E-29	 -1440.000	2.00000E-29	  -720.000	2.00000E-29	 -1440.000	2.00000E-29	     0.000	2.00000E-29	   720.000	2.00000E-29	  -720.000	4.01260E-1	7.35672E-1	7.92094E-1	1.55568E-1
 13000.488	2.38248E-1	 -1263.609	3.22143E-4	 -1768.489	4.79057E-4	 -1055.263	2.38372E-4	  -907.226	2.00000E-29	  -720.000	2.00000E-29	  -360.000	2.00000E-29	 -1440.000	2.00000E-29	  -720.000	2.00000E-29	 -1440.000	2.00000E-29	     0.000	2.00000E-29	   720.000	2.00000E-29	  -720.000	4.15168E-1	8.37346E-1	8.90619E-1	1.79441E-1
