# Supplementary material for: The impact of size on middle-ear sound transmission in elephants, the largest terrestrial mammal
Source: PLoS One. 2024 Apr 10;19(4):e0298535. doi: 10.1371/journal.pone.0298535 (PMC11006165; doi:10.1371/journal.pone.0298535)
Supplement: S1 Data — (ZIP) [file pone.0298535.s008.zip › S1_Data/ETB7_1023S_3D OC_I1 R00.dbf2]

%
%
%
%SyncAv (v0.40); Tue, Dec 14, 2021; 10:09:00 PM
%Distortion (Sine Sequence) Measurement (Fmin: 7.324219; Fmax: 13000.488281; # Freqs: 55; Log-Spaced Freqs)
%     Sampling rate: 30000 Hz; FFT length: 8192; # averages: 10
%     Input Voltage range: -10.000 to 10.000
%Output Channel Assignment(s):
%     "AO ch0" = PXI1Slot2/ao0
%Input Channel Assignment(s):
%     "AI ch0" = PXI1Slot4/ai0
%     "AI ch1" = PXI1Slot4/ai1
%     "AI ch2" = PXI1Slot4/ai2
%     "AI ch3" = PXI1Slot4/ai3
%Output Channel Stimuli:
%     AO ch0: Sine; 1.000000E-1 V (peak); 0.000 deg. phase
%Stimulus EQ Settings:
%     AO ch0: "Based on: distortion file (log. mag., log. freq. spacing), path: C:\Users\oconnec\Dropbox (Partners HealthCare)\OtoBiomechanics\Projects\Middle-Ear Projects\Experiments\Elephant\Elephant_Joint_Fusion\ElephantJointFusionExpt_Data01\ETB07\1001S_3D OC_M1 R00.dbf2" (56 pts; Gains from -22.27 dB to 26.35 dB) 
%Calibration Settings (Sensitivity only):
%     AI ch0 Gain: -
%     AI ch1 Gain: -
%     AI ch2 Gain: -
%     AI ch3 Gain: -
%     AI ch0 Sensitivity (): C:\Users\oconnec\Dropbox (Partners HealthCare) (Old)\OtoBiomechanics\Projects\Middle-Ear Projects\Experiments\Elephant\Calibrations\ER7Ccalib0_1V_3-15k.col2
%     AI ch1 Sensitivity (mm/s): 2.000000E-1
%     AI ch2 Sensitivity (mm/s): 2.000000E-1
%     AI ch3 Sensitivity (mm/s): 2.000000E-1
%XYZ Position Information (mm; +/- defined by axes):
%     Abs. Pos. of Zero Ref.: X0=-0.000000, Y0=-0.000000, Z0=-0.000000
%     Cur. Pos. Rel. to Zero Ref.: X=-170.462500, Y=-68.356250, Z=-35.812500
%Freq. (Hz)	ch0_PrMg  	ch0_PrPh	ch1_PrMg  	ch1_PrPh	ch2_PrMg  	ch2_PrPh	ch3_PrMg  	ch3_PrPh	ch0_2HMg  	ch0_2HPh	ch1_2HMg  	ch1_2HPh	ch2_2HMg  	ch2_2HPh	ch3_2HMg  	ch3_2HPh	ch0_3HMg  	ch0_3HPh	ch1_3HMg  	ch1_3HPh	ch2_3HMg  	ch2_3HPh	ch3_3HMg  	ch3_3HPh	ch0_THD+N  	ch1_THD+N  	ch2_THD+N  	ch3_THD+N  	
     7.324	1.46017E+0	   -68.639	2.28066E-3	   -14.660	5.28474E-4	   169.806	7.26750E-4	   -16.660	5.02586E-2	   -23.367	2.51162E-4	    -0.829	4.72656E-5	    10.543	6.35823E-4	    28.886	7.70207E-3	  -140.291	2.65219E-4	   125.681	2.11799E-3	    63.137	3.28568E-5	  -173.906	4.56578E-1	1.99844E-1	4.02449E-1	5.04698E-2
    10.986	1.48586E+0	  -114.144	7.95976E-3	   -97.636	1.99269E-3	    89.668	2.48468E-3	   -98.378	1.39831E-2	   -57.066	2.10757E-4	   -93.747	1.75934E-4	     1.764	2.03289E-4	   -81.217	1.63078E-3	  -191.560	1.33168E-4	   294.578	1.66486E-4	   -27.783	1.40619E-4	   -97.448	4.03138E-1	1.97499E-1	4.36090E-1	5.22562E-2
    14.648	1.50872E+0	  -144.378	1.17903E-2	  -164.847	4.04450E-3	    29.155	4.68527E-3	  -153.032	8.63845E-3	   -90.223	7.55049E-5	   -43.452	8.30497E-4	   -29.895	6.93496E-5	   -52.430	2.24807E-3	  -245.833	2.98834E-4	   301.678	5.70454E-4	  -178.014	1.23703E-4	   -36.354	4.23842E-1	2.00458E-1	5.35393E-1	5.18574E-2
    18.311	1.51190E+0	  -164.048	1.31562E-2	  -208.362	2.46540E-3	   -23.572	4.04326E-3	  -209.314	3.90084E-3	  -136.806	3.15916E-4	    26.518	2.77788E-4	    54.808	1.64455E-4	   -85.870	1.96688E-3	  -149.472	6.79585E-5	   146.279	2.70204E-4	  -185.874	9.04361E-5	    15.063	4.13955E-1	1.98195E-1	5.93435E-1	5.32856E-2
    21.973	1.54047E+0	  -179.454	1.42516E-2	  -235.198	3.82808E-3	   -58.622	4.68633E-3	  -237.195	3.09755E-3	  -148.945	2.40867E-4	    42.284	3.67349E-4	    96.585	1.32969E-4	    36.357	1.20529E-3	  -316.707	3.91750E-5	   153.062	6.45983E-5	  -325.636	8.85138E-5	   -16.327	4.57546E-1	2.05065E-1	4.63531E-1	5.38519E-2
    25.635	1.55307E+0	  -192.360	1.60804E-2	  -256.553	4.68479E-3	   -70.760	5.29653E-3	  -255.518	2.65809E-3	  -159.005	2.64142E-4	  -136.880	3.85575E-4	   141.913	4.44122E-4	   148.187	1.85929E-4	  -338.511	3.12454E-5	    57.701	2.70824E-4	  -301.153	1.21230E-4	    76.278	3.97683E-1	1.99363E-1	4.39739E-1	5.29673E-2
    29.297	1.57373E+0	  -203.483	1.76172E-2	  -273.340	7.46869E-3	   -87.828	5.98138E-3	  -274.641	1.87707E-3	  -171.555	9.62561E-5	  -216.326	3.14908E-4	   112.918	1.73353E-4	    16.754	1.61843E-3	  -356.792	1.49579E-4	   230.331	4.02331E-4	  -129.517	8.89100E-5	   196.205	4.11553E-1	2.00414E-1	3.87289E-1	5.32598E-2
    32.959	1.59504E+0	  -213.339	1.93696E-2	  -287.496	5.27980E-3	  -110.826	6.42040E-3	  -289.855	1.79098E-3	  -193.919	3.33673E-5	  -109.497	1.42725E-4	   280.838	7.92271E-5	    84.142	6.24853E-4	  -401.562	1.22772E-4	   252.454	2.43738E-4	   -71.186	3.91538E-5	    87.400	4.21488E-1	2.02001E-1	3.70155E-1	5.09476E-2
    36.621	1.61771E+0	  -222.133	2.12763E-2	  -300.819	5.44516E-3	  -123.204	6.61027E-3	  -304.094	2.03253E-3	  -198.929	1.10193E-4	  -244.168	9.51975E-5	   359.451	1.26311E-4	   -31.512	1.59525E-3	  -411.230	4.55149E-5	   237.318	7.24915E-5	  -101.298	3.27266E-5	   161.741	4.09145E-1	2.02315E-1	3.61196E-1	5.22261E-2
    43.945	1.66985E+0	  -238.226	2.42344E-2	  -321.384	7.23865E-3	  -137.186	7.66028E-3	  -321.252	9.67866E-4	  -226.051	4.74457E-5	  -292.877	1.78004E-4	   275.361	2.27717E-5	    58.991	7.36352E-4	  -460.757	7.90466E-5	   162.293	1.71360E-5	  -259.936	4.61252E-5	   204.340	4.13113E-1	1.95903E-1	3.40665E-1	5.34085E-2
    47.607	1.70159E+0	  -245.604	2.70982E-2	  -329.698	7.72535E-3	  -148.018	8.25872E-3	  -330.189	1.81666E-3	  -193.724	1.19001E-4	  -406.826	2.12254E-4	   343.633	2.23821E-5	    62.368	1.09732E-3	  -504.601	9.97084E-5	   109.539	4.21284E-5	  -354.990	5.28639E-5	   128.321	3.99923E-1	1.99775E-1	3.49255E-1	5.10040E-2
    54.932	1.76228E+0	  -260.149	3.09870E-2	  -347.610	8.43993E-3	  -167.356	1.00439E-2	  -345.542	1.39753E-3	  -263.978	9.07347E-5	  -346.998	1.77153E-4	   393.899	4.07028E-5	  -114.339	2.16316E-3	  -521.217	1.08046E-4	    64.566	1.28158E-4	  -471.650	4.38357E-5	   260.378	3.96331E-1	2.01173E-1	3.43576E-1	5.06784E-2
    62.256	1.81211E+0	  -272.836	3.61786E-2	  -362.045	9.68088E-3	  -184.146	1.13261E-2	  -362.437	1.19490E-3	  -231.605	2.91813E-5	  -323.890	4.80692E-5	   446.532	4.53993E-5	   -98.440	2.24481E-3	  -585.365	2.05368E-4	    27.615	7.52209E-5	  -352.431	3.33826E-5	   389.124	4.08762E-1	2.03303E-1	3.43068E-1	5.05970E-2
    73.242	1.80968E+0	  -290.525	4.19702E-2	  -382.472	1.12233E-2	  -201.916	1.34226E-2	  -381.338	1.27725E-3	  -258.995	2.35376E-5	  -216.141	1.19529E-4	   520.631	2.77354E-5	  -257.889	2.81392E-3	  -687.820	2.06297E-4	   -82.689	1.02999E-4	  -223.476	7.19176E-5	   268.468	4.05426E-1	2.04288E-1	3.46635E-1	5.23463E-2
    80.566	1.73788E+0	  -300.279	4.45076E-2	  -394.368	1.23762E-2	  -220.119	1.36858E-2	  -389.773	2.32807E-4	  -331.208	3.41991E-5	  -389.658	1.69345E-4	   540.977	2.16804E-5	  -226.709	1.73111E-3	  -746.413	1.58554E-4	  -142.553	1.64905E-5	  -116.165	4.83485E-5	   206.087	3.94489E-1	2.02065E-1	3.45377E-1	5.11436E-2
    91.553	1.62961E+0	  -314.014	4.78211E-2	  -409.218	1.21358E-2	  -230.287	1.53781E-2	  -407.914	9.72617E-4	  -270.902	4.24494E-5	  -294.802	1.47654E-4	   378.180	7.03481E-6	  -384.737	8.62034E-4	  -776.283	1.27293E-4	  -196.242	1.25853E-4	   -13.832	3.48012E-5	   155.268	4.05263E-1	2.07995E-1	3.77700E-1	5.48812E-2
   106.201	1.59272E+0	  -328.291	5.59867E-2	  -425.976	1.43887E-2	  -245.233	1.77651E-2	  -424.854	1.47077E-3	  -277.740	5.93636E-5	  -406.163	9.72927E-5	   404.062	4.55690E-5	  -397.641	6.69328E-4	  -845.511	9.38642E-5	  -252.043	1.69345E-4	    11.299	3.63169E-5	   119.706	4.00457E-1	1.97368E-1	3.50713E-1	5.06010E-2
   120.850	1.60093E+0	  -338.997	6.65178E-2	  -439.212	1.69105E-2	  -257.432	2.11492E-2	  -437.822	1.55641E-3	  -313.924	1.15147E-4	  -470.786	2.52676E-4	   471.077	5.44784E-5	  -474.407	5.89046E-4	  -892.832	9.04388E-5	  -284.634	1.82484E-4	    85.617	2.26199E-5	    36.178	3.92024E-1	1.93584E-1	3.45932E-1	5.02013E-2
   135.498	1.55865E+0	  -345.863	7.67578E-2	  -449.213	1.92066E-2	  -267.712	2.33881E-2	  -447.795	9.93242E-4	  -326.877	8.74090E-5	  -477.465	4.34150E-4	   619.024	5.29434E-5	  -471.625	3.04767E-4	  -946.362	4.82589E-4	  -418.189	2.94362E-3	   156.950	1.28859E-4	   -66.278	4.03295E-1	1.88889E-1	3.45597E-1	4.79264E-2
   153.809	1.25546E+0	  -348.002	7.57411E-2	  -456.604	1.88111E-2	  -273.889	2.33775E-2	  -453.796	7.19589E-4	  -328.883	1.43199E-4	  -525.912	7.73035E-5	   682.861	4.22516E-5	  -524.077	4.76330E-4	 -1020.596	6.21579E-5	  -446.439	2.24459E-5	   215.158	1.80681E-5	  -130.915	4.14271E-1	1.87949E-1	3.55725E-1	4.84441E-2
   175.781	8.95231E-1	  -334.254	6.46018E-2	  -453.325	1.59082E-2	  -269.199	1.97690E-2	  -449.096	5.22946E-4	  -306.760	5.26468E-5	  -457.595	5.26985E-5	   833.097	2.86067E-5	  -511.357	3.66401E-4	 -1083.571	5.20453E-5	  -543.522	7.48201E-5	   134.884	4.87733E-5	  -180.019	4.06810E-1	1.90306E-1	3.52422E-1	4.88686E-2
   197.754	1.38170E+0	  -316.971	1.03364E-1	  -439.901	2.57117E-2	  -254.752	3.27004E-2	  -435.719	6.97891E-4	  -292.113	1.64893E-4	  -335.075	1.48149E-3	   964.017	1.28875E-4	  -414.607	6.65002E-4	 -1197.719	1.32623E-4	  -712.699	3.50941E-4	   -29.430	1.74025E-5	    -5.993	3.91866E-1	1.87691E-1	3.67849E-1	4.84464E-2
   223.389	1.91982E+0	  -344.068	1.85951E-1	  -467.859	4.61029E-2	  -281.226	5.81864E-2	  -463.543	1.11113E-3	  -311.598	2.08323E-4	  -207.073	1.34472E-5	  1071.171	4.17062E-5	  -555.924	9.32272E-4	 -1182.203	7.22793E-5	  -785.520	5.66476E-5	   -78.251	1.05693E-5	  -115.214	3.93839E-1	1.87735E-1	3.61054E-1	4.83247E-2
   256.348	1.39839E+0	  -361.195	1.89717E-1	  -498.914	4.76696E-2	  -310.301	5.80319E-2	  -493.813	1.31310E-3	  -329.835	1.75857E-4	  -221.705	1.88837E-4	  1105.445	6.75274E-5	  -593.870	1.04525E-3	 -1294.635	1.23959E-4	  -824.391	5.81100E-5	  -209.455	1.69342E-5	     9.561	3.95059E-1	1.93165E-1	3.59183E-1	4.84480E-2
   289.307	1.43242E+0	  -360.454	2.31756E-1	  -515.008	5.77268E-2	  -326.429	7.06351E-2	  -509.391	2.66503E-3	  -345.836	3.44186E-4	  -271.472	1.62449E-4	  1022.772	9.73837E-5	  -616.953	4.41711E-4	 -1340.619	1.25887E-4	  -956.595	1.69581E-5	  -306.394	3.73719E-5	  -119.155	3.93514E-1	1.87891E-1	3.54695E-1	4.87598E-2
   329.590	1.51283E+0	  -360.741	2.87034E-1	  -533.186	6.87526E-2	  -342.448	8.33154E-2	  -525.303	3.08173E-3	  -377.814	2.15211E-4	  -300.309	4.16643E-4	   997.249	6.43639E-5	  -662.481	7.33276E-5	 -1247.870	1.08088E-4	  -912.680	8.48930E-5	  -333.252	1.29963E-4	  -193.905	4.01090E-1	1.86664E-1	3.60747E-1	4.98768E-2
   373.535	1.48208E+0	  -359.097	3.32669E-1	  -550.691	7.77624E-2	  -355.455	9.81873E-2	  -541.252	2.95949E-3	  -435.880	2.48261E-4	  -270.399	5.11155E-4	   920.883	1.75556E-4	  -601.533	1.34308E-4	 -1209.294	9.52466E-5	 -1005.053	1.19328E-4	  -481.811	5.66790E-5	  -279.553	3.99305E-1	1.84283E-1	3.60247E-1	4.99641E-2
   424.805	1.19661E+0	  -351.479	3.02974E-1	  -570.816	6.96624E-2	  -370.427	8.77967E-2	  -560.955	1.19451E-3	  -419.869	3.11641E-4	  -333.597	3.72090E-4	   920.663	1.36660E-4	  -656.796	2.36889E-4	 -1292.370	6.04535E-5	 -1129.573	1.23918E-4	  -556.989	6.69610E-6	  -239.488	3.94602E-1	1.84893E-1	3.57783E-1	4.85973E-2
   479.736	1.01637E+0	  -345.013	2.43472E-1	  -592.967	5.50787E-2	  -383.998	6.84401E-2	  -582.932	4.35231E-4	  -397.364	4.91004E-5	  -360.535	1.53580E-4	   816.641	6.05354E-5	  -703.345	2.47615E-4	 -1289.124	6.25043E-5	 -1070.739	8.20290E-5	  -522.832	1.23460E-5	  -329.003	4.05432E-1	1.84907E-1	3.73360E-1	4.90896E-2
   545.654	8.44246E-1	  -350.393	1.72537E-1	  -623.753	4.21324E-2	  -401.952	4.43979E-2	  -613.414	3.78935E-4	  -427.545	6.72330E-5	  -500.013	5.81519E-5	   664.539	3.67278E-5	  -720.978	5.03332E-5	 -1304.691	7.30398E-5	  -920.374	9.70044E-5	  -416.729	2.18250E-5	  -235.839	4.01458E-1	1.82270E-1	3.54543E-1	4.94929E-2
   618.896	9.39726E-1	  -364.458	1.63689E-1	  -663.913	5.03549E-2	  -430.864	3.68603E-2	  -658.020	2.47841E-4	  -441.279	1.74917E-4	  -505.446	2.04573E-4	   787.580	2.87274E-5	  -874.858	1.62583E-4	 -1312.588	3.20013E-5	  -859.723	1.17335E-4	  -422.143	1.65295E-5	  -256.006	3.99691E-1	1.82256E-1	3.76266E-1	4.64199E-2
   703.125	2.15758E+0	  -398.871	2.14470E-1	  -729.189	1.02131E-1	  -491.618	2.09441E-2	  -756.874	3.46035E-4	  -373.008	1.90820E-4	  -501.726	4.50195E-5	   884.909	9.81074E-5	  -970.782	2.99237E-4	 -1343.765	7.67887E-5	  -826.283	6.74520E-5	  -283.096	3.12100E-5	  -410.656	4.01109E-1	1.83114E-1	3.71020E-1	4.91144E-2
   798.340	1.99940E+0	  -462.742	1.43577E-1	  -763.347	8.98157E-2	  -539.100	5.53660E-2	  -637.288	1.85588E-3	  -517.037	1.77455E-4	  -650.403	1.24965E-4	   716.270	1.43714E-4	  -930.426	5.09331E-3	 -1371.945	1.19528E-4	  -752.198	8.60337E-5	  -243.294	1.15503E-4	  -446.050	4.06298E-1	1.77799E-1	3.59511E-1	4.84332E-2
   908.203	1.17609E+0	  -480.389	1.17677E-1	  -805.074	1.01592E-1	  -601.396	9.07012E-2	  -713.289	1.18611E-3	  -610.387	4.88655E-5	  -505.913	3.87926E-5	   712.784	9.42862E-5	 -1069.164	2.03458E-2	 -1496.244	4.53514E-4	  -577.481	2.72520E-4	  -403.669	1.24282E-4	  -547.926	4.16251E-1	1.82176E-1	3.63175E-1	4.82164E-2
  1029.053	1.26476E+0	  -473.134	1.20623E-1	  -819.076	7.81281E-2	  -636.796	1.03553E-1	  -761.725	1.41585E-3	  -580.348	6.64134E-5	  -618.365	9.55820E-5	   589.851	2.33172E-5	  -942.828	1.84638E-2	 -1664.926	3.26019E-4	  -424.124	1.14783E-4	  -562.527	1.07046E-4	  -376.745	4.18820E-1	1.82574E-1	3.70827E-1	4.80181E-2
  1168.213	1.58399E+0	  -482.217	1.50160E-1	  -853.445	8.08234E-2	  -672.353	1.18678E-1	  -806.300	8.09340E-3	  -544.999	1.63482E-4	  -703.819	7.75634E-5	   511.590	7.49070E-5	 -1037.610	1.35722E-2	 -1749.820	2.24181E-4	  -533.230	1.03076E-4	  -734.852	9.50305E-5	  -490.593	4.13755E-1	1.79934E-1	3.59083E-1	4.63957E-2
  1325.684	1.44265E+0	  -487.981	1.29454E-1	  -898.622	6.84381E-2	  -715.047	1.07329E-1	  -856.049	5.64038E-3	  -511.938	6.53723E-5	  -637.240	9.37168E-5	   569.859	6.82253E-5	 -1042.971	4.61471E-3	 -1865.534	1.52766E-4	  -356.170	1.17239E-4	  -886.114	3.84051E-5	  -624.417	4.82168E-1	1.84742E-1	3.52972E-1	5.10527E-2
  1505.127	1.29042E+0	  -484.934	7.58329E-2	  -932.931	3.67915E-2	  -748.417	6.40305E-2	  -903.163	8.01134E-2	  -390.788	1.57239E-3	  -591.755	8.53470E-4	   681.698	5.34051E-4	  -906.421	1.72782E-3	 -1813.461	5.94486E-5	  -487.356	1.39794E-4	 -1047.947	4.37639E-5	  -729.409	5.37426E-1	1.87723E-1	3.59053E-1	4.99265E-2
  1710.205	1.28798E+0	  -489.637	4.68411E-2	  -958.214	2.26729E-2	  -773.651	3.65922E-2	  -935.498	2.29287E-2	  -503.134	4.86106E-4	  -725.751	3.30127E-4	   516.269	1.43339E-4	 -1047.221	1.09492E-2	 -1654.352	5.40552E-5	  -364.108	9.47626E-5	  -879.544	7.69270E-5	  -621.322	4.45791E-1	1.82727E-1	3.44445E-1	4.94492E-2
  1940.918	1.24862E+0	  -498.059	2.93811E-2	  -987.340	1.51254E-2	  -803.046	2.15487E-2	  -973.634	4.74985E-3	  -627.083	1.90557E-4	  -550.669	1.07206E-4	   370.799	3.60882E-5	 -1166.233	3.29392E-3	 -1481.505	4.59437E-5	  -196.917	8.16475E-5	  -765.098	1.12553E-5	  -778.211	4.17763E-1	1.82203E-1	3.54895E-1	5.01879E-2
  2200.928	1.17526E+0	  -513.021	2.11375E-2	 -1008.534	1.03386E-2	  -828.980	1.08489E-2	  -999.121	4.11124E-5	  -647.910	2.34858E-5	  -427.161	7.39013E-5	   365.639	6.51775E-6	 -1268.703	3.13080E-5	 -1549.568	4.35211E-5	  -111.173	4.23344E-5	  -780.949	2.00929E-5	  -924.505	3.88695E-1	1.79072E-1	3.51246E-1	4.76546E-2
  2501.221	1.11806E+0	  -611.381	1.94420E-2	 -1122.267	9.78182E-3	  -939.148	8.18730E-3	 -1102.721	1.13670E-4	  -776.130	7.16618E-5	  -443.142	6.05647E-5	   419.634	2.40264E-6	 -1374.543	4.83175E-5	 -1370.303	2.39088E-5	   -35.577	5.47839E-5	  -666.058	1.19343E-5	  -776.713	3.96186E-1	1.78494E-1	3.42556E-1	4.99868E-2
  2838.135	1.52921E+0	  -712.651	3.12656E-2	 -1253.193	1.59930E-2	 -1072.947	1.06174E-2	 -1222.316	7.49924E-5	  -831.718	7.59634E-5	  -266.306	1.26655E-4	   377.344	9.93892E-6	 -1209.827	8.60549E-5	 -1478.814	7.90936E-5	   -86.240	7.92404E-5	  -605.263	3.25288E-6	  -846.818	3.97609E-1	1.76293E-1	3.43826E-1	4.86377E-2
  3222.656	1.87500E+0	  -875.002	3.49499E-2	 -1082.904	1.75242E-2	  -903.097	1.14879E-2	 -1042.814	1.55315E-4	  -803.318	6.94119E-6	  -229.111	4.03194E-5	   529.330	8.32539E-6	 -1292.556	4.38415E-4	 -1437.057	3.04928E-5	    81.629	7.25669E-5	  -764.130	1.12883E-5	  -886.965	3.97049E-1	1.77143E-1	3.54054E-1	4.92090E-2
  3658.447	1.66723E+0	  -982.860	4.64735E-2	 -1239.095	2.26450E-2	 -1052.561	9.93839E-3	 -1171.189	3.04462E-4	  -731.116	3.33758E-5	  -386.126	4.48464E-5	   557.448	9.65898E-7	 -1123.995	1.63556E-4	 -1284.946	3.54031E-5	   152.172	4.22601E-5	  -861.941	6.25601E-6	  -767.642	3.96902E-1	1.78876E-1	3.42393E-1	4.65804E-2
  4152.832	1.43237E+0	 -1076.328	6.52351E-2	 -1389.274	3.44491E-2	 -1187.301	2.63458E-2	 -1273.917	1.32761E-3	  -706.566	7.53944E-5	  -291.232	9.82221E-5	   567.992	1.59645E-5	 -1022.032	3.02109E-3	 -1334.130	4.14218E-6	    28.317	1.04838E-4	  -840.733	1.20620E-5	  -662.960	4.07392E-1	1.76713E-1	3.38233E-1	4.51993E-2
  4713.135	2.10033E+0	 -1015.975	3.85107E-2	 -1501.292	3.98587E-2	 -1287.138	3.31017E-2	 -1393.478	5.89324E-3	  -730.819	4.60964E-5	  -118.976	3.38385E-5	   676.926	9.79208E-6	  -867.486	9.25864E-4	 -1479.427	8.12495E-5	   162.023	2.78456E-5	  -930.220	1.06732E-5	  -660.703	4.03129E-1	1.87260E-1	3.61595E-1	5.20743E-2
  5350.342	1.67320E+0	  -877.134	7.11543E-3	 -1370.174	1.54621E-2	 -1196.737	8.57592E-3	 -1292.179	9.64413E-4	  -776.187	4.81771E-5	  -234.628	7.32833E-5	   555.388	4.66177E-6	  -777.583	2.00000E-29	 -1440.000	2.00000E-29	     0.000	2.00000E-29	 -1080.000	2.00000E-29	  -720.000	4.19619E-1	1.79748E-1	3.43227E-1	4.85832E-2
  6075.439	1.93504E+0	 -1044.038	1.18156E-2	 -1529.365	2.43063E-2	 -1050.451	1.13765E-2	 -1469.918	4.36278E-2	  -641.724	1.28910E-4	   -58.867	9.56125E-5	   554.577	6.96885E-5	  -650.298	2.00000E-29	 -1440.000	2.00000E-29	     0.000	2.00000E-29	 -1080.000	2.00000E-29	  -720.000	4.67369E-1	1.92394E-1	3.79517E-1	6.97469E-2
  6895.752	1.34614E+0	 -1039.458	9.49946E-3	 -1695.186	1.51935E-2	  -902.834	8.44651E-3	 -1292.765	4.19711E-2	  -467.464	1.84584E-4	  -171.000	1.29193E-4	   563.588	1.21480E-4	  -679.312	2.00000E-29	 -1440.000	2.00000E-29	     0.000	2.00000E-29	 -1080.000	2.00000E-29	  -720.000	4.53073E-1	1.93944E-1	3.71764E-1	6.57135E-2
  7829.590	1.76027E+0	  -861.791	8.99048E-3	 -1555.149	4.26882E-3	  -770.952	4.35712E-3	 -1141.484	2.00000E-29	  -360.000	2.00000E-29	     0.000	2.00000E-29	   720.000	2.00000E-29	  -720.000	2.00000E-29	 -1440.000	2.00000E-29	     0.000	2.00000E-29	 -1080.000	2.00000E-29	  -720.000	3.96284E-1	1.80314E-1	3.34314E-1	4.90256E-2
  8887.939	1.16385E+0	  -919.857	1.22205E-2	 -1407.404	4.00138E-3	  -705.167	2.47170E-3	  -991.810	2.00000E-29	  -360.000	2.00000E-29	     0.000	2.00000E-29	   720.000	2.00000E-29	  -720.000	2.00000E-29	 -1440.000	2.00000E-29	     0.000	2.00000E-29	 -1080.000	2.00000E-29	  -720.000	4.36672E-1	1.86025E-1	3.26094E-1	4.89551E-2
 10089.111	1.46336E+0	  -848.906	6.03025E-3	 -1417.577	6.66492E-4	  -660.410	1.49014E-3	  -942.252	2.00000E-29	  -360.000	2.00000E-29	     0.000	2.00000E-29	   720.000	2.00000E-29	  -720.000	2.00000E-29	 -1440.000	2.00000E-29	     0.000	2.00000E-29	 -1080.000	2.00000E-29	  -720.000	4.09560E-1	1.82970E-1	3.23346E-1	4.97169E-2
 11451.416	1.49775E+0	  -858.355	1.87552E-2	 -1318.353	2.31791E-3	  -559.673	7.88654E-3	  -823.993	2.00000E-29	  -360.000	2.00000E-29	     0.000	2.00000E-29	   720.000	2.00000E-29	  -720.000	2.00000E-29	 -1440.000	2.00000E-29	     0.000	2.00000E-29	 -1080.000	2.00000E-29	  -720.000	3.95045E-1	1.79922E-1	3.33357E-1	4.65030E-2
 13000.488	2.56641E-1	  -896.690	3.98488E-4	 -1145.671	1.56378E-4	  -590.072	2.20783E-4	  -956.008	2.00000E-29	  -360.000	2.00000E-29	     0.000	2.00000E-29	   720.000	2.00000E-29	  -720.000	2.00000E-29	 -1440.000	2.00000E-29	     0.000	2.00000E-29	 -1080.000	2.00000E-29	  -720.000	4.10984E-1	1.85465E-1	3.28560E-1	4.93354E-2
