# Supplementary material for: The impact of size on middle-ear sound transmission in elephants, the largest terrestrial mammal
Source: PLoS One. 2024 Apr 10;19(4):e0298535. doi: 10.1371/journal.pone.0298535 (PMC11006165; doi:10.1371/journal.pone.0298535)
Supplement: S1 Data — (ZIP) [file pone.0298535.s008.zip › S1_Data/ETB7_1024S_3D OC_SH2 R00.dbf2]

%
%
%
%SyncAv (v0.40); Tue, Dec 14, 2021; 10:17:16 PM
%Distortion (Sine Sequence) Measurement (Fmin: 7.324219; Fmax: 13000.488281; # Freqs: 55; Log-Spaced Freqs)
%     Sampling rate: 30000 Hz; FFT length: 8192; # averages: 10
%     Input Voltage range: -10.000 to 10.000
%Output Channel Assignment(s):
%     "AO ch0" = PXI1Slot2/ao0
%Input Channel Assignment(s):
%     "AI ch0" = PXI1Slot4/ai0
%     "AI ch1" = PXI1Slot4/ai1
%     "AI ch2" = PXI1Slot4/ai2
%     "AI ch3" = PXI1Slot4/ai3
%Output Channel Stimuli:
%     AO ch0: Sine; 1.000000E-1 V (peak); 0.000 deg. phase
%Stimulus EQ Settings:
%     AO ch0: "Based on: distortion file (log. mag., log. freq. spacing), path: C:\Users\oconnec\Dropbox (Partners HealthCare)\OtoBiomechanics\Projects\Middle-Ear Projects\Experiments\Elephant\Elephant_Joint_Fusion\ElephantJointFusionExpt_Data01\ETB07\1001S_3D OC_M1 R00.dbf2" (56 pts; Gains from -22.27 dB to 26.35 dB) 
%Calibration Settings (Sensitivity only):
%     AI ch0 Gain: -
%     AI ch1 Gain: -
%     AI ch2 Gain: -
%     AI ch3 Gain: -
%     AI ch0 Sensitivity (): C:\Users\oconnec\Dropbox (Partners HealthCare) (Old)\OtoBiomechanics\Projects\Middle-Ear Projects\Experiments\Elephant\Calibrations\ER7Ccalib0_1V_3-15k.col2
%     AI ch1 Sensitivity (mm/s): 2.000000E-1
%     AI ch2 Sensitivity (mm/s): 2.000000E-1
%     AI ch3 Sensitivity (mm/s): 2.000000E-1
%XYZ Position Information (mm; +/- defined by axes):
%     Abs. Pos. of Zero Ref.: X0=-0.000000, Y0=-0.000000, Z0=-0.000000
%     Cur. Pos. Rel. to Zero Ref.: X=-171.750000, Y=-70.868750, Z=-34.662500
%Freq. (Hz)	ch0_PrMg  	ch0_PrPh	ch1_PrMg  	ch1_PrPh	ch2_PrMg  	ch2_PrPh	ch3_PrMg  	ch3_PrPh	ch0_2HMg  	ch0_2HPh	ch1_2HMg  	ch1_2HPh	ch2_2HMg  	ch2_2HPh	ch3_2HMg  	ch3_2HPh	ch0_3HMg  	ch0_3HPh	ch1_3HMg  	ch1_3HPh	ch2_3HMg  	ch2_3HPh	ch3_3HMg  	ch3_3HPh	ch0_THD+N  	ch1_THD+N  	ch2_THD+N  	ch3_THD+N  	
     7.324	1.46475E+0	   -68.152	1.98447E-3	   -14.254	7.10226E-4	   164.084	9.01194E-4	   -15.105	5.50993E-2	   -13.828	6.15054E-4	   -52.437	8.29982E-4	   159.835	7.17589E-4	    11.285	3.43423E-3	  -144.895	3.91220E-4	    37.364	5.94593E-4	  -134.461	2.30057E-4	    66.624	5.63321E-1	1.01965E+0	1.14820E+0	2.15234E-1
    10.986	1.48552E+0	  -113.937	6.77456E-3	   -94.236	2.41852E-3	    88.225	2.80396E-3	   -98.470	2.05245E-2	   -58.689	3.86638E-4	   -77.738	2.13886E-4	    58.747	1.74654E-4	  -105.665	1.43480E-3	  -175.549	9.86905E-4	   146.771	7.19251E-4	   -38.212	2.74659E-4	   141.453	4.06208E-1	1.18359E+0	1.31141E+0	2.48359E-1
    14.648	1.50393E+0	  -144.062	1.03166E-2	  -161.067	4.70806E-3	    38.576	4.78211E-3	  -144.862	9.58006E-3	  -104.926	3.55034E-4	   -11.582	2.37195E-4	    94.215	1.81416E-4	  -211.038	2.35747E-3	  -265.452	1.13986E-3	   149.094	1.10313E-3	   -60.043	2.15924E-4	   141.423	4.14270E-1	1.31775E+0	1.42809E+0	2.74561E-1
    18.311	1.51915E+0	  -163.450	1.19060E-2	  -207.368	4.08587E-3	   -19.191	4.37555E-3	  -203.902	3.08918E-3	   -99.171	4.24238E-4	   -67.570	6.48002E-4	    96.701	1.41992E-4	  -120.399	1.54186E-3	  -295.506	6.08414E-4	   290.294	5.17248E-4	    98.112	2.10984E-4	   302.133	4.24457E-1	1.31067E+0	1.43253E+0	2.73113E-1
    21.973	1.53675E+0	  -179.205	1.29383E-2	  -236.217	4.28201E-3	   -56.397	4.80845E-3	  -236.180	2.93453E-3	  -138.643	1.21932E-3	   -99.885	1.50752E-3	    78.028	2.10842E-4	   -95.521	1.65121E-3	  -310.711	1.09696E-3	   338.838	1.10867E-3	   164.635	2.07371E-4	   343.756	3.89216E-1	1.24296E+0	1.39102E+0	2.60949E-1
    25.635	1.55854E+0	  -191.984	1.34646E-2	  -254.538	7.15931E-3	   -66.954	5.39047E-3	  -253.479	2.57511E-3	  -166.742	3.77345E-4	   -36.912	5.18863E-4	   105.722	4.83329E-4	   -99.799	1.35435E-3	  -337.559	9.04923E-4	   517.756	5.56732E-4	   339.605	1.90249E-4	   472.731	3.88581E-1	1.33232E+0	1.79877E+0	2.78772E-1
    29.297	1.58241E+0	  -203.152	1.55429E-2	  -270.558	5.22513E-3	   -87.851	6.16310E-3	  -271.057	3.03582E-3	  -193.634	1.45092E-3	    35.782	1.39897E-3	   250.807	4.12222E-4	    61.874	1.31773E-3	  -365.655	8.80515E-4	   651.497	4.83116E-4	   477.748	2.36861E-4	   625.517	4.11826E-1	1.39959E+0	1.51619E+0	2.90611E-1
    32.959	1.60439E+0	  -212.970	1.80854E-2	  -288.653	6.48204E-3	  -109.278	7.01846E-3	  -288.336	1.37822E-3	  -203.605	1.63217E-3	  -122.865	1.56056E-3	   429.674	2.78478E-4	   237.969	1.45763E-3	  -414.717	3.41400E-4	   559.253	4.59040E-4	   435.463	1.09191E-4	   604.249	4.67468E-1	1.31706E+0	1.48719E+0	2.74867E-1
    36.621	1.63140E+0	  -221.726	1.88661E-2	  -300.732	6.13751E-3	  -121.721	7.01638E-3	  -302.043	1.60602E-3	  -213.356	4.49736E-4	    40.599	4.29401E-4	   591.735	1.55000E-4	   373.849	1.36344E-3	  -419.921	9.83309E-4	   712.811	9.77142E-4	   530.522	1.95860E-4	   699.507	6.73336E-1	1.17723E+0	1.35699E+0	2.50241E-1
    43.945	1.68675E+0	  -237.785	2.12409E-2	  -319.397	7.85045E-3	  -131.594	8.29736E-3	  -317.119	1.38701E-3	  -206.742	8.85835E-4	    62.562	8.48718E-4	   621.050	1.00749E-4	   424.785	1.41489E-3	  -469.443	5.18468E-4	   640.548	6.39287E-4	   454.685	1.10499E-4	   638.709	4.63978E-1	1.29306E+0	1.45928E+0	2.71314E-1
    47.607	1.71892E+0	  -245.193	2.44069E-2	  -328.819	9.21187E-3	  -144.676	9.05625E-3	  -327.328	1.82274E-3	  -238.698	1.22787E-3	    46.895	1.56199E-3	   585.007	2.70100E-4	   401.424	1.48285E-3	  -484.698	6.79334E-4	   746.462	8.14446E-4	   543.054	1.40325E-4	   741.081	4.26901E-1	1.30555E+0	1.46747E+0	2.73410E-1
    54.932	1.78057E+0	  -259.801	2.74373E-2	  -347.496	9.70284E-3	  -164.698	1.09089E-2	  -343.055	6.41902E-4	  -261.921	1.01887E-3	    97.592	1.03103E-3	   631.298	2.38519E-4	   463.690	1.51295E-3	  -502.179	1.24757E-3	   885.063	1.15804E-3	   707.647	2.25770E-4	   860.749	4.45512E-1	1.12853E+0	1.30158E+0	2.36033E-1
    62.256	1.83409E+0	  -272.495	3.19392E-2	  -363.120	1.13921E-2	  -183.066	1.25745E-2	  -360.012	5.46704E-4	  -260.839	1.56779E-3	   140.985	1.49409E-3	   679.145	3.28840E-4	   492.778	2.55536E-3	  -580.219	1.86552E-3	  1019.090	1.79771E-3	   834.207	3.66139E-4	  1019.731	3.98155E-1	1.01658E+0	1.20787E+0	2.13846E-1
    73.242	1.83392E+0	  -290.222	3.82790E-2	  -382.036	1.37785E-2	  -198.860	1.46895E-2	  -378.678	6.65448E-4	  -265.905	1.57077E-3	   254.893	1.45326E-3	   792.827	3.32233E-4	   618.100	2.66283E-3	  -683.080	4.73433E-4	  1030.392	5.18084E-4	   875.066	1.20596E-4	  1028.950	4.27004E-1	1.31287E+0	1.44898E+0	2.78191E-1
    80.566	1.76045E+0	  -300.067	3.87857E-2	  -394.534	1.42028E-2	  -220.594	1.48969E-2	  -386.861	7.42449E-4	  -305.824	8.73060E-4	   314.758	1.02181E-3	   851.442	1.94085E-4	   670.585	1.74697E-3	  -749.927	7.74273E-4	  1015.532	8.73387E-4	   842.300	1.72545E-4	   997.662	3.93541E-1	1.05500E+0	1.23494E+0	2.24109E-1
    91.553	1.65433E+0	  -313.890	4.19686E-2	  -410.040	1.42472E-2	  -227.973	1.67766E-2	  -405.726	9.02505E-4	  -283.026	5.11083E-4	   419.511	2.14514E-4	   995.546	9.96624E-5	   770.869	9.49980E-4	  -802.044	9.91273E-4	   901.276	7.16246E-4	   711.978	2.26046E-4	   902.607	5.06135E-1	1.21703E+0	1.38884E+0	2.60051E-1
   106.201	1.61566E+0	  -328.202	4.80667E-2	  -425.641	1.61890E-2	  -240.702	1.96390E-2	  -422.055	1.70345E-3	  -301.732	1.09698E-3	   382.768	1.15367E-3	   922.800	2.36517E-4	   729.917	8.17938E-4	  -857.558	6.00279E-4	   789.091	5.07576E-4	   619.026	1.39646E-4	   800.055	4.06708E-1	1.13604E+0	1.30420E+0	2.37511E-1
   120.850	1.62761E+0	  -339.087	5.79498E-2	  -441.892	2.05663E-2	  -261.546	2.35445E-2	  -436.094	1.26497E-3	  -313.632	1.09243E-3	   493.611	1.13380E-3	  1032.319	2.16308E-4	   854.427	9.18367E-4	  -890.320	9.73993E-4	   913.941	1.02610E-3	   742.418	1.94197E-4	   912.084	3.92662E-1	1.16018E+0	1.29660E+0	2.41833E-1
   135.498	1.58617E+0	  -345.988	6.78771E-2	  -450.283	2.44087E-2	  -267.059	2.68763E-2	  -445.732	9.59290E-4	  -332.999	1.23130E-3	   527.204	1.66498E-3	  1061.455	2.77221E-4	   895.223	3.18366E-4	  -930.293	1.20982E-3	   746.721	1.85561E-3	   633.266	2.31562E-4	   748.346	3.88696E-1	1.11350E+0	1.25733E+0	2.31108E-1
   153.809	1.27758E+0	  -348.358	6.61036E-2	  -457.506	2.35091E-2	  -272.414	2.68359E-2	  -451.866	5.13519E-4	  -351.103	6.19751E-4	   371.370	4.10362E-4	   950.403	1.09609E-4	  1070.182	3.86803E-4	  -999.790	1.26539E-3	   902.492	1.39410E-3	   711.796	2.41811E-4	   913.661	3.80543E-1	1.08885E+0	1.21746E+0	2.29916E-1
   175.781	9.03809E-1	  -335.031	5.66159E-2	  -454.464	2.04651E-2	  -268.472	2.28500E-2	  -447.554	5.08405E-4	  -306.603	1.37954E-3	   544.812	1.41240E-3	  1096.707	2.78732E-4	   907.736	3.53369E-4	 -1117.954	1.35012E-3	   889.810	1.75257E-3	   713.616	3.24353E-4	   875.574	4.05373E-1	1.11149E+0	1.25323E+0	2.33589E-1
   197.754	1.37334E+0	  -316.599	9.01051E-2	  -440.009	3.21927E-2	  -254.285	3.70257E-2	  -433.326	1.02080E-3	  -311.972	1.73186E-3	   571.656	9.96205E-4	  1115.556	4.08587E-4	   940.280	3.34770E-4	 -1230.025	1.51083E-3	   935.932	1.77685E-3	   751.735	3.19555E-4	   930.224	4.01855E-1	1.13650E+0	1.26419E+0	2.38738E-1
   223.389	1.98683E+0	  -343.335	1.64692E-1	  -468.190	5.70163E-2	  -282.431	6.79358E-2	  -460.687	1.23562E-3	  -322.143	1.54972E-3	   685.775	1.68000E-3	  1214.799	2.84873E-4	  1026.329	1.13183E-3	 -1174.443	1.57225E-4	  1029.805	3.19098E-4	   763.328	1.53050E-5	  1040.154	3.91368E-1	1.09663E+0	1.21331E+0	2.29577E-1
   256.348	1.44360E+0	  -362.580	1.70279E-1	  -500.664	5.78995E-2	  -313.823	6.86935E-2	  -492.842	1.14041E-3	  -341.010	2.66632E-3	   782.047	2.36393E-3	  1329.342	4.98560E-4	  1148.380	1.12124E-3	 -1277.897	3.67573E-4	  1078.161	3.65179E-4	   921.836	7.06215E-5	  1070.569	4.07077E-1	1.37446E+0	1.48571E+0	2.87079E-1
   289.307	1.45239E+0	  -361.343	2.05246E-1	  -516.593	7.04470E-2	  -328.571	8.34858E-2	  -508.592	2.36716E-3	  -359.777	1.28001E-3	   688.211	1.50926E-3	  1229.510	1.85848E-4	  1064.139	5.72569E-4	 -1328.091	8.28795E-4	  1177.115	1.01011E-3	   984.989	1.61825E-4	  1180.741	3.99932E-1	1.35393E+0	1.46236E+0	2.79805E-1
   329.590	1.55148E+0	  -362.036	2.54510E-1	  -534.018	8.61214E-2	  -343.056	1.00280E-1	  -524.650	3.02745E-3	  -378.838	6.62317E-4	   638.822	5.20748E-4	  1102.048	3.97319E-5	  1206.641	1.25157E-4	 -1329.641	5.36161E-4	  1250.553	6.25420E-4	  1076.938	1.22129E-4	  1241.864	4.10226E-1	1.59827E+0	1.69370E+0	3.32804E-1
   373.535	1.51222E+0	  -361.504	2.94660E-1	  -552.114	9.72391E-2	  -359.262	1.18943E-1	  -540.978	2.85582E-3	  -429.351	1.71056E-3	   712.162	2.66794E-3	  1259.437	4.29486E-4	  1111.559	2.31712E-4	 -1305.553	1.65097E-3	  1168.156	1.47398E-3	   993.639	3.71859E-4	  1174.969	4.10196E-1	1.54712E+0	1.65352E+0	3.21485E-1
   424.805	1.18928E+0	  -354.595	2.66849E-1	  -573.124	8.59838E-2	  -377.091	1.07707E-1	  -560.916	9.05165E-4	  -424.524	1.07368E-3	   573.147	9.60992E-4	  1103.877	1.00608E-4	  1276.961	2.97443E-4	 -1298.655	1.03090E-3	  1192.643	1.35578E-3	   996.551	2.30658E-4	  1198.132	3.91396E-1	1.42622E+0	1.54059E+0	2.96218E-1
   479.736	9.83545E-1	  -347.402	2.17696E-1	  -595.302	6.97770E-2	  -394.772	8.64780E-2	  -582.915	3.51548E-4	  -412.930	2.88634E-4	   591.275	1.16158E-4	  1257.288	7.30528E-5	  1398.193	1.85749E-4	 -1269.620	8.92322E-4	  1059.221	9.42179E-4	   877.697	1.90805E-4	  1063.457	3.93432E-1	1.29408E+0	1.43872E+0	2.72458E-1
   545.654	8.10669E-1	  -351.605	1.53310E-1	  -626.156	4.98172E-2	  -416.187	5.89300E-2	  -613.251	4.13727E-4	  -421.666	2.72453E-4	   605.227	5.30261E-4	  1157.099	8.86919E-5	  1361.330	7.13730E-5	 -1159.802	7.38242E-4	  1029.937	9.19633E-4	   849.318	1.52814E-4	  1031.300	4.00357E-1	1.33332E+0	1.47559E+0	2.77704E-1
   618.896	8.93278E-1	  -364.453	1.46963E-1	  -663.343	5.46889E-2	  -442.241	5.29337E-2	  -654.070	4.71353E-4	  -431.026	6.18239E-4	   461.579	6.07411E-4	   999.297	1.15107E-4	  1540.016	1.44283E-4	 -1316.185	1.13903E-3	   959.201	1.01897E-3	   767.192	2.27602E-4	   954.647	4.76715E-1	1.44890E+0	1.57311E+0	3.06493E-1
   703.125	2.06661E+0	  -396.122	2.18690E-1	  -725.760	1.10120E-1	  -499.398	5.38344E-2	  -723.731	3.33917E-4	  -396.123	6.31293E-4	   458.355	5.30102E-4	   968.765	2.38359E-4	  1527.401	5.26179E-4	 -1360.514	5.80026E-4	   944.630	5.80950E-4	   746.414	1.20609E-4	   931.837	4.74254E-1	1.54322E+0	1.68882E+0	3.19253E-1
   798.340	2.05199E+0	  -462.471	1.61987E-1	  -772.648	9.26832E-2	  -557.378	3.37800E-2	  -681.521	1.81244E-3	  -513.100	1.22489E-3	   485.342	1.16020E-3	  1024.112	3.81709E-4	  1571.055	5.09276E-3	 -1372.656	3.13348E-4	   905.886	4.72788E-4	   702.325	8.59304E-5	   964.705	5.02944E-1	1.51443E+0	1.58375E+0	3.16351E-1
   908.203	1.14600E+0	  -479.431	1.33835E-1	  -823.734	9.11777E-2	  -611.289	6.67047E-2	  -734.518	1.22169E-3	  -609.186	1.05903E-3	   551.842	9.25027E-4	  1100.935	1.15837E-4	  1647.339	2.01639E-2	 -1496.258	6.30421E-4	   809.749	5.41151E-4	   629.082	2.24451E-4	   846.187	4.45086E-1	1.51918E+0	1.58889E+0	3.14447E-1
  1029.053	1.27256E+0	  -471.067	1.09343E-1	  -840.538	7.66113E-2	  -642.829	8.67542E-2	  -771.285	1.31712E-3	  -580.388	8.79284E-4	   721.462	7.60872E-4	  1258.713	1.31135E-4	  1779.679	1.88286E-2	 -1664.539	6.25303E-4	   928.691	6.49363E-4	   738.486	1.33955E-4	   984.035	4.18166E-1	1.28079E+0	1.36248E+0	2.67194E-1
  1168.213	1.62501E+0	  -482.466	1.34291E-1	  -874.645	8.43845E-2	  -680.206	1.11003E-1	  -816.086	8.13585E-3	  -545.538	5.00682E-4	   770.829	6.73204E-4	  1330.292	2.34477E-4	  1869.658	1.36559E-2	 -1749.859	4.78209E-5	   901.356	1.76635E-4	   896.241	1.47424E-4	   940.954	4.45490E-1	1.44569E+0	1.52533E+0	3.02193E-1
  1325.684	1.43966E+0	  -488.854	1.09537E-1	  -923.567	6.72126E-2	  -725.673	9.94303E-2	  -865.981	5.61753E-3	  -513.558	2.28676E-4	   770.825	4.14895E-4	  1281.045	1.41680E-4	  1839.532	4.64527E-3	 -1865.498	2.18031E-4	   909.781	2.66271E-4	  1068.588	7.36698E-5	   821.144	4.19752E-1	1.46712E+0	1.55117E+0	3.03470E-1
  1505.127	1.28433E+0	  -485.076	5.38301E-2	  -953.672	3.46853E-2	  -754.401	6.02242E-2	  -909.214	8.12520E-2	  -390.139	1.50355E-3	   838.473	9.15796E-4	  1394.581	8.77122E-4	  1950.803	1.73205E-3	 -1814.845	1.64147E-4	   754.837	2.28208E-4	   916.435	1.13849E-4	   689.712	4.77547E-1	1.33575E+0	1.46463E+0	2.77094E-1
  1710.205	1.27937E+0	  -489.564	3.19765E-2	  -975.177	2.12941E-2	  -779.295	3.64146E-2	  -940.560	2.29098E-2	  -502.643	4.61821E-4	   693.348	2.90718E-4	  1249.771	2.78272E-4	  1809.638	1.10531E-2	 -1654.480	4.12815E-4	   703.615	6.18804E-4	   885.702	2.32607E-4	   729.944	4.21928E-1	1.27413E+0	1.42499E+0	2.66047E-1
  1940.918	1.24362E+0	  -497.962	2.15898E-2	 -1000.053	1.60607E-2	  -804.659	2.39978E-2	  -976.254	4.78152E-3	  -625.944	5.25244E-4	   833.765	5.77562E-4	  1374.136	1.02087E-4	  1951.325	3.23079E-3	 -1481.328	1.23340E-4	   832.877	9.45537E-5	  1040.474	6.34379E-5	   821.877	4.03295E-1	1.30616E+0	1.49508E+0	2.72428E-1
  2200.928	1.16861E+0	  -513.024	1.68369E-2	 -1017.885	1.13583E-2	  -830.787	1.37237E-2	 -1005.944	4.67372E-5	  -673.442	3.22314E-4	   820.508	5.19522E-4	  1364.430	8.34869E-5	  1895.155	5.09159E-5	 -1536.914	2.82702E-4	   792.063	3.49445E-4	   967.328	6.34678E-5	   792.373	3.87128E-1	1.39343E+0	1.54305E+0	2.90947E-1
  2501.221	1.10779E+0	  -611.201	1.59775E-2	 -1134.302	1.05009E-2	  -943.468	1.11941E-2	 -1112.870	5.77570E-5	  -680.422	3.22361E-4	   830.919	3.28610E-4	  1376.272	7.38562E-5	  1922.307	5.01134E-5	 -1687.604	1.91945E-4	   642.830	2.65296E-4	   854.745	4.96703E-5	   663.149	3.95647E-1	1.18964E+0	1.29716E+0	2.48663E-1
  2838.135	1.49359E+0	  -711.356	2.81259E-2	 -1262.355	1.81542E-2	 -1068.040	1.68208E-2	 -1236.534	8.69370E-5	  -802.165	4.11185E-4	   901.165	4.72072E-4	  1429.274	8.59122E-5	  1973.204	8.93449E-5	 -1538.246	5.41836E-5	   791.793	2.33717E-4	   998.351	5.70474E-6	   808.124	3.92400E-1	1.46654E+0	1.58927E+0	3.06484E-1
  3222.656	1.88707E+0	  -874.672	3.10654E-2	 -1098.663	2.23593E-2	  -899.357	2.07101E-2	 -1065.618	2.43280E-4	  -809.341	5.26572E-4	  1021.267	3.91780E-4	  1574.210	1.11573E-4	  2089.897	4.81264E-4	 -1451.558	2.21818E-4	   623.535	3.20758E-4	  1155.444	3.55195E-5	   630.131	4.05929E-1	1.67873E+0	1.82618E+0	3.47638E-1
  3658.447	1.67114E+0	  -982.622	4.67479E-2	 -1252.647	2.98874E-2	 -1051.906	2.30724E-2	 -1214.225	3.53270E-4	  -738.736	5.10214E-4	   977.421	5.80716E-4	  1520.372	1.01598E-4	  2058.669	8.80827E-5	 -1323.883	1.77947E-4	   445.842	1.25368E-4	  1237.593	3.24538E-5	   698.222	3.99936E-1	1.97292E+0	2.05136E+0	4.09898E-1
  4152.832	1.43616E+0	 -1076.246	7.42072E-2	 -1408.402	5.72753E-2	 -1183.552	4.38843E-2	 -1334.605	1.25494E-3	  -703.865	4.27220E-4	   931.242	4.39758E-4	  1430.654	6.37358E-5	  1989.038	2.96870E-3	 -1334.253	6.75632E-5	   600.932	1.86353E-5	  1296.802	7.44986E-6	   707.049	4.05056E-1	1.72098E+0	1.78002E+0	3.58070E-1
  4713.135	2.10148E+0	 -1015.375	4.45033E-2	 -1525.730	7.53832E-2	 -1298.142	6.42244E-2	 -1455.237	5.81418E-3	  -730.228	2.30000E-4	  1003.545	3.17444E-4	  1579.288	6.37681E-5	  2107.525	1.08975E-3	 -1478.980	9.41929E-5	   428.335	6.73301E-5	  1345.519	6.24519E-6	   762.054	4.00318E-1	1.71994E+0	1.76762E+0	3.56994E-1
  5350.342	1.68286E+0	  -877.004	1.48603E-2	 -1386.376	2.52164E-2	 -1213.096	2.14033E-2	 -1381.742	9.14919E-4	  -771.332	2.57833E-4	  1060.297	2.02697E-4	  1603.091	6.50412E-5	  2151.104	2.00000E-29	 -1440.000	2.00000E-29	   360.000	2.00000E-29	  1440.000	2.00000E-29	   720.000	3.98366E-1	1.48487E+0	1.56762E+0	3.12437E-1
  6075.439	1.94937E+0	 -1043.934	3.61228E-2	 -1242.743	3.98480E-2	 -1050.205	2.60123E-2	 -1257.884	4.41863E-2	  -641.613	4.74565E-5	   882.520	6.16850E-5	  1757.340	2.71103E-5	  2084.261	2.00000E-29	 -1440.000	2.00000E-29	   360.000	2.00000E-29	  1440.000	2.00000E-29	   720.000	4.39107E-1	1.46500E+0	1.51993E+0	3.06131E-1
  6895.752	1.34187E+0	 -1039.510	1.93506E-2	 -1102.622	3.79682E-2	  -903.019	5.08976E-3	 -1141.641	4.16189E-2	  -466.820	2.54092E-4	   759.877	8.73995E-5	  1603.388	2.15755E-5	  2120.578	2.00000E-29	 -1440.000	2.00000E-29	   360.000	2.00000E-29	  1440.000	2.00000E-29	   720.000	4.49232E-1	1.53655E+0	1.56834E+0	3.20687E-1
  7829.590	1.77335E+0	  -862.090	8.64652E-3	  -976.110	1.88019E-2	  -784.695	2.83822E-3	 -1153.982	2.00000E-29	  -360.000	2.00000E-29	   720.000	2.00000E-29	  1440.000	2.00000E-29	  2160.000	2.00000E-29	 -1440.000	2.00000E-29	   360.000	2.00000E-29	  1440.000	2.00000E-29	   720.000	3.94608E-1	1.45341E+0	1.50898E+0	3.01828E-1
  8887.939	1.15322E+0	  -919.813	4.07317E-3	  -870.872	1.35978E-2	  -687.967	2.78216E-3	 -1063.710	2.00000E-29	  -360.000	2.00000E-29	   720.000	2.00000E-29	  1440.000	2.00000E-29	  2160.000	2.00000E-29	 -1440.000	2.00000E-29	   360.000	2.00000E-29	  1440.000	2.00000E-29	   720.000	3.88931E-1	1.33355E+0	1.38332E+0	2.78951E-1
 10089.111	1.46585E+0	  -848.533	1.66960E-3	  -829.541	3.35998E-3	  -682.870	1.13902E-3	 -1074.599	2.00000E-29	  -360.000	2.00000E-29	   720.000	2.00000E-29	  1440.000	2.00000E-29	  2160.000	2.00000E-29	 -1440.000	2.00000E-29	   360.000	2.00000E-29	  1440.000	2.00000E-29	   720.000	3.91626E-1	1.59522E+0	1.65482E+0	3.32210E-1
 11451.416	1.48047E+0	  -857.638	1.69345E-3	  -783.865	7.97799E-3	  -560.168	2.41701E-3	  -976.473	2.00000E-29	  -360.000	2.00000E-29	   720.000	2.00000E-29	  1440.000	2.00000E-29	  2160.000	2.00000E-29	 -1440.000	2.00000E-29	   360.000	2.00000E-29	  1440.000	2.00000E-29	   720.000	4.14417E-1	1.75351E+0	1.78190E+0	3.65235E-1
 13000.488	2.56869E-1	  -896.318	1.32971E-4	  -666.862	2.49566E-4	  -556.862	8.88396E-5	 -1073.281	2.00000E-29	  -360.000	2.00000E-29	   720.000	2.00000E-29	  1440.000	2.00000E-29	  2160.000	2.00000E-29	 -1440.000	2.00000E-29	   360.000	2.00000E-29	  1440.000	2.00000E-29	   720.000	3.93625E-1	1.77649E+0	1.80125E+0	3.69782E-1
