# Supplementary material for: The impact of size on middle-ear sound transmission in elephants, the largest terrestrial mammal
Source: PLoS One. 2024 Apr 10;19(4):e0298535. doi: 10.1371/journal.pone.0298535 (PMC11006165; doi:10.1371/journal.pone.0298535)
Supplement: S1 Data — (ZIP) [file pone.0298535.s008.zip › S1_Data/ETB7_1027S_3D OC_SH1 R00.dbf2]

%
%
%
%SyncAv (v0.40); Tue, Dec 14, 2021; 10:36:14 PM
%Distortion (Sine Sequence) Measurement (Fmin: 7.324219; Fmax: 13000.488281; # Freqs: 55; Log-Spaced Freqs)
%     Sampling rate: 30000 Hz; FFT length: 8192; # averages: 10
%     Input Voltage range: -10.000 to 10.000
%Output Channel Assignment(s):
%     "AO ch0" = PXI1Slot2/ao0
%Input Channel Assignment(s):
%     "AI ch0" = PXI1Slot4/ai0
%     "AI ch1" = PXI1Slot4/ai1
%     "AI ch2" = PXI1Slot4/ai2
%     "AI ch3" = PXI1Slot4/ai3
%Output Channel Stimuli:
%     AO ch0: Sine; 1.000000E-1 V (peak); 0.000 deg. phase
%Stimulus EQ Settings:
%     AO ch0: "Based on: distortion file (log. mag., log. freq. spacing), path: C:\Users\oconnec\Dropbox (Partners HealthCare)\OtoBiomechanics\Projects\Middle-Ear Projects\Experiments\Elephant\Elephant_Joint_Fusion\ElephantJointFusionExpt_Data01\ETB07\1001S_3D OC_M1 R00.dbf2" (56 pts; Gains from -22.27 dB to 26.35 dB) 
%Calibration Settings (Sensitivity only):
%     AI ch0 Gain: -
%     AI ch1 Gain: -
%     AI ch2 Gain: -
%     AI ch3 Gain: -
%     AI ch0 Sensitivity (): C:\Users\oconnec\Dropbox (Partners HealthCare) (Old)\OtoBiomechanics\Projects\Middle-Ear Projects\Experiments\Elephant\Calibrations\ER7Ccalib0_1V_3-15k.col2
%     AI ch1 Sensitivity (mm/s): 2.000000E-1
%     AI ch2 Sensitivity (mm/s): 2.000000E-1
%     AI ch3 Sensitivity (mm/s): 2.000000E-1
%XYZ Position Information (mm; +/- defined by axes):
%     Abs. Pos. of Zero Ref.: X0=-0.000000, Y0=-0.000000, Z0=-0.000000
%     Cur. Pos. Rel. to Zero Ref.: X=-172.350000, Y=-70.081250, Z=-34.550000
%Freq. (Hz)	ch0_PrMg  	ch0_PrPh	ch1_PrMg  	ch1_PrPh	ch2_PrMg  	ch2_PrPh	ch3_PrMg  	ch3_PrPh	ch0_2HMg  	ch0_2HPh	ch1_2HMg  	ch1_2HPh	ch2_2HMg  	ch2_2HPh	ch3_2HMg  	ch3_2HPh	ch0_3HMg  	ch0_3HPh	ch1_3HMg  	ch1_3HPh	ch2_3HMg  	ch2_3HPh	ch3_3HMg  	ch3_3HPh	ch0_THD+N  	ch1_THD+N  	ch2_THD+N  	ch3_THD+N  	
     7.324	1.45990E+0	   -68.560	2.16544E-3	   -15.471	6.15956E-4	  -176.259	7.52872E-4	   -11.782	5.03500E-2	   -18.144	2.18970E-4	   -67.686	8.57680E-4	   -90.919	6.30644E-4	    91.609	3.51995E-3	  -138.513	4.36206E-5	   107.560	6.28583E-5	   115.768	3.59700E-5	   -69.928	4.67393E-1	2.33394E-1	3.88385E-1	5.95583E-2
    10.986	1.48775E+0	  -114.333	7.67460E-3	   -96.176	2.81007E-3	  -274.749	2.85531E-3	  -101.359	1.69539E-2	   -74.626	6.65762E-5	  -123.870	5.05729E-4	    58.091	2.46847E-4	   215.258	2.66114E-3	  -216.878	2.42847E-4	    18.641	6.87779E-5	   276.782	1.65466E-4	     6.512	4.18748E-1	2.31056E-1	3.89149E-1	5.61569E-2
    14.648	1.50336E+0	  -144.278	1.14324E-2	  -169.412	1.71800E-3	  -347.133	2.00081E-3	  -166.452	7.70342E-3	  -102.398	2.19282E-4	  -182.340	1.40796E-3	   104.878	7.29714E-5	   112.791	1.48601E-3	  -259.052	1.13882E-4	    35.653	4.05649E-4	   322.323	1.07362E-4	    83.763	4.07945E-1	2.23255E-1	3.82896E-1	5.47283E-2
    18.311	1.51020E+0	  -163.634	1.26721E-2	  -208.404	4.07453E-3	  -388.987	4.28291E-3	  -205.201	4.66347E-3	  -133.517	5.14282E-4	   -56.068	6.32021E-4	   -72.465	2.19330E-4	   254.406	1.62515E-3	  -249.917	2.57572E-5	   100.240	1.71996E-4	   418.418	4.82749E-5	   -88.999	3.90033E-1	2.16818E-1	3.88644E-1	5.41603E-2
    21.973	1.53377E+0	  -179.444	1.39905E-2	  -236.050	4.70425E-3	  -413.551	4.81173E-3	  -236.649	3.54320E-3	  -139.533	2.30163E-4	    36.328	3.33008E-4	    25.263	9.77093E-5	   354.623	1.43524E-3	  -317.949	2.87175E-5	   172.779	2.51477E-4	   527.384	4.44942E-5	   -54.482	3.89771E-1	2.18157E-1	3.91234E-1	5.43999E-2
    25.635	1.55143E+0	  -192.220	1.54946E-2	  -256.627	4.99514E-3	  -435.839	5.49023E-3	  -256.118	2.87764E-3	  -139.951	1.48794E-4	   -40.447	3.03330E-4	  -135.222	4.61816E-4	   216.522	1.52101E-3	  -391.390	5.97984E-5	   210.148	1.63838E-4	   545.877	5.62981E-5	    89.933	4.08881E-1	2.15657E-1	3.91693E-1	5.51751E-2
    29.297	1.57322E+0	  -203.367	1.72092E-2	  -272.870	5.02697E-3	  -456.099	6.19630E-3	  -274.148	2.12115E-3	  -190.164	2.72198E-4	  -143.385	4.86589E-4	   -88.717	3.02729E-4	    38.257	1.29577E-3	  -355.826	4.01763E-5	   300.132	1.79964E-4	   627.354	4.69152E-5	   252.005	3.93159E-1	2.25425E-1	3.98253E-1	5.67367E-2
    32.959	1.59243E+0	  -213.315	1.87227E-2	  -288.009	4.87651E-3	  -470.894	6.45697E-3	  -289.786	1.63638E-3	  -184.695	6.11979E-5	  -263.845	1.67135E-4	   -77.007	3.99792E-5	   159.653	7.29227E-4	  -389.677	4.75527E-5	   291.901	3.41454E-4	   688.014	2.93620E-5	   179.941	4.13123E-1	2.24840E-1	3.88361E-1	5.78541E-2
    36.621	1.61982E+0	  -221.985	2.10524E-2	  -301.872	6.24619E-3	  -486.070	7.05919E-3	  -305.244	8.60938E-4	  -216.746	7.88758E-5	  -322.686	1.41926E-5	    -9.633	1.45242E-4	   229.786	1.64406E-3	  -437.363	4.50641E-5	   202.653	2.95735E-5	   763.458	6.21337E-5	    81.272	3.92868E-1	2.23273E-1	3.96836E-1	5.50845E-2
    43.945	1.67354E+0	  -238.129	2.33304E-2	  -321.735	7.99883E-3	  -497.182	8.11652E-3	  -320.327	1.05916E-3	  -244.069	2.41911E-5	  -372.976	4.21151E-4	  -142.225	1.25490E-4	   155.793	1.63074E-3	  -458.577	3.10207E-5	    98.393	8.13069E-5	   783.533	3.56951E-5	   161.794	3.93140E-1	2.27608E-1	3.94165E-1	5.70214E-2
    47.607	1.70371E+0	  -245.507	2.61583E-2	  -330.496	9.01800E-3	  -507.999	8.84996E-3	  -329.552	1.60485E-3	  -199.897	6.43858E-5	  -365.662	2.94545E-4	   -98.818	4.05830E-5	    -8.666	1.14856E-3	  -523.891	1.28988E-4	   126.189	1.55439E-4	   884.866	4.48100E-5	   174.720	3.95245E-1	2.28279E-1	3.96065E-1	5.64050E-2
    54.932	1.76764E+0	  -260.162	3.01666E-2	  -348.342	1.00136E-2	  -527.654	1.07098E-2	  -346.104	1.01729E-3	  -230.883	5.70466E-5	  -272.682	1.15658E-4	   -11.775	4.25458E-5	   -30.122	1.61490E-3	  -552.551	1.12430E-4	    49.713	1.28284E-4	   828.050	7.39463E-5	   146.754	4.07104E-1	2.25749E-1	4.02621E-1	5.67778E-2
    62.256	1.81552E+0	  -272.818	3.48769E-2	  -363.538	1.15091E-2	  -541.969	1.23947E-2	  -359.970	1.10668E-3	  -260.831	1.17954E-4	  -424.937	1.40894E-4	  -138.447	4.78229E-5	    96.713	1.64633E-3	  -590.424	1.51997E-4	    39.607	1.10561E-4	   956.299	5.94047E-5	    29.620	3.99908E-1	2.26787E-1	4.08318E-1	5.74108E-2
    73.242	1.81529E+0	  -290.485	4.07419E-2	  -383.367	1.36187E-2	  -562.892	1.43707E-2	  -380.109	8.58364E-4	  -227.850	3.56214E-5	  -372.230	1.43280E-4	  -240.832	5.72583E-5	   -81.912	2.74170E-3	  -691.263	1.50294E-4	   -91.309	6.79996E-5	   848.929	6.12611E-5	   -72.742	4.08461E-1	2.26859E-1	4.14851E-1	5.64292E-2
    80.566	1.74161E+0	  -300.337	4.28750E-2	  -395.224	1.53045E-2	  -581.223	1.47549E-2	  -387.712	1.00844E-3	  -242.279	7.52178E-5	  -502.046	2.38792E-5	   -67.152	7.27841E-5	   -45.116	1.81080E-3	  -744.091	1.42041E-4	  -138.551	1.37305E-4	   874.590	3.87155E-5	  -146.611	3.96663E-1	2.16950E-1	4.06650E-1	5.40631E-2
    91.553	1.63610E+0	  -314.078	4.64226E-2	  -410.358	1.52749E-2	  -589.334	1.66135E-2	  -407.373	1.18195E-3	  -291.582	6.44081E-5	  -423.255	4.68768E-5	    19.473	1.87765E-5	   -43.249	6.58983E-4	  -792.803	3.92352E-5	  -239.734	1.42214E-4	   707.192	3.94386E-5	  -175.798	3.98090E-1	2.21854E-1	4.12605E-1	5.48296E-2
   106.201	1.60387E+0	  -328.458	5.38735E-2	  -427.163	1.76155E-2	  -605.372	1.92612E-2	  -424.053	7.52922E-4	  -317.358	1.56509E-4	  -406.013	2.81776E-5	   172.249	6.13479E-5	  -100.481	1.28239E-3	  -826.359	8.15480E-5	  -310.901	5.44707E-5	   735.292	2.97235E-5	  -268.391	4.12017E-1	2.14956E-1	4.18412E-1	5.44867E-2
   120.850	1.61639E+0	  -339.332	6.40284E-2	  -440.600	2.07899E-2	  -618.626	2.31260E-2	  -436.858	6.98989E-4	  -326.410	1.55874E-4	  -422.036	7.40106E-5	    51.503	8.40882E-5	   -85.167	6.69768E-4	  -862.768	3.18596E-4	  -292.891	2.87269E-4	   595.884	9.59949E-5	  -304.115	3.91940E-1	2.10963E-1	4.16192E-1	5.43779E-2
   135.498	1.58097E+0	  -346.522	7.37214E-2	  -450.820	2.42818E-2	  -628.855	2.58079E-2	  -447.524	9.43599E-4	  -341.420	2.29939E-4	  -473.338	1.21617E-4	    64.462	7.47181E-5	  -124.316	6.66217E-4	  -942.066	1.85686E-4	  -396.735	3.87540E-4	   506.385	4.03546E-5	  -188.833	4.16576E-1	2.10086E-1	4.08322E-1	5.29540E-2
   153.809	1.27839E+0	  -349.475	7.28874E-2	  -458.884	2.38478E-2	  -636.059	2.57268E-2	  -454.264	6.12980E-4	  -333.753	1.54172E-4	  -525.525	1.56265E-4	   -35.445	8.42227E-5	  -133.250	2.10278E-4	 -1002.535	6.10264E-5	  -401.553	1.02922E-4	   413.746	4.67274E-5	   -74.779	4.02465E-1	2.08636E-1	4.09933E-1	5.34792E-2
   175.781	8.87075E-1	  -337.699	6.11936E-2	  -457.185	1.95152E-2	  -633.500	2.14361E-2	  -451.309	5.62827E-4	  -323.042	8.83255E-5	  -506.567	4.22142E-5	    75.459	5.05694E-5	  -157.810	1.65310E-4	  -979.766	7.38826E-5	  -563.963	1.16570E-4	   491.498	6.79279E-5	  -220.181	4.01968E-1	2.05546E-1	4.10069E-1	5.29831E-2
   197.754	1.28072E+0	  -317.344	9.07296E-2	  -442.138	2.92076E-2	  -618.071	3.27652E-2	  -436.326	8.77738E-4	  -299.203	2.10078E-4	  -481.935	4.09107E-4	   120.894	9.25238E-5	  -174.408	4.16166E-4	  -811.823	5.53192E-5	  -457.030	5.38045E-5	   544.633	2.64579E-5	  -342.795	3.97703E-1	2.13079E-1	4.12552E-1	5.48066E-2
   223.389	1.91660E+0	  -341.867	1.72832E-1	  -466.590	5.60922E-2	  -641.807	6.24551E-2	  -460.453	1.24352E-3	  -309.768	2.26028E-4	  -564.656	2.55612E-4	    33.695	1.45086E-4	  -145.703	1.00883E-3	  -857.995	1.18729E-4	  -449.183	1.36378E-4	   461.137	3.98596E-5	  -446.766	4.17344E-1	2.11073E-1	4.07316E-1	5.38172E-2
   256.348	1.42137E+0	  -361.427	1.80822E-1	  -499.335	5.71719E-2	  -673.650	6.36291E-2	  -492.703	2.03609E-3	  -312.996	3.39358E-4	  -592.504	2.35504E-4	   -34.516	1.79195E-4	  -192.800	4.81286E-4	  -931.276	3.91538E-5	  -510.150	9.54649E-5	   350.126	7.28952E-6	  -303.283	4.08064E-1	2.10931E-1	4.02455E-1	5.35143E-2
   289.307	1.43918E+0	  -361.110	2.20041E-1	  -515.721	6.99953E-2	  -689.892	7.78263E-2	  -508.792	2.24068E-3	  -351.018	4.26305E-4	  -629.784	2.47287E-4	   -57.790	2.19943E-4	  -242.185	3.38108E-4	  -975.102	1.37584E-4	  -584.591	1.32966E-4	   418.037	4.27694E-5	  -164.375	3.99099E-1	2.11257E-1	4.00938E-1	5.38403E-2
   329.590	1.49977E+0	  -361.876	2.70708E-1	  -533.821	8.38252E-2	  -706.995	9.14079E-2	  -525.337	3.33220E-3	  -386.964	4.62976E-4	  -706.007	4.41012E-4	   -93.092	2.21170E-4	  -279.025	2.30568E-4	  -931.861	3.77730E-5	  -592.898	6.46619E-5	   304.713	2.92987E-5	  -203.173	3.91624E-1	2.12811E-1	4.16704E-1	5.55633E-2
   373.535	1.45992E+0	  -359.909	3.15325E-1	  -550.893	9.59159E-2	  -721.681	1.08467E-1	  -540.477	2.48661E-3	  -421.813	3.78603E-4	  -760.382	3.96473E-4	  -116.011	2.48456E-4	  -292.047	1.71752E-4	  -924.955	1.52376E-4	  -601.602	1.28072E-4	   271.489	4.43006E-5	  -254.675	4.02949E-1	2.13056E-1	4.13954E-1	5.40958E-2
   424.805	1.17254E+0	  -351.812	2.89776E-1	  -570.794	8.58215E-2	  -739.398	9.83423E-2	  -559.705	1.01262E-3	  -409.645	2.82069E-4	  -702.043	6.90353E-5	  -196.669	1.57180E-4	  -323.044	2.55773E-4	  -951.196	1.39777E-5	  -583.841	7.45008E-5	   338.473	2.47079E-5	  -222.118	3.97553E-1	2.13340E-1	4.18206E-1	5.41425E-2
   479.736	1.00264E+0	  -344.725	2.34289E-1	  -592.672	6.94694E-2	  -757.065	7.94592E-2	  -581.266	4.97979E-4	  -413.188	1.44633E-4	  -823.970	2.03440E-4	  -210.197	1.07603E-4	  -348.201	3.84818E-4	  -925.163	7.22919E-5	  -678.743	7.00000E-5	   363.526	4.53203E-6	  -329.256	4.29348E-1	2.10657E-1	4.27273E-1	5.59659E-2
   545.654	8.50211E-1	  -350.367	1.70369E-1	  -622.616	5.08217E-2	  -780.808	5.50535E-2	  -610.419	5.50219E-4	  -421.046	1.04861E-4	  -977.321	1.51263E-4	  -244.021	9.68272E-5	  -381.731	9.14368E-5	  -764.252	8.54029E-5	  -553.063	5.42501E-5	   187.752	2.12075E-5	  -188.158	3.97821E-1	2.03325E-1	4.21995E-1	5.36110E-2
   618.896	9.41599E-1	  -366.413	1.70125E-1	  -660.542	5.32384E-2	  -811.017	5.10417E-2	  -650.871	1.13973E-4	  -485.042	1.46754E-4	  -864.464	1.91227E-4	  -362.951	9.42834E-5	  -514.348	1.22637E-4	  -927.213	1.16516E-4	  -384.662	1.11043E-4	   163.670	6.79896E-6	   -40.787	4.05418E-1	2.03073E-1	4.35270E-1	5.32722E-2
   703.125	1.94053E+0	  -399.135	2.63107E-1	  -723.190	1.03345E-1	  -866.964	5.51346E-2	  -718.757	2.35900E-4	  -417.239	3.86920E-4	  -818.535	1.70600E-4	  -236.818	8.37196E-5	  -572.727	4.05624E-4	  -982.943	1.49233E-4	  -465.133	1.23809E-4	   140.163	2.68195E-5	   -91.787	3.97205E-1	2.05147E-1	4.28653E-1	5.24886E-2
   798.340	2.04851E+0	  -461.294	1.93527E-1	  -776.015	7.88732E-2	  -935.177	3.32809E-2	  -679.776	1.82344E-3	  -512.901	1.39772E-4	  -684.447	1.78038E-4	  -154.657	7.22385E-5	  -546.322	5.31489E-3	 -1011.161	4.59643E-5	  -447.861	1.13070E-4	    80.075	8.77865E-5	   -59.920	3.99199E-1	2.05769E-1	4.31756E-1	5.43993E-2
   908.203	1.12637E+0	  -476.836	1.62380E-1	  -827.775	6.86751E-2	  -967.990	6.48807E-2	  -739.538	1.14992E-3	  -611.864	1.16861E-4	  -521.009	5.70283E-5	   -91.337	6.57502E-5	  -666.989	2.00991E-2	 -1136.005	3.45121E-4	  -588.805	4.64903E-4	   -34.769	1.98500E-4	  -210.506	4.17332E-1	2.06979E-1	4.41069E-1	5.29867E-2
  1029.053	1.31435E+0	  -470.792	1.22857E-1	  -849.909	6.78167E-2	  -997.152	8.03048E-2	  -774.300	1.36274E-3	  -581.013	2.74540E-5	  -689.841	1.30309E-4	  -194.074	2.83402E-5	  -793.037	1.89607E-2	 -1303.729	3.28784E-4	  -430.936	2.61184E-4	   129.761	1.74678E-4	   -39.111	4.30674E-1	2.09779E-1	4.45249E-1	5.23741E-2
  1168.213	1.65561E+0	  -483.572	1.39007E-1	  -882.725	8.01672E-2	 -1035.826	1.02263E-1	  -817.973	8.06914E-3	  -545.551	1.96779E-4	  -740.023	1.30073E-4	  -109.692	8.86520E-5	  -645.675	1.38794E-2	 -1389.451	2.70572E-4	  -557.198	2.65285E-4	   -36.550	1.66762E-4	  -153.787	4.16458E-1	2.07197E-1	4.45289E-1	5.42595E-2
  1325.684	1.42033E+0	  -490.029	1.08337E-1	  -928.323	6.54020E-2	 -1082.251	9.12733E-2	  -867.982	5.66698E-3	  -509.126	9.33558E-5	  -879.642	3.05616E-4	  -156.885	8.41417E-5	  -683.312	4.68642E-3	 -1505.821	1.79308E-4	  -380.382	5.76850E-5	    15.096	9.39620E-5	  -314.190	4.16280E-1	2.06071E-1	4.43716E-1	5.33533E-2
  1505.127	1.26688E+0	  -485.194	5.30631E-2	  -955.438	3.35977E-2	 -1114.619	5.44686E-2	  -910.812	8.28868E-2	  -388.703	1.62616E-3	  -964.798	9.79556E-4	   -49.629	7.94808E-4	  -565.009	1.75561E-3	 -1453.173	9.00674E-5	  -484.902	1.72957E-4	    33.851	8.89796E-5	  -423.282	5.00734E-1	2.07825E-1	4.54491E-1	5.34242E-2
  1710.205	1.26673E+0	  -489.527	3.27116E-2	  -974.704	2.17193E-2	 -1139.127	3.27582E-2	  -942.403	2.31820E-2	  -502.031	5.84781E-4	 -1107.117	3.16287E-4	  -194.020	2.53201E-4	  -705.180	1.12051E-2	 -1294.517	1.20848E-4	  -375.081	2.16511E-4	   148.882	1.47694E-4	  -335.180	4.36592E-1	2.03585E-1	4.59585E-1	5.13976E-2
  1940.918	1.23176E+0	  -497.738	2.05526E-2	  -998.964	1.43710E-2	 -1163.946	1.94480E-2	  -976.069	4.72588E-3	  -626.700	2.23504E-4	 -1273.069	2.04992E-4	  -370.963	7.46595E-5	  -860.739	3.24280E-3	 -1122.729	8.84377E-5	  -476.014	1.26130E-4	    64.649	3.45072E-5	  -230.038	4.14770E-1	2.06366E-1	4.70062E-1	5.21124E-2
  2200.928	1.16020E+0	  -512.688	1.75651E-2	 -1015.059	1.09429E-2	 -1186.863	1.19228E-2	  -998.547	9.55242E-5	  -664.818	1.62296E-5	 -1346.643	1.09439E-4	  -521.297	4.47162E-6	  -940.849	8.34755E-5	 -1140.976	2.05098E-5	  -523.747	5.25998E-5	   -27.427	3.24940E-6	  -258.315	3.98364E-1	2.05423E-1	4.68297E-1	5.31630E-2
  2501.221	1.10077E+0	  -610.874	1.74953E-2	 -1132.093	1.09872E-2	 -1298.947	1.04745E-2	 -1107.720	8.01518E-5	  -793.494	3.96882E-5	 -1386.083	1.47038E-4	  -651.274	1.17244E-5	  -798.748	9.58133E-5	 -1103.457	4.64721E-5	  -554.814	1.85833E-4	    10.499	1.93430E-6	  -141.980	3.99001E-1	2.02983E-1	4.47562E-1	5.34447E-2
  2838.135	1.45245E+0	  -709.679	2.96873E-2	 -1263.337	1.83272E-2	 -1428.187	1.48210E-2	 -1232.620	1.19201E-4	  -811.774	4.20059E-5	 -1222.094	5.15731E-5	  -804.493	6.91663E-6	  -649.775	8.12192E-5	 -1251.664	5.69971E-5	  -703.399	9.80286E-5	  -141.575	7.88789E-6	   -64.271	4.11123E-1	2.05811E-1	4.38598E-1	5.54026E-2
  3222.656	1.90895E+0	  -874.168	3.52468E-2	 -1101.693	2.38183E-2	 -1261.095	1.86077E-2	 -1061.586	2.04705E-4	  -817.625	1.59415E-5	 -1354.612	3.64790E-5	  -907.431	1.97982E-5	  -798.736	4.14860E-4	 -1082.532	2.59913E-5	  -667.299	2.91730E-5	   -94.292	2.10679E-5	    14.184	4.05469E-1	2.01932E-1	4.24022E-1	5.26198E-2
  3658.447	1.69444E+0	  -982.542	5.05385E-2	 -1257.888	3.13414E-2	 -1412.022	2.10303E-2	 -1205.597	4.99372E-4	  -731.341	5.29803E-5	 -1433.866	1.00695E-4	 -1084.605	1.19196E-5	  -975.887	2.58800E-4	  -940.970	1.73319E-5	  -842.551	2.47605E-4	  -270.448	1.18897E-5	   -95.334	4.02468E-1	2.04225E-1	4.00636E-1	5.37581E-2
  4152.832	1.42909E+0	 -1076.084	7.90174E-2	 -1415.092	5.99458E-2	 -1548.080	4.25314E-2	 -1332.135	1.15436E-3	  -707.445	1.02425E-4	 -1573.142	5.87081E-5	 -1255.884	2.79489E-5	 -1068.839	2.86745E-3	  -969.059	9.63986E-5	  -957.986	1.17670E-4	  -425.124	5.86936E-6	  -185.417	4.46508E-1	2.07398E-1	3.86788E-1	5.53355E-2
  4713.135	2.12566E+0	 -1015.922	4.36857E-2	 -1536.972	7.20677E-2	 -1662.777	5.90406E-2	 -1450.749	5.75619E-3	  -730.199	3.68094E-5	 -1505.769	2.60124E-5	 -1333.039	4.56296E-6	 -1217.042	1.03617E-3	 -1114.520	8.52450E-5	 -1000.519	2.12308E-4	  -275.944	1.51519E-5	   -62.206	4.36235E-1	2.10622E-1	3.80449E-1	5.77656E-2
  5350.342	1.70423E+0	  -877.531	1.21166E-2	 -1389.003	2.43412E-2	 -1573.355	1.97363E-2	 -1379.086	9.33458E-4	  -772.342	3.31207E-5	 -1540.851	9.48167E-5	 -1165.490	5.41602E-6	 -1053.381	2.00000E-29	 -1080.000	2.00000E-29	 -1080.000	2.00000E-29	  -360.000	2.00000E-29	     0.000	4.01945E-1	2.10638E-1	3.72448E-1	5.29697E-2
  6075.439	1.97703E+0	 -1044.407	3.26917E-2	 -1242.654	3.73762E-2	 -1412.437	2.10748E-2	 -1256.459	4.39196E-2	  -642.090	3.82494E-5	 -1494.301	1.66174E-5	 -1067.257	1.88039E-5	 -1173.211	2.00000E-29	 -1080.000	2.00000E-29	 -1080.000	2.00000E-29	  -360.000	2.00000E-29	     0.000	4.37536E-1	2.07626E-1	3.67399E-1	5.30830E-2
  6895.752	1.33530E+0	 -1039.763	1.74023E-2	 -1101.752	3.33374E-2	 -1258.651	3.87987E-3	 -1144.688	4.41281E-2	  -469.948	1.51895E-4	 -1597.299	1.25634E-4	 -1010.905	3.46740E-5	 -1183.354	2.00000E-29	 -1080.000	2.00000E-29	 -1080.000	2.00000E-29	  -360.000	2.00000E-29	     0.000	4.50981E-1	2.08191E-1	3.65600E-1	5.38303E-2
  7829.590	1.78263E+0	  -862.524	7.31958E-3	  -978.489	1.93828E-2	 -1141.661	3.71689E-3	 -1154.424	2.00000E-29	  -360.000	2.00000E-29	 -1440.000	2.00000E-29	 -1080.000	2.00000E-29	 -1080.000	2.00000E-29	 -1080.000	2.00000E-29	 -1080.000	2.00000E-29	  -360.000	2.00000E-29	     0.000	4.10426E-1	2.10680E-1	3.57363E-1	5.37991E-2
  8887.939	1.14079E+0	  -920.857	2.78851E-3	  -855.477	1.23422E-2	 -1044.903	3.63192E-3	 -1058.115	2.00000E-29	  -360.000	2.00000E-29	 -1440.000	2.00000E-29	 -1080.000	2.00000E-29	 -1080.000	2.00000E-29	 -1080.000	2.00000E-29	 -1080.000	2.00000E-29	  -360.000	2.00000E-29	     0.000	4.29560E-1	2.16845E-1	3.64253E-1	5.41833E-2
 10089.111	1.45123E+0	  -849.067	1.76057E-3	  -817.233	3.57506E-3	 -1046.467	1.39460E-3	 -1080.719	2.00000E-29	  -360.000	2.00000E-29	 -1440.000	2.00000E-29	 -1080.000	2.00000E-29	 -1080.000	2.00000E-29	 -1080.000	2.00000E-29	 -1080.000	2.00000E-29	  -360.000	2.00000E-29	     0.000	4.02173E-1	2.13155E-1	3.57950E-1	5.51051E-2
 11451.416	1.46004E+0	  -858.487	1.57126E-3	  -761.180	7.64665E-3	  -923.384	2.51476E-3	  -990.532	2.00000E-29	  -360.000	2.00000E-29	 -1440.000	2.00000E-29	 -1080.000	2.00000E-29	 -1080.000	2.00000E-29	 -1080.000	2.00000E-29	 -1080.000	2.00000E-29	  -360.000	2.00000E-29	     0.000	3.93536E-1	2.19206E-1	3.56793E-1	5.52683E-2
 13000.488	2.60589E-1	  -896.060	1.98097E-4	  -784.496	1.19432E-4	  -969.131	1.93888E-5	 -1096.012	2.00000E-29	  -360.000	2.00000E-29	 -1440.000	2.00000E-29	 -1080.000	2.00000E-29	 -1080.000	2.00000E-29	 -1080.000	2.00000E-29	 -1080.000	2.00000E-29	  -360.000	2.00000E-29	     0.000	4.01287E-1	2.24228E-1	3.62274E-1	5.58340E-2
