# Supplementary material for: The impact of size on middle-ear sound transmission in elephants, the largest terrestrial mammal
Source: PLoS One. 2024 Apr 10;19(4):e0298535. doi: 10.1371/journal.pone.0298535 (PMC11006165; doi:10.1371/journal.pone.0298535)
Supplement: S1 Data — (ZIP) [file pone.0298535.s008.zip › S1_Data/ETB7_2003S_3D OC_SH1 R00.dbf2]

%
%
%
%SyncAv (v0.40); Wed, Dec 15, 2021; 1:57:01 PM
%Distortion (Sine Sequence) Measurement (Fmin: 7.324219; Fmax: 13000.488281; # Freqs: 55; Log-Spaced Freqs)
%     Sampling rate: 30000 Hz; FFT length: 8192; # averages: 10
%     Input Voltage range: -10.000 to 10.000
%Output Channel Assignment(s):
%     "AO ch0" = PXI1Slot2/ao0
%Input Channel Assignment(s):
%     "AI ch0" = PXI1Slot4/ai0
%     "AI ch1" = PXI1Slot4/ai1
%     "AI ch2" = PXI1Slot4/ai2
%     "AI ch3" = PXI1Slot4/ai3
%Output Channel Stimuli:
%     AO ch0: Sine; 1.000000E-1 V (peak); 0.000 deg. phase
%Stimulus EQ Settings:
%     AO ch0: "Based on: distortion file (log. mag., log. freq. spacing), path: C:\Users\oconnec\Dropbox (Partners HealthCare)\OtoBiomechanics\Projects\Middle-Ear Projects\Experiments\Elephant\Elephant_Joint_Fusion\ElephantJointFusionExpt_Data01\ETB07\2001S_3D OC_SH1 R00.dbf2" (56 pts; Gains from -23.20 dB to 30.00 dB) 
%Calibration Settings (Sensitivity only):
%     AI ch0 Gain: -
%     AI ch1 Gain: -
%     AI ch2 Gain: -
%     AI ch3 Gain: -
%     AI ch0 Sensitivity (): C:\Users\oconnec\Dropbox (Partners HealthCare)\OtoBiomechanics\Projects\Middle-Ear Projects\Experiments\Elephant\Calibrations\ER7Ccalib0_1V_3-15k.col2
%     AI ch1 Sensitivity (mm/s): 2.000000E-1
%     AI ch2 Sensitivity (mm/s): 2.000000E-1
%     AI ch3 Sensitivity (mm/s): 2.000000E-1
%XYZ Position Information (mm; +/- defined by axes):
%     Abs. Pos. of Zero Ref.: X0=-0.000000, Y0=-0.000000, Z0=-0.000000
%     Cur. Pos. Rel. to Zero Ref.: X=-172.475000, Y=-69.950000, Z=-34.893750
%Freq. (Hz)	ch0_PrMg  	ch0_PrPh	ch1_PrMg  	ch1_PrPh	ch2_PrMg  	ch2_PrPh	ch3_PrMg  	ch3_PrPh	ch0_2HMg  	ch0_2HPh	ch1_2HMg  	ch1_2HPh	ch2_2HMg  	ch2_2HPh	ch3_2HMg  	ch3_2HPh	ch0_3HMg  	ch0_3HPh	ch1_3HMg  	ch1_3HPh	ch2_3HMg  	ch2_3HPh	ch3_3HMg  	ch3_3HPh	ch0_THD+N  	ch1_THD+N  	ch2_THD+N  	ch3_THD+N  	
     7.324	1.06244E+0	   -70.402	1.83997E-3	   -18.017	1.04949E-3	   163.934	6.66981E-4	   -19.065	2.32016E-2	   -12.897	6.99444E-4	   145.852	3.13376E-3	  -100.667	2.77709E-3	    80.585	1.10312E-3	  -150.152	4.81362E-4	   121.178	7.19919E-4	    -6.839	4.27296E-4	   153.935	4.15114E-1	3.60596E+0	3.71339E+0	7.47368E-1
    10.986	1.11384E+0	  -116.439	6.39442E-3	  -101.855	3.58619E-3	    87.820	1.89502E-3	   -91.168	7.53175E-3	   -93.027	7.60180E-4	   135.355	9.34894E-4	   -65.303	4.38238E-4	   141.023	1.35717E-3	  -224.427	1.02787E-3	   -15.036	6.40080E-4	   -65.561	2.64526E-4	   311.307	4.11120E-1	3.19391E+0	3.29278E+0	6.57268E-1
    14.648	1.08675E+0	  -147.568	9.40225E-3	  -169.382	5.08145E-3	    15.238	2.45119E-3	  -165.630	2.59222E-3	   -54.487	4.00623E-4	     8.334	2.19956E-4	  -192.755	3.90322E-4	   298.204	1.88139E-3	  -288.715	1.88872E-3	   -92.214	1.22764E-3	    87.639	3.57307E-4	   278.587	3.93600E-1	3.19850E+0	3.30265E+0	6.60637E-1
    18.311	1.03468E+0	  -167.354	1.02778E-2	  -209.998	6.19190E-3	   -29.226	3.40324E-3	  -208.106	4.74206E-3	  -116.577	1.86242E-3	   148.492	1.26285E-3	  -164.985	6.44178E-4	   455.611	2.14466E-3	  -171.801	1.07356E-4	  -217.361	8.73283E-5	    75.317	7.64944E-5	   362.934	4.13158E-1	3.15480E+0	3.19858E+0	6.53496E-1
    21.973	1.03822E+0	  -183.423	1.09526E-2	  -243.383	5.75645E-3	   -68.673	3.01746E-3	  -244.503	1.15478E-3	   -98.068	8.61688E-4	   -17.967	2.67841E-4	  -231.712	1.06895E-4	   347.081	8.47878E-4	   -10.922	5.92721E-4	  -148.900	4.94354E-4	    50.546	9.22970E-5	   221.079	3.78726E-1	3.16806E+0	3.28090E+0	6.57762E-1
    25.635	1.03563E+0	  -196.597	1.13677E-2	  -261.047	5.80427E-3	   -80.065	3.02976E-3	  -258.659	6.91892E-4	  -117.228	3.44754E-4	   127.384	1.15733E-3	   -61.885	5.39351E-4	   266.645	1.43372E-4	   -41.201	6.54865E-4	    27.835	3.97474E-4	   199.338	2.91287E-4	    70.648	3.97685E-1	3.28108E+0	3.43224E+0	6.79134E-1
    29.297	1.03226E+0	  -207.994	1.37591E-2	  -282.183	7.72995E-3	  -101.134	3.64017E-3	  -287.371	8.25628E-4	  -184.580	6.32804E-4	   263.527	6.98412E-4	  -210.584	3.90016E-4	   270.413	4.04340E-4	   -38.010	8.02965E-4	   -66.370	9.07684E-4	   127.200	1.09791E-4	   210.825	4.00491E-1	3.04185E+0	3.17387E+0	6.28094E-1
    32.959	1.03422E+0	  -217.814	1.54685E-2	  -296.807	5.95265E-3	  -121.506	4.54664E-3	  -301.974	5.11111E-4	  -206.106	4.09295E-4	   404.124	3.93210E-4	  -103.398	1.57847E-4	   433.263	5.42589E-4	   -52.972	9.68612E-4	  -120.353	1.07910E-3	    57.139	1.84179E-4	   237.000	4.29537E-1	2.94747E+0	3.11430E+0	6.15202E-1
    36.621	1.05464E+0	  -226.393	1.59108E-2	  -309.293	7.55464E-3	  -125.606	3.84795E-3	  -315.389	9.93459E-4	  -237.815	6.15347E-5	   528.963	1.22672E-4	  -281.962	5.70552E-5	   258.191	2.29758E-4	  -108.955	1.88266E-4	  -103.427	1.03532E-4	    82.105	1.86939E-5	   317.032	3.87858E-1	1.55550E+0	1.74173E+0	3.22707E-1
    43.945	1.05332E+0	  -241.350	1.79808E-2	  -338.875	8.38740E-3	  -144.132	4.63016E-3	  -323.547	5.27152E-4	  -191.448	2.31083E-4	   438.707	3.86832E-4	  -456.963	3.37910E-5	   177.587	6.14154E-4	  -154.782	4.48181E-4	  -145.459	3.78306E-4	    34.480	9.27538E-5	   224.557	3.99826E-1	1.45762E+0	1.73891E+0	3.06681E-1
    47.607	1.03864E+0	  -247.767	1.71385E-2	  -333.472	1.20961E-2	  -148.681	3.71358E-3	  -342.096	1.24712E-3	  -198.245	3.66301E-4	   370.711	2.75528E-4	  -510.036	6.55961E-5	    11.322	4.05596E-4	  -194.323	7.50621E-5	  -270.583	4.22163E-5	    80.199	1.01185E-5	   310.496	3.84988E-1	1.43356E+0	1.72880E+0	3.00622E-1
    54.932	1.04339E+0	  -259.148	2.00135E-2	  -345.813	1.18512E-2	  -168.925	5.62578E-3	  -341.214	8.90154E-4	  -245.176	3.20067E-4	   382.226	1.84910E-4	  -455.747	1.54080E-5	  -105.542	4.11057E-4	  -308.877	7.32032E-4	  -246.775	7.60214E-4	   -69.145	2.86129E-4	   459.665	3.79713E-1	1.74511E+0	2.07194E+0	3.69797E-1
    62.256	1.01732E+0	  -266.791	2.17517E-2	  -355.788	1.21444E-2	  -179.953	6.15064E-3	  -352.986	3.35996E-4	  -317.913	1.03515E-3	   290.367	9.12336E-4	  -601.376	2.07788E-4	   -64.329	2.19381E-4	  -291.535	9.47937E-4	  -117.735	1.03341E-3	    61.408	1.87696E-4	   598.378	3.98251E-1	1.94320E+0	2.18198E+0	4.07143E-1
    73.242	1.00192E+0	  -279.168	2.62835E-2	  -369.990	1.42684E-2	  -193.804	7.48818E-3	  -366.917	3.74943E-4	  -265.227	1.91013E-4	   203.120	2.50157E-4	  -642.578	7.02549E-5	  -142.476	5.75490E-4	  -293.239	8.18406E-4	    61.889	8.64475E-4	   235.993	1.86680E-4	   423.886	3.80137E-1	1.17822E+0	1.46870E+0	2.48004E-1
    80.566	1.02085E+0	  -288.952	2.91716E-2	  -383.464	1.38724E-2	  -209.772	8.61842E-3	  -378.952	5.01044E-4	  -284.210	1.09185E-4	   117.907	9.60832E-5	  -715.581	2.52794E-5	  -107.697	1.55080E-4	  -298.328	4.20767E-4	    56.406	3.83669E-4	   195.188	9.62148E-5	   382.878	3.85339E-1	1.74755E+0	2.01002E+0	3.64572E-1
    91.553	1.04128E+0	  -304.028	3.42349E-2	  -400.964	1.85045E-2	  -219.448	9.84103E-3	  -397.033	4.87489E-4	  -299.481	1.52380E-4	   278.742	1.74193E-4	  -607.190	1.37572E-5	   -91.001	3.02631E-4	  -395.371	1.03156E-4	  -112.330	2.76291E-4	   121.391	4.53003E-5	   276.494	3.73672E-1	8.45980E-1	1.11976E+0	1.80029E-1
   106.201	1.05152E+0	  -317.866	4.15288E-2	  -416.951	2.25301E-2	  -235.855	1.19491E-2	  -413.664	2.21652E-4	  -248.466	1.64333E-4	   403.661	1.83748E-4	  -781.808	6.75589E-5	     5.905	2.59927E-4	  -271.817	3.19080E-4	  -214.356	2.41644E-4	   285.136	7.11247E-5	   123.452	3.83229E-1	4.57930E-1	7.80767E-1	1.03392E-1
   120.850	1.01666E+0	  -324.330	4.71484E-2	  -426.806	2.58224E-2	  -246.474	1.34063E-2	  -423.101	4.22530E-4	  -283.993	8.50524E-5	   315.227	2.34869E-4	  -635.063	2.45493E-5	   -61.915	3.40793E-4	  -388.022	6.80354E-5	  -250.909	1.88379E-4	   310.677	3.36175E-5	    88.077	3.84190E-1	2.71960E-1	6.37453E-1	6.57731E-2
   135.498	9.55151E-1	  -326.584	5.15621E-2	  -432.787	2.79668E-2	  -252.643	1.50598E-2	  -428.185	2.75092E-4	  -333.549	8.68556E-5	   489.312	1.78807E-4	  -523.060	1.66051E-5	    87.901	3.20878E-4	  -437.606	1.61851E-4	  -351.788	2.55241E-3	   453.635	2.23305E-5	    49.594	3.84695E-1	3.33511E-1	6.53172E-1	7.81347E-2
   153.809	9.82461E-1	  -335.456	6.38002E-2	  -445.884	3.44191E-2	  -265.263	1.84759E-2	  -440.643	5.25564E-4	  -314.150	6.37976E-5	   456.202	3.59085E-4	  -433.587	3.20995E-5	   254.085	1.61720E-4	  -287.106	5.06604E-5	  -204.521	9.05496E-5	   373.359	1.54752E-5	    44.424	3.88257E-1	2.66595E-1	6.27976E-1	6.61160E-2
   175.781	9.95637E-1	  -345.482	7.99607E-2	  -462.236	4.30502E-2	  -281.108	2.30879E-2	  -456.602	2.21325E-4	  -314.088	2.62560E-4	   527.681	2.63288E-4	  -358.031	8.32466E-5	   167.800	6.62540E-4	  -435.295	1.02012E-4	  -182.091	1.05623E-4	   273.806	2.33283E-4	   183.592	3.85764E-1	3.87561E-1	7.09022E-1	8.89804E-2
   197.754	9.78443E-1	  -348.529	9.62283E-2	  -473.403	5.22479E-2	  -291.897	2.79353E-2	  -467.317	5.57831E-4	  -314.964	1.32018E-4	   641.643	2.99140E-3	  -410.770	5.10249E-5	   107.477	2.58471E-4	  -299.517	4.39018E-4	  -237.769	1.50585E-3	   347.101	8.83582E-5	   121.441	3.82738E-1	5.17000E-1	7.78950E-1	1.13788E-1
   223.389	9.52611E-1	  -345.512	1.11294E-1	  -483.060	6.00581E-2	  -300.907	3.23364E-2	  -476.770	8.81562E-4	  -319.725	1.46006E-4	   499.444	9.93843E-5	  -352.130	8.79206E-5	   178.811	2.26402E-4	  -251.381	1.00391E-4	  -218.947	3.32754E-5	   465.954	7.00873E-6	   287.667	3.68125E-1	2.69379E-1	6.25923E-1	6.65223E-2
   256.348	9.52350E-1	  -350.357	1.29032E-1	  -498.749	7.05610E-2	  -316.716	3.69475E-2	  -491.680	1.07346E-3	  -344.553	1.45712E-4	   468.957	4.63401E-4	  -400.884	7.68042E-6	   261.313	3.27419E-4	  -242.604	5.13980E-5	  -156.970	1.55988E-4	   603.532	3.51600E-5	   199.758	3.75727E-1	2.70297E-1	6.03753E-1	6.51972E-2
   289.307	9.60909E-1	  -359.479	1.59231E-1	  -521.604	8.73508E-2	  -340.000	4.53246E-2	  -514.499	1.25536E-3	  -387.357	1.60489E-4	   418.767	2.19423E-4	  -453.884	1.04728E-4	   102.549	1.84312E-4	  -229.526	3.60437E-5	   -20.717	8.93309E-5	   588.176	2.30586E-5	   135.390	3.73546E-1	2.68888E-1	6.30910E-1	6.88446E-2
   329.590	9.60044E-1	  -362.622	1.85915E-1	  -541.868	1.00590E-1	  -360.327	5.03128E-2	  -531.318	1.15245E-3	  -421.563	2.69642E-4	   333.621	7.30129E-5	  -491.037	2.36069E-5	   136.700	1.29181E-4	  -362.424	8.02729E-5	  -153.251	1.49633E-4	   633.453	9.67044E-5	   164.827	3.84708E-1	2.69049E-1	5.91868E-1	6.51572E-2
   373.535	9.64069E-1	  -356.533	2.18044E-1	  -557.019	1.17812E-1	  -375.006	6.02918E-2	  -545.565	9.96380E-4	  -466.220	2.05711E-4	   280.686	3.78668E-4	  -436.536	7.98140E-5	    46.545	2.07913E-4	  -488.987	6.47069E-5	  -230.691	2.22165E-5	   580.818	2.37421E-5	   334.466	3.73930E-1	2.64397E-1	6.21192E-1	6.84378E-2
   424.805	9.50289E-1	  -346.417	2.22771E-1	  -575.279	1.18994E-1	  -393.179	5.99866E-2	  -563.866	7.85648E-5	  -465.244	1.14164E-4	   217.991	1.05518E-4	  -353.236	7.04824E-5	    17.853	1.14722E-4	  -509.116	8.22002E-5	   -90.384	1.75019E-4	   739.565	3.20218E-5	   200.009	3.88620E-1	2.69532E-1	6.03170E-1	6.58770E-2
   479.736	9.38673E-1	  -347.114	1.93855E-1	  -600.542	1.03273E-1	  -418.314	4.92058E-2	  -588.511	2.64454E-4	  -372.438	9.88707E-5	   252.493	1.79887E-4	  -203.697	7.13443E-5	   -19.075	1.43846E-4	  -569.440	6.98652E-5	    84.667	1.36464E-4	   587.932	1.23535E-5	    65.307	3.84302E-1	2.60664E-1	6.00264E-1	6.44669E-2
   545.654	9.16266E-1	  -359.362	1.47082E-1	  -634.014	7.78528E-2	  -451.751	3.34507E-2	  -619.800	2.78849E-4	  -431.429	5.01666E-5	    88.519	2.45910E-5	   -40.619	4.44728E-5	   -67.339	4.25613E-5	  -483.956	6.95263E-5	   116.581	2.11595E-4	   683.087	3.43195E-5	   124.933	3.82096E-1	2.59730E-1	5.98845E-1	6.49423E-2
   618.896	9.12102E-1	  -390.275	1.14851E-1	  -670.309	5.92130E-2	  -489.770	2.08597E-2	  -646.184	1.33523E-4	  -432.432	1.28445E-4	   108.186	7.89821E-5	    77.264	1.23295E-5	  -174.938	6.19572E-5	  -616.080	1.31079E-4	   169.219	4.09536E-5	   790.713	1.32370E-5	   278.079	3.74015E-1	2.55614E-1	5.71692E-1	6.23219E-2
   703.125	9.24429E-1	  -439.061	1.23510E-1	  -714.705	5.61171E-2	  -537.024	2.45353E-2	  -663.554	5.15044E-5	  -410.849	1.68156E-4	   258.925	1.13223E-4	    71.748	8.76858E-6	  -140.535	8.93095E-5	  -650.777	1.07287E-4	   247.796	7.04000E-5	   858.950	7.92023E-6	   406.174	3.64273E-1	2.53281E-1	5.63536E-1	6.13439E-2
   798.340	8.97082E-1	  -480.927	1.98840E-1	  -774.938	7.29669E-2	  -589.273	4.50180E-2	  -722.373	4.79084E-4	  -545.733	2.01815E-4	   385.955	7.94242E-4	   217.786	6.48620E-5	    -8.396	7.39878E-4	  -628.487	8.17134E-5	   312.101	6.13612E-5	   914.181	2.58120E-5	   316.784	3.87705E-1	2.53566E-1	6.05271E-1	6.31438E-2
   908.203	8.91295E-1	  -500.224	2.69336E-1	  -847.550	9.50738E-2	  -640.886	5.86158E-2	  -774.280	6.08754E-4	  -597.688	2.52220E-4	   492.509	2.66278E-4	   388.650	5.39157E-5	    36.645	5.60956E-3	  -745.025	1.15928E-4	   153.709	1.67670E-4	  1015.541	7.98427E-5	   490.331	3.89358E-1	2.59414E-1	6.27885E-1	6.72419E-2
  1029.053	9.09854E-1	  -483.781	1.67562E-1	  -884.143	7.25866E-2	  -660.217	5.79953E-2	  -791.186	8.60168E-4	  -588.663	1.73253E-4	   386.635	6.52340E-5	   304.205	4.63652E-5	  -139.654	4.76342E-2	  -791.557	7.47739E-4	    19.339	4.24052E-4	   941.062	1.93258E-4	   442.530	4.30131E-1	2.51599E-1	6.08723E-1	6.32550E-2
  1168.213	9.43438E-1	  -493.755	1.26120E-1	  -920.354	7.68315E-2	  -693.708	6.42155E-2	  -834.106	3.67495E-3	  -542.232	2.07531E-4	   275.160	1.91421E-4	   259.707	9.36484E-5	  -276.135	3.10502E-2	  -619.852	2.72199E-4	   131.891	1.23587E-4	   802.328	1.48010E-4	   280.389	4.24283E-1	2.50522E-1	6.03806E-1	6.20056E-2
  1325.684	1.00935E+0	  -491.665	1.04198E-1	  -958.793	8.18616E-2	  -738.679	6.29582E-2	  -881.252	4.15369E-3	  -510.533	3.04341E-5	   393.268	2.04034E-4	   163.716	7.44789E-5	  -347.517	1.30359E-2	  -732.707	1.57722E-4	   309.571	4.60692E-5	   661.257	1.38118E-4	   145.199	4.09127E-1	2.40552E-1	5.95327E-1	5.97300E-2
  1505.127	9.96629E-1	  -485.018	5.08544E-2	  -991.034	4.10343E-2	  -779.641	3.62674E-2	  -917.457	8.96501E-2	  -635.671	1.26889E-3	   542.726	1.00982E-3	    27.541	4.74721E-4	  -472.621	7.37487E-4	  -753.947	7.47679E-5	   276.266	1.56363E-4	   484.785	7.04264E-5	    30.563	4.79557E-1	2.42048E-1	5.75016E-1	6.05236E-2
  1710.205	9.98890E-1	  -489.183	2.38450E-2	 -1013.541	2.34497E-2	  -802.693	1.88455E-2	  -941.407	4.51952E-2	  -499.269	5.49509E-4	   636.378	3.77736E-4	   133.095	1.69702E-4	  -318.661	2.54263E-2	  -882.986	1.31773E-4	   176.154	2.58924E-4	   582.474	1.90678E-4	   136.084	4.60442E-1	2.44849E-1	5.54165E-1	6.04025E-2
  1940.918	1.00302E+0	  -498.815	1.60668E-2	 -1032.141	1.50037E-2	  -824.659	1.25546E-2	  -962.165	7.02630E-3	  -632.037	7.91670E-6	   556.786	3.34120E-5	    54.617	5.76677E-5	  -474.253	5.09810E-3	  -764.062	6.37633E-5	   211.539	3.23152E-5	   538.860	4.58514E-5	   211.036	3.99335E-1	2.49213E-1	5.51398E-1	5.95285E-2
  2200.928	1.00738E+0	  -515.201	1.29132E-2	 -1043.008	1.36547E-2	  -845.063	1.13839E-2	  -988.307	1.08768E-4	  -690.146	9.52380E-5	   569.279	9.60719E-5	   -70.445	2.11298E-5	  -606.360	5.07010E-5	  -941.601	1.09616E-4	   389.876	4.32321E-5	   553.039	1.64587E-5	   148.257	3.72351E-1	2.46254E-1	5.39744E-1	6.14347E-2
  2501.221	1.02022E+0	  -618.403	1.66009E-2	 -1178.473	1.52387E-2	  -981.690	1.08786E-2	 -1125.840	5.60212E-4	  -687.529	3.49757E-5	   500.532	6.53937E-5	    21.279	1.18896E-5	  -530.281	2.79166E-5	  -938.083	6.98866E-5	   556.693	1.05476E-4	   631.241	1.45786E-5	    42.406	3.70941E-1	2.44184E-1	5.32086E-1	6.13652E-2
  2838.135	9.93302E-1	  -672.448	1.36605E-2	 -1269.945	1.24552E-2	 -1070.124	7.30072E-3	 -1213.691	1.81096E-4	  -653.878	3.45257E-5	   559.888	4.66039E-5	  -133.151	6.86684E-6	  -687.280	5.74092E-5	  -897.967	8.63440E-5	   729.970	7.31846E-5	   758.721	1.34440E-5	   118.046	3.92895E-1	2.48177E-1	5.16546E-1	5.90591E-2
  3222.656	1.02059E+0	  -849.070	1.29361E-2	 -1133.438	9.52405E-3	  -924.557	3.64089E-3	 -1038.530	2.41830E-5	  -799.053	4.20280E-5	   695.814	6.35224E-5	   -85.800	7.47013E-6	  -656.726	5.54248E-5	  -799.924	8.75547E-5	   568.344	2.26438E-5	   674.020	9.00807E-6	    52.980	3.84510E-1	2.40745E-1	5.14455E-1	6.07670E-2
  3658.447	1.01696E+0	  -989.080	1.16093E-2	  -960.680	8.34045E-3	 -1078.591	6.17212E-3	 -1173.260	1.20292E-4	  -972.275	5.01355E-5	   540.467	2.18160E-5	  -191.740	1.49545E-5	  -502.967	2.21679E-4	  -856.047	7.64429E-5	   670.149	1.34911E-4	   687.789	2.39584E-5	   149.305	3.84753E-1	2.46724E-1	5.18427E-1	6.26052E-2
  4152.832	1.00579E+0	 -1091.376	1.46847E-2	 -1109.476	1.80052E-2	 -1193.081	1.47170E-2	 -1304.203	8.37714E-4	 -1107.471	2.88104E-5	   483.241	1.53345E-4	  -209.716	2.20381E-5	  -394.733	3.63800E-3	  -892.292	9.92208E-5	   761.913	8.43977E-5	   680.363	1.70263E-5	   189.303	3.79840E-1	2.48449E-1	5.04936E-1	6.17804E-2
  4713.135	1.00092E+0	 -1015.093	1.24757E-2	 -1273.989	3.38648E-2	 -1297.777	2.59289E-2	 -1416.766	9.59197E-4	 -1102.661	2.76175E-5	   463.449	1.62824E-4	  -138.410	7.16049E-6	  -302.016	6.69403E-3	  -812.792	4.37608E-5	   877.263	1.29997E-4	   724.054	1.36388E-5	   316.926	3.89227E-1	2.43907E-1	4.92643E-1	6.07170E-2
  5350.342	9.85957E-1	  -885.631	3.55523E-3	 -1278.382	9.50264E-3	 -1208.871	6.77946E-3	 -1315.098	1.89287E-4	 -1026.324	5.43355E-5	   576.897	3.71666E-6	  -133.715	1.66601E-5	  -320.995	2.00000E-29	  -720.000	2.00000E-29	   720.000	2.00000E-29	   720.000	2.00000E-29	   360.000	3.69342E-1	2.41071E-1	4.91754E-1	5.91437E-2
  6075.439	9.80798E-1	  -713.874	7.97318E-3	 -1205.691	1.00574E-2	 -1066.963	8.97730E-3	 -1205.028	7.12493E-4	  -881.390	4.00710E-5	   584.474	8.72006E-5	   -33.469	1.27289E-5	  -277.526	2.00000E-29	  -720.000	2.00000E-29	   720.000	2.00000E-29	   720.000	2.00000E-29	   360.000	3.79207E-1	2.44232E-1	4.91893E-1	6.11883E-2
  6895.752	1.15493E+0	  -849.760	2.11683E-2	 -1087.990	3.35989E-2	 -1245.645	1.01074E-2	 -1076.279	8.43843E-3	  -897.798	3.00063E-5	   519.158	1.01121E-4	   -30.032	1.88442E-5	  -183.878	2.00000E-29	  -720.000	2.00000E-29	   720.000	2.00000E-29	   720.000	2.00000E-29	   360.000	4.20501E-1	2.50848E-1	4.97195E-1	6.05849E-2
  7829.590	1.39799E+0	  -837.623	6.92642E-3	  -986.331	2.21863E-2	 -1144.236	3.15711E-3	 -1191.376	2.00000E-29	  -720.000	2.00000E-29	   360.000	2.00000E-29	     0.000	2.00000E-29	  -360.000	2.00000E-29	  -720.000	2.00000E-29	   720.000	2.00000E-29	   720.000	2.00000E-29	   360.000	5.58920E-1	2.45019E-1	4.87640E-1	6.08029E-2
  8887.939	6.55903E-1	  -683.499	1.99478E-3	 -1136.801	1.39831E-2	  -986.591	2.84505E-3	 -1364.770	2.00000E-29	  -720.000	2.00000E-29	   360.000	2.00000E-29	     0.000	2.00000E-29	  -360.000	2.00000E-29	  -720.000	2.00000E-29	   720.000	2.00000E-29	   720.000	2.00000E-29	   360.000	4.48594E-1	2.45130E-1	4.94506E-1	6.01473E-2
 10089.111	1.11150E+0	  -713.992	1.14435E-3	 -1109.601	6.70429E-3	  -911.694	2.81576E-3	 -1311.174	2.00000E-29	  -720.000	2.00000E-29	   360.000	2.00000E-29	     0.000	2.00000E-29	  -360.000	2.00000E-29	  -720.000	2.00000E-29	   720.000	2.00000E-29	   720.000	2.00000E-29	   360.000	3.89815E-1	2.40512E-1	4.76354E-1	5.94288E-2
 11451.416	1.29107E+0	  -865.695	6.60429E-3	 -1096.114	1.35806E-2	  -934.918	9.68313E-3	 -1333.736	2.00000E-29	  -720.000	2.00000E-29	   360.000	2.00000E-29	     0.000	2.00000E-29	  -360.000	2.00000E-29	  -720.000	2.00000E-29	   720.000	2.00000E-29	   720.000	2.00000E-29	   360.000	4.00915E-1	2.43151E-1	5.04328E-1	5.99412E-2
 13000.488	5.83296E+0	  -861.983	1.01351E-3	  -933.705	8.31004E-4	 -1089.105	9.18029E-4	 -1470.826	2.00000E-29	  -720.000	2.00000E-29	   360.000	2.00000E-29	     0.000	2.00000E-29	  -360.000	2.00000E-29	  -720.000	2.00000E-29	   720.000	2.00000E-29	   720.000	2.00000E-29	   360.000	3.81561E-1	2.46654E-1	5.14349E-1	6.22463E-2
