# Supplementary material for: The impact of size on middle-ear sound transmission in elephants, the largest terrestrial mammal
Source: PLoS One. 2024 Apr 10;19(4):e0298535. doi: 10.1371/journal.pone.0298535 (PMC11006165; doi:10.1371/journal.pone.0298535)
Supplement: S1 Data — (ZIP) [file pone.0298535.s008.zip › S1_Data/ETB7_2015S_3D OC_SH2 R00.dbf2]

%
%
%
%SyncAv (v0.40); Wed, Dec 15, 2021; 4:42:10 PM
%Distortion (Sine Sequence) Measurement (Fmin: 7.324219; Fmax: 13000.488281; # Freqs: 55; Log-Spaced Freqs)
%     Sampling rate: 30000 Hz; FFT length: 8192; # averages: 10
%     Input Voltage range: -10.000 to 10.000
%Output Channel Assignment(s):
%     "AO ch0" = PXI1Slot2/ao0
%Input Channel Assignment(s):
%     "AI ch0" = PXI1Slot4/ai0
%     "AI ch1" = PXI1Slot4/ai1
%     "AI ch2" = PXI1Slot4/ai2
%     "AI ch3" = PXI1Slot4/ai3
%Output Channel Stimuli:
%     AO ch0: Sine; 1.000000E-1 V (peak); 0.000 deg. phase
%Stimulus EQ Settings:
%     AO ch0: "Based on: distortion file (log. mag., log. freq. spacing), path: C:\Users\oconnec\Dropbox (Partners HealthCare)\OtoBiomechanics\Projects\Middle-Ear Projects\Experiments\Elephant\Elephant_Joint_Fusion\ElephantJointFusionExpt_Data01\ETB07\2001S_3D OC_SH1 R00.dbf2" (56 pts; Gains from -23.20 dB to 30.00 dB) 
%Calibration Settings (Sensitivity only):
%     AI ch0 Gain: -
%     AI ch1 Gain: -
%     AI ch2 Gain: -
%     AI ch3 Gain: -
%     AI ch0 Sensitivity (): C:\Users\oconnec\Dropbox (Partners HealthCare)\OtoBiomechanics\Projects\Middle-Ear Projects\Experiments\Elephant\Calibrations\ER7Ccalib0_1V_3-15k.col2
%     AI ch1 Sensitivity (mm/s): 2.000000E-1
%     AI ch2 Sensitivity (mm/s): 2.000000E-1
%     AI ch3 Sensitivity (mm/s): 2.000000E-1
%XYZ Position Information (mm; +/- defined by axes):
%     Abs. Pos. of Zero Ref.: X0=-0.000000, Y0=-0.000000, Z0=-0.000000
%     Cur. Pos. Rel. to Zero Ref.: X=-171.768750, Y=-70.893750, Z=-34.668750
%Freq. (Hz)	ch0_PrMg  	ch0_PrPh	ch1_PrMg  	ch1_PrPh	ch2_PrMg  	ch2_PrPh	ch3_PrMg  	ch3_PrPh	ch0_2HMg  	ch0_2HPh	ch1_2HMg  	ch1_2HPh	ch2_2HMg  	ch2_2HPh	ch3_2HMg  	ch3_2HPh	ch0_3HMg  	ch0_3HPh	ch1_3HMg  	ch1_3HPh	ch2_3HMg  	ch2_3HPh	ch3_3HMg  	ch3_3HPh	ch0_THD+N  	ch1_THD+N  	ch2_THD+N  	ch3_THD+N  	
     7.324	1.28750E+0	   -70.752	1.92461E-3	   -16.876	9.32109E-4	   168.319	5.25258E-4	   -21.470	3.20212E-2	   -42.342	2.73539E-4	   142.652	1.21179E-3	  -142.927	9.61603E-4	    41.679	8.73482E-3	  -163.739	1.30660E-4	   -74.856	5.69568E-4	   -75.950	2.57915E-4	    87.910	4.75886E-1	8.75371E-1	1.02138E+0	1.88625E-1
    10.986	1.33733E+0	  -116.120	6.96295E-3	   -97.839	3.98981E-3	    67.104	2.70273E-3	  -114.626	1.59391E-2	   -73.668	2.71950E-4	   213.171	6.09885E-4	  -228.483	1.62214E-4	   -15.316	2.15768E-3	  -228.625	9.42531E-4	    72.190	3.88528E-4	    75.365	2.58433E-4	    40.519	4.02285E-1	6.70029E-1	8.41850E-1	1.47607E-1
    14.648	1.33864E+0	  -147.260	1.08619E-2	  -164.078	8.74421E-3	     0.832	6.51969E-3	  -179.140	6.74783E-3	  -107.543	3.29411E-4	   259.118	4.09623E-4	   -97.042	6.23616E-5	    87.595	1.03621E-3	  -269.663	2.99104E-4	   -89.152	1.39119E-4	     6.001	3.86591E-5	   207.533	3.92712E-1	7.00759E-1	8.60185E-1	1.49689E-1
    18.311	1.34568E+0	  -167.189	1.10635E-2	  -211.587	5.96148E-3	   -28.036	3.58697E-3	  -206.212	2.93023E-3	  -103.305	1.15872E-3	   357.249	9.69319E-4	    23.171	2.15056E-4	   -74.024	5.16122E-3	  -357.861	1.54744E-4	  -148.603	2.59964E-4	   -89.747	1.05359E-4	    35.082	3.88891E-1	6.49501E-1	8.21032E-1	1.41724E-1
    21.973	1.35134E+0	  -183.248	1.22093E-2	  -239.616	6.41839E-3	   -56.867	4.09856E-3	  -238.073	2.47943E-3	  -125.602	1.11662E-4	   431.976	1.43966E-4	   202.797	4.23971E-5	  -234.326	1.75571E-3	  -379.992	3.70561E-5	  -175.360	7.57499E-5	  -162.875	9.62207E-5	   111.818	3.78034E-1	6.29810E-1	7.97547E-1	1.40644E-1
    25.635	1.34346E+0	  -196.397	1.35755E-2	  -259.852	3.16404E-3	   -90.307	4.26739E-3	  -262.105	1.45620E-3	  -156.179	2.99982E-4	   368.951	6.78533E-4	   352.600	6.50247E-4	  -369.449	1.54348E-3	  -403.717	1.52314E-4	   -99.539	2.98779E-4	  -164.021	5.65312E-5	   131.659	3.85443E-1	8.94501E-1	1.03676E+0	1.95906E-1
    29.297	1.34085E+0	  -207.781	1.46636E-2	  -275.930	7.38085E-3	  -101.972	4.55817E-3	  -277.208	2.66155E-3	  -154.587	3.40130E-4	   532.855	5.39841E-4	   196.994	1.20337E-4	  -321.229	8.88458E-4	  -436.228	5.54108E-5	   -89.304	1.04891E-4	     4.995	9.95438E-5	    65.208	3.88534E-1	8.07338E-1	9.37340E-1	1.75177E-1
    32.959	1.34446E+0	  -217.709	1.61236E-2	  -293.207	8.18515E-3	  -113.941	5.29751E-3	  -296.283	1.78564E-3	  -171.623	2.01850E-4	   366.807	1.56894E-4	   346.645	1.22533E-4	  -173.390	1.60042E-3	  -477.541	1.13086E-4	    69.780	1.15178E-4	    79.140	1.00237E-4	   236.940	4.32293E-1	8.29663E-1	9.69753E-1	1.88165E-1
    36.621	1.34994E+0	  -226.280	1.66753E-2	  -303.219	8.96273E-3	  -129.874	4.93502E-3	  -306.987	6.08023E-4	  -171.933	3.77685E-4	   422.419	1.75355E-4	   412.716	4.88492E-5	  -200.487	2.62579E-4	  -507.513	1.87960E-4	   118.822	1.63191E-4	    91.791	9.74054E-5	   274.844	3.74378E-1	9.48150E-1	1.06141E+0	2.01946E-1
    43.945	1.35701E+0	  -241.059	2.18538E-2	  -336.419	8.50128E-3	  -143.671	5.77610E-3	  -320.305	1.59700E-3	  -195.879	1.07634E-4	   436.133	7.17617E-5	   439.485	5.35981E-5	  -315.902	9.56480E-4	  -540.861	1.27812E-4	   126.922	1.06161E-4	   182.118	4.49227E-5	   279.524	3.88240E-1	8.84436E-1	1.01906E+0	1.91873E-1
    47.607	1.35654E+0	  -246.972	1.68831E-2	  -336.930	1.66143E-2	  -130.684	5.59486E-3	  -361.848	1.97764E-3	  -220.317	3.92691E-4	   310.349	3.36875E-4	   287.746	9.41516E-5	  -252.852	6.20953E-4	  -628.844	9.72911E-5	   165.367	2.11736E-4	   161.858	2.35340E-5	   432.445	3.83704E-1	7.55067E-1	8.63714E-1	1.61817E-1
    54.932	1.34322E+0	  -256.540	2.11997E-2	  -339.642	1.25759E-2	  -165.869	7.02764E-3	  -335.411	7.04788E-4	  -240.892	1.53218E-4	   470.031	1.32159E-4	   144.132	1.06791E-5	  -322.572	4.79378E-4	  -745.469	9.57418E-5	   119.430	1.19300E-4	   140.990	4.29573E-5	   407.474	3.72622E-1	9.21611E-1	1.02580E+0	1.97607E-1
    62.256	1.34387E+0	  -261.943	2.49053E-2	  -349.103	1.39355E-2	  -172.391	8.41067E-3	  -343.472	6.16118E-4	  -150.326	2.99768E-4	   431.572	2.40325E-4	    67.955	1.87221E-4	  -379.571	1.38349E-4	  -810.682	1.46456E-4	   168.159	7.31803E-5	   187.028	3.97219E-5	   360.798	3.84810E-1	1.01185E+0	1.10536E+0	2.15486E-1
    73.242	1.39865E+0	  -275.553	3.11594E-2	  -365.781	1.61403E-2	  -191.137	1.04424E-2	  -361.330	6.90415E-4	  -317.494	1.53831E-4	   488.128	1.53361E-4	   170.277	3.40987E-5	  -299.565	3.29897E-4	  -648.848	6.96985E-5	   237.873	8.84753E-5	   316.279	7.32782E-6	   282.966	3.74674E-1	1.18629E+0	1.26585E+0	2.50960E-1
    80.566	1.42653E+0	  -286.863	3.58281E-2	  -379.210	1.61369E-2	  -206.330	1.24420E-2	  -374.168	1.01875E-4	  -416.077	1.01511E-4	   484.911	2.17893E-4	   122.728	4.10698E-5	  -387.065	5.67884E-4	  -679.621	1.32440E-4	   184.626	1.71595E-4	   488.676	3.14200E-5	   393.393	3.77243E-1	8.96369E-1	1.00435E+0	1.94977E-1
    91.553	1.44302E+0	  -302.105	4.07674E-2	  -397.691	2.14571E-2	  -214.795	1.35327E-2	  -393.180	3.38859E-4	  -305.809	7.71620E-5	   495.641	1.23928E-4	    61.641	3.96884E-5	  -414.894	1.22401E-4	  -741.286	1.76710E-4	   113.752	1.81448E-4	   481.650	3.98421E-5	   260.172	3.84271E-1	8.58571E-1	9.75308E-1	1.87514E-1
   106.201	1.47538E+0	  -313.620	4.91980E-2	  -412.359	2.61619E-2	  -230.781	1.65602E-2	  -407.455	3.23200E-4	  -299.139	1.53966E-4	   608.261	2.25161E-4	   202.507	3.39934E-5	  -372.973	3.48578E-4	  -715.469	2.56424E-4	   269.837	2.42506E-4	   653.993	4.96548E-5	   115.660	3.79376E-1	1.04703E+0	1.15146E+0	2.29014E-1
   120.850	1.60144E+0	  -319.747	6.22835E-2	  -421.033	3.33944E-2	  -241.022	2.09610E-2	  -415.763	3.74377E-4	  -308.444	3.25367E-4	   724.730	3.69392E-4	   358.041	7.53465E-5	  -459.038	6.74535E-4	  -844.829	1.45253E-4	   224.245	1.79453E-4	   591.761	4.29666E-5	    62.718	3.81116E-1	9.15134E-1	1.01658E+0	1.97005E-1
   135.498	1.58560E+0	  -331.545	7.21563E-2	  -435.554	3.83087E-2	  -255.610	2.45639E-2	  -431.015	5.31162E-4	  -291.769	2.71472E-4	   579.773	2.67023E-4	   178.584	5.51333E-5	  -428.637	3.71435E-4	  -782.836	4.37785E-4	   393.424	1.78731E-4	   690.676	5.75100E-5	   197.644	3.98944E-1	1.04181E+0	1.12776E+0	2.21958E-1
   153.809	1.44157E+0	  -344.884	7.92242E-2	  -452.859	4.25361E-2	  -272.077	2.68170E-2	  -447.301	4.27144E-4	  -252.500	1.59042E-4	   621.076	3.60122E-4	   357.016	7.30021E-5	  -495.122	6.86601E-4	  -850.162	1.38166E-4	   225.774	3.46122E-4	   558.711	3.54634E-5	    37.895	4.66263E-1	1.08015E+0	1.16315E+0	2.39559E-1
   175.781	1.37981E+0	  -353.127	9.60469E-2	  -467.723	4.99343E-2	  -286.981	3.19599E-2	  -461.555	2.72612E-4	  -333.855	2.93619E-4	   599.931	2.21123E-4	   300.734	6.58284E-5	  -518.202	5.57175E-4	 -1015.824	7.13758E-5	   125.522	1.50811E-5	   718.108	8.11489E-5	  -140.543	4.94754E-1	1.02798E+0	1.11561E+0	2.24181E-1
   197.754	1.33482E+0	  -354.173	1.12383E-1	  -477.811	5.97017E-2	  -296.304	3.79613E-2	  -470.946	9.36145E-4	  -302.882	3.47031E-4	   592.453	2.92771E-4	   410.414	1.88411E-4	  -555.002	2.08259E-4	  -881.336	3.03470E-4	   232.069	1.85609E-4	   563.073	3.39444E-5	    36.214	3.89997E-1	1.04357E+0	1.13476E+0	2.23967E-1
   223.389	1.34764E+0	  -348.550	1.29504E-1	  -484.378	6.84633E-2	  -301.758	4.38392E-2	  -477.100	1.58624E-3	  -317.733	3.39783E-4	   518.157	1.71256E-4	   282.938	1.47243E-4	  -540.559	2.51502E-4	 -1055.992	4.36983E-4	   396.904	4.42318E-4	   394.721	8.49892E-5	   205.699	4.19679E-1	1.03069E+0	1.12072E+0	2.24184E-1
   256.348	1.37503E+0	  -356.986	1.56744E-1	  -499.764	8.36726E-2	  -317.704	5.22357E-2	  -491.929	1.88518E-3	  -355.224	3.26641E-4	   449.721	4.63300E-4	   295.010	1.75533E-4	  -570.592	3.77480E-4	  -908.348	7.90046E-5	   245.737	2.45272E-4	   378.221	5.39066E-5	   220.238	4.20590E-1	8.65010E-1	9.69965E-1	1.87117E-1
   289.307	1.31698E+0	  -365.819	1.89254E-1	  -522.589	1.05267E-1	  -340.645	6.39548E-2	  -514.491	1.15125E-3	  -385.209	4.14453E-4	   392.740	4.04333E-4	   299.554	1.85334E-4	  -608.990	4.38296E-4	  -987.925	2.55847E-4	   113.256	2.90984E-4	   530.454	1.68232E-5	   390.272	5.71156E-1	8.84900E-1	9.93938E-1	2.02602E-1
   329.590	1.30896E+0	  -367.380	2.21850E-1	  -542.100	1.21950E-1	  -359.976	7.14808E-2	  -530.824	2.81441E-3	  -431.261	6.49146E-4	   347.528	3.07954E-4	   273.244	2.82927E-4	  -624.093	3.40533E-4	  -995.197	1.53316E-4	    -0.753	1.20381E-4	   655.572	1.35540E-4	   219.937	5.15472E-1	9.57372E-1	1.07142E+0	2.11040E-1
   373.535	1.30643E+0	  -362.437	2.63540E-1	  -557.935	1.39734E-1	  -376.202	8.55386E-2	  -545.677	1.77081E-3	  -463.661	3.92146E-4	   412.076	2.75011E-4	   145.080	2.62412E-4	  -707.355	2.82265E-4	  -912.996	9.96936E-5	    38.772	9.63490E-5	   717.301	4.77289E-5	   216.218	3.98374E-1	9.66067E-1	1.05854E+0	2.05465E-1
   424.805	1.22301E+0	  -354.037	2.58267E-1	  -577.493	1.37585E-1	  -395.130	8.25285E-2	  -564.152	2.65969E-4	  -469.998	2.91742E-4	   245.825	4.92286E-4	   205.290	1.90954E-4	  -714.307	1.34339E-4	  -916.974	7.25042E-5	   135.154	3.90876E-4	   776.384	2.89227E-5	   211.396	4.15004E-1	8.99488E-1	1.03152E+0	1.96770E-1
   479.736	1.11766E+0	  -351.750	2.13642E-1	  -598.996	1.13319E-1	  -416.000	6.58600E-2	  -584.223	3.73513E-4	  -366.289	1.91476E-4	   284.614	9.02160E-5	    70.497	7.38992E-5	  -753.825	1.40020E-4	  -926.289	1.80621E-4	   -24.242	9.52298E-5	   839.684	2.82272E-5	   290.073	3.92909E-1	8.22337E-1	9.69316E-1	1.79856E-1
   545.654	1.12813E+0	  -359.804	1.80751E-1	  -626.929	9.44291E-2	  -444.629	5.23661E-2	  -610.732	2.41536E-4	  -382.750	3.12794E-4	   288.237	7.08242E-5	   143.261	5.79027E-5	  -832.694	1.99665E-4	  -852.560	1.57052E-4	   146.349	3.69908E-4	   683.711	4.53515E-5	   128.481	4.19982E-1	8.55114E-1	9.97398E-1	1.90412E-1
   618.896	1.11606E+0	  -388.518	1.54356E-1	  -671.537	7.93652E-2	  -489.673	3.73140E-2	  -652.489	4.99198E-4	  -486.237	2.56247E-4	   462.728	2.57278E-4	   272.520	1.58718E-5	 -1005.536	3.61836E-5	  -973.515	1.03528E-4	   130.280	1.57220E-4	   790.103	2.59378E-5	   187.631	4.73489E-1	8.78163E-1	1.03261E+0	2.05730E-1
   703.125	1.32746E+0	  -436.188	1.43741E-1	  -723.493	6.90629E-2	  -547.872	2.67095E-2	  -671.372	3.75379E-4	  -375.285	4.24386E-4	   590.460	2.09842E-4	   377.865	1.01366E-4	  -957.294	1.23414E-4	 -1000.512	2.86023E-4	   219.450	3.30538E-5	   961.501	1.80791E-5	   253.539	5.33762E-1	8.75786E-1	1.01640E+0	2.03830E-1
   798.340	1.22747E+0	  -485.119	2.12345E-1	  -772.085	6.57289E-2	  -588.539	6.75219E-2	  -711.678	1.03770E-3	  -547.339	5.05747E-4	   727.165	5.63506E-4	   202.458	1.09048E-4	 -1124.115	2.14173E-3	 -1006.017	2.55021E-4	   268.896	2.60805E-4	   981.895	5.23628E-5	   404.526	4.93092E-1	7.81464E-1	9.30275E-1	1.72924E-1
   908.203	1.16320E+0	  -501.853	3.25843E-1	  -842.556	9.89187E-2	  -618.895	9.37562E-2	  -779.899	1.22533E-3	  -593.271	5.71960E-4	   821.027	8.17722E-4	   360.075	9.16630E-5	  -990.586	1.11824E-2	 -1137.960	2.17210E-4	   427.489	2.60105E-4	   966.044	1.85298E-4	   483.277	5.05730E-1	6.69356E-1	8.62445E-1	1.51156E-1
  1029.053	1.15722E+0	  -480.729	1.93474E-1	  -878.836	9.23344E-2	  -644.646	7.49931E-2	  -790.024	1.84592E-3	  -591.878	1.09547E-4	   752.473	3.12146E-4	   280.286	7.74359E-5	 -1115.102	3.27927E-2	 -1198.017	3.40307E-4	   325.054	2.67151E-4	   876.621	2.69896E-4	   388.010	7.27318E-1	7.41793E-1	9.34504E-1	1.87583E-1
  1168.213	1.33104E+0	  -488.352	1.50634E-1	  -909.077	9.77295E-2	  -674.126	9.29537E-2	  -822.866	6.73265E-3	  -544.163	1.95196E-4	   783.289	2.25723E-4	   147.972	1.88869E-5	 -1243.487	2.77934E-2	 -1027.200	2.54017E-4	   399.012	3.39232E-4	  1029.856	1.46767E-4	   519.896	4.71539E-1	7.92551E-1	9.39200E-1	1.71255E-1
  1325.684	1.34126E+0	  -495.161	1.32159E-1	  -954.947	1.07645E-1	  -725.856	9.88704E-2	  -875.122	6.20132E-3	  -499.604	1.03613E-3	   891.951	1.51080E-3	   183.458	3.76671E-4	 -1065.425	7.07393E-3	 -1152.483	3.30211E-4	   484.101	7.06475E-5	  1178.501	4.36290E-5	   345.587	5.37877E-1	1.00672E+0	1.13385E+0	2.15015E-1
  1505.127	1.21361E+0	  -486.848	6.72085E-2	  -982.563	5.90933E-2	  -767.411	5.56167E-2	  -920.457	1.09001E-1	  -630.343	1.64049E-3	   883.424	1.18589E-3	    31.884	1.12798E-3	 -1190.525	6.96505E-4	 -1125.493	5.62471E-4	   304.159	4.10803E-4	  1017.028	1.02333E-4	   455.261	5.19716E-1	1.02463E+0	1.14455E+0	2.20001E-1
  1710.205	1.21053E+0	  -490.187	2.80797E-2	 -1011.326	2.98648E-2	  -795.528	2.83072E-2	  -941.697	8.62889E-2	  -495.572	6.10513E-4	  1004.835	5.08014E-4	   112.633	4.39715E-4	 -1097.677	3.52978E-2	 -1271.265	1.99427E-4	   407.271	5.72127E-4	   970.046	3.83153E-4	   467.884	5.31275E-1	1.21286E+0	1.31060E+0	2.59900E-1
  1940.918	1.21144E+0	  -499.665	1.92967E-2	 -1030.476	2.05383E-2	  -816.628	1.87329E-2	  -966.114	1.19737E-2	  -632.067	1.50009E-4	   867.757	3.92543E-4	   286.715	2.10041E-5	 -1252.048	8.37517E-3	 -1135.877	1.53234E-4	   426.040	2.83224E-4	  1082.078	8.58575E-5	   556.434	4.98629E-1	1.12102E+0	1.23194E+0	2.37364E-1
  2200.928	1.20047E+0	  -515.976	1.63446E-2	 -1041.753	1.95049E-2	  -839.986	1.60118E-2	  -992.986	1.76676E-4	  -694.704	2.96155E-4	   910.253	2.82986E-4	   181.578	6.57470E-5	 -1086.337	1.91591E-4	 -1307.713	1.98159E-4	   570.618	2.40836E-4	   972.141	4.16543E-5	   414.290	4.33911E-1	1.06906E+0	1.18718E+0	2.25913E-1
  2501.221	1.20501E+0	  -618.577	2.16245E-2	 -1179.389	2.11449E-2	  -979.010	1.56131E-2	 -1125.116	1.14002E-3	  -697.348	4.02117E-4	   757.223	3.23623E-4	    22.904	6.77763E-5	 -1227.600	6.98399E-5	 -1470.305	1.93680E-4	   679.698	3.39768E-4	  1053.117	4.14278E-5	   502.456	4.23524E-1	9.07763E-1	1.03678E+0	1.95941E-1
  2838.135	1.07596E+0	  -672.156	1.57978E-2	 -1282.793	1.49075E-2	 -1075.496	1.17136E-2	 -1214.157	4.95058E-4	  -635.936	1.16090E-4	   701.994	1.52719E-4	   -50.105	2.33756E-5	 -1302.993	2.72355E-5	 -1341.541	2.33044E-4	   711.543	2.95444E-4	  1088.710	3.71222E-5	   518.688	3.81833E-1	9.48933E-1	1.08595E+0	2.04778E-1
  3222.656	1.61744E+0	  -826.487	1.41883E-2	 -1124.503	1.51727E-2	  -911.161	1.22969E-2	 -1055.020	1.33521E-4	  -668.595	2.45112E-4	   699.870	1.26631E-4	  -100.017	1.92423E-5	 -1297.695	1.12784E-4	 -1481.724	2.52527E-4	   857.964	1.82403E-4	  1196.107	2.73963E-5	   675.015	4.36338E-1	8.66959E-1	1.01374E+0	1.92062E-1
  3658.447	1.39314E+0	  -987.858	7.85766E-3	  -946.501	9.06369E-3	 -1085.936	5.67266E-3	 -1230.752	1.42664E-4	  -634.467	1.89954E-4	   674.490	1.01972E-4	   -71.814	3.31369E-5	 -1339.589	2.58283E-4	 -1562.561	1.79658E-4	  1009.535	3.97096E-4	  1374.444	4.24126E-5	   836.830	3.84093E-1	9.51354E-1	1.09230E+0	2.04889E-1
  4152.832	1.23884E+0	 -1090.446	1.02602E-2	 -1044.167	1.49795E-2	 -1180.701	7.17299E-3	 -1310.379	1.36743E-3	  -755.354	3.19155E-4	   502.744	2.23174E-4	  -210.115	3.47242E-5	 -1496.656	7.57541E-3	 -1579.232	1.36102E-4	   984.300	1.97232E-4	  1337.714	3.62928E-5	   793.566	4.81308E-1	9.73617E-1	1.08406E+0	2.08322E-1
  4713.135	1.62291E+0	 -1011.348	1.24203E-2	 -1110.056	4.14918E-2	 -1259.805	3.05627E-2	 -1389.101	1.68789E-3	  -745.904	5.06105E-5	   345.937	3.06348E-4	  -375.184	3.88012E-5	 -1596.737	4.60232E-3	 -1552.647	2.53960E-4	   958.633	2.48794E-4	  1292.868	6.85079E-5	   756.354	4.31771E-1	8.67009E-1	1.01751E+0	1.87651E-1
  5350.342	1.40191E+0	  -885.666	7.84605E-3	  -995.131	1.74828E-2	 -1186.787	1.16749E-2	 -1331.737	6.66196E-4	  -716.066	8.96030E-5	   464.115	7.52982E-5	  -346.154	3.50705E-5	 -1632.484	2.00000E-29	 -1440.000	2.00000E-29	  1080.000	2.00000E-29	  1440.000	2.00000E-29	   720.000	4.46678E-1	8.34874E-1	9.82299E-1	1.83235E-1
  6075.439	1.40373E+0	  -714.021	1.08263E-2	  -887.772	1.88100E-2	 -1062.404	8.06446E-3	 -1228.445	7.07184E-4	  -880.135	1.97409E-4	   452.509	2.09817E-4	  -263.430	3.30800E-5	 -1531.672	2.00000E-29	 -1440.000	2.00000E-29	  1080.000	2.00000E-29	  1440.000	2.00000E-29	   720.000	4.71490E-1	8.80886E-1	1.03017E+0	1.92830E-1
  6895.752	1.33962E+0	  -848.500	1.92760E-2	  -744.306	4.43354E-2	  -887.321	6.20579E-3	 -1074.324	3.42669E-2	  -865.478	3.26115E-4	   525.855	1.90958E-4	  -116.383	3.64505E-5	 -1441.275	2.00000E-29	 -1440.000	2.00000E-29	  1080.000	2.00000E-29	  1440.000	2.00000E-29	   720.000	5.38930E-1	9.00312E-1	1.04316E+0	1.97776E-1
  7829.590	1.82253E+0	  -840.020	3.42467E-3	  -609.068	2.54003E-2	  -774.255	2.00392E-3	 -1192.844	2.00000E-29	  -720.000	2.00000E-29	   360.000	2.00000E-29	     0.000	2.00000E-29	 -1440.000	2.00000E-29	 -1440.000	2.00000E-29	  1080.000	2.00000E-29	  1440.000	2.00000E-29	   720.000	4.31294E-1	8.37393E-1	9.95915E-1	1.82243E-1
  8887.939	7.14682E-1	  -682.766	1.86837E-3	  -744.198	1.09667E-2	  -621.411	1.18478E-3	 -1349.378	2.00000E-29	  -720.000	2.00000E-29	   360.000	2.00000E-29	     0.000	2.00000E-29	 -1440.000	2.00000E-29	 -1440.000	2.00000E-29	  1080.000	2.00000E-29	  1440.000	2.00000E-29	   720.000	4.44899E-1	8.78432E-1	1.02244E+0	1.87838E-1
 10089.111	1.21214E+0	  -715.143	1.23550E-3	  -684.934	5.62044E-3	  -530.266	1.78214E-3	 -1278.542	2.00000E-29	  -720.000	2.00000E-29	   360.000	2.00000E-29	     0.000	2.00000E-29	 -1440.000	2.00000E-29	 -1440.000	2.00000E-29	  1080.000	2.00000E-29	  1440.000	2.00000E-29	   720.000	4.21952E-1	8.70887E-1	1.02110E+0	1.89186E-1
 11451.416	1.39389E+0	  -861.719	8.25621E-3	  -698.707	1.12774E-2	  -548.325	7.64656E-3	 -1290.525	2.00000E-29	  -720.000	2.00000E-29	   360.000	2.00000E-29	     0.000	2.00000E-29	 -1440.000	2.00000E-29	 -1440.000	2.00000E-29	  1080.000	2.00000E-29	  1440.000	2.00000E-29	   720.000	4.33270E-1	7.69107E-1	9.49001E-1	1.67926E-1
 13000.488	4.38295E+0	  -896.139	8.21541E-4	  -548.740	4.26503E-4	  -693.362	1.35888E-3	 -1469.572	2.00000E-29	  -720.000	2.00000E-29	   360.000	2.00000E-29	     0.000	2.00000E-29	 -1440.000	2.00000E-29	 -1440.000	2.00000E-29	  1080.000	2.00000E-29	  1440.000	2.00000E-29	   720.000	4.36567E-1	7.22707E-1	9.02934E-1	1.60602E-1
