# Supplementary material for: The impact of size on middle-ear sound transmission in elephants, the largest terrestrial mammal
Source: PLoS One. 2024 Apr 10;19(4):e0298535. doi: 10.1371/journal.pone.0298535 (PMC11006165; doi:10.1371/journal.pone.0298535)
Supplement: S1 Data — (ZIP) [file pone.0298535.s008.zip › S1_Data/ETB7_2016S_3D OC_I1 R00.dbf2]

%
%
%
%SyncAv (v0.40); Wed, Dec 15, 2021; 4:55:18 PM
%Distortion (Sine Sequence) Measurement (Fmin: 7.324219; Fmax: 13000.488281; # Freqs: 55; Log-Spaced Freqs)
%     Sampling rate: 30000 Hz; FFT length: 8192; # averages: 10
%     Input Voltage range: -10.000 to 10.000
%Output Channel Assignment(s):
%     "AO ch0" = PXI1Slot2/ao0
%Input Channel Assignment(s):
%     "AI ch0" = PXI1Slot4/ai0
%     "AI ch1" = PXI1Slot4/ai1
%     "AI ch2" = PXI1Slot4/ai2
%     "AI ch3" = PXI1Slot4/ai3
%Output Channel Stimuli:
%     AO ch0: Sine; 1.000000E-1 V (peak); 0.000 deg. phase
%Stimulus EQ Settings:
%     AO ch0: "Based on: distortion file (log. mag., log. freq. spacing), path: C:\Users\oconnec\Dropbox (Partners HealthCare)\OtoBiomechanics\Projects\Middle-Ear Projects\Experiments\Elephant\Elephant_Joint_Fusion\ElephantJointFusionExpt_Data01\ETB07\2001S_3D OC_SH1 R00.dbf2" (56 pts; Gains from -23.20 dB to 30.00 dB) 
%Calibration Settings (Sensitivity only):
%     AI ch0 Gain: -
%     AI ch1 Gain: -
%     AI ch2 Gain: -
%     AI ch3 Gain: -
%     AI ch0 Sensitivity (): C:\Users\oconnec\Dropbox (Partners HealthCare)\OtoBiomechanics\Projects\Middle-Ear Projects\Experiments\Elephant\Calibrations\ER7Ccalib0_1V_3-15k.col2
%     AI ch1 Sensitivity (mm/s): 2.000000E-1
%     AI ch2 Sensitivity (mm/s): 2.000000E-1
%     AI ch3 Sensitivity (mm/s): 2.000000E-1
%XYZ Position Information (mm; +/- defined by axes):
%     Abs. Pos. of Zero Ref.: X0=-0.000000, Y0=-0.000000, Z0=-0.000000
%     Cur. Pos. Rel. to Zero Ref.: X=-171.343750, Y=-68.106250, Z=-36.443750
%Freq. (Hz)	ch0_PrMg  	ch0_PrPh	ch1_PrMg  	ch1_PrPh	ch2_PrMg  	ch2_PrPh	ch3_PrMg  	ch3_PrPh	ch0_2HMg  	ch0_2HPh	ch1_2HMg  	ch1_2HPh	ch2_2HMg  	ch2_2HPh	ch3_2HMg  	ch3_2HPh	ch0_3HMg  	ch0_3HPh	ch1_3HMg  	ch1_3HPh	ch2_3HMg  	ch2_3HPh	ch3_3HMg  	ch3_3HPh	ch0_THD+N  	ch1_THD+N  	ch2_THD+N  	ch3_THD+N  	
     7.324	1.31224E+0	   -69.641	2.09199E-3	   -15.719	9.21982E-4	   166.842	5.99601E-4	   -21.979	3.66290E-2	   -12.783	5.69303E-4	   -93.441	4.86413E-4	    59.713	1.07955E-3	   179.303	3.15108E-3	  -121.001	5.79824E-4	  -128.790	4.65318E-3	  -175.053	2.61145E-4	    40.713	4.15666E-1	1.51039E+0	1.77300E+0	3.16466E-1
    10.986	1.36378E+0	  -116.178	7.04687E-3	  -101.993	3.60349E-3	    95.642	1.81136E-3	   -75.187	1.34774E-2	   -81.192	1.83760E-4	  -188.953	2.32931E-3	    37.427	1.23393E-4	   166.374	2.47871E-3	  -211.847	5.76393E-4	  -265.613	4.37236E-4	   -88.297	3.07063E-4	    80.977	3.88432E-1	1.34662E+0	1.61630E+0	2.87215E-1
    14.648	1.36107E+0	  -147.152	1.17597E-2	  -168.608	6.65615E-3	   -10.849	4.70216E-3	  -198.137	6.59316E-3	  -107.749	4.32498E-4	  -224.996	6.98742E-4	   181.119	1.80342E-4	   110.990	2.30417E-3	  -276.012	7.14498E-5	  -117.633	2.69959E-4	   -78.268	6.92774E-5	    81.188	3.86467E-1	1.10770E+0	1.38254E+0	2.31930E-1
    18.311	1.36527E+0	  -167.097	1.20822E-2	  -210.239	5.63405E-3	   -30.102	3.59777E-3	  -207.356	3.51304E-3	  -122.118	7.88057E-4	  -372.639	3.43254E-4	   335.368	1.28094E-4	   -24.866	3.49205E-3	  -354.981	1.21825E-4	   -44.583	3.39153E-4	  -166.766	1.09058E-4	   -55.922	3.81361E-1	9.81331E-1	1.33195E+0	2.09295E-1
    21.973	1.37720E+0	  -183.070	1.35201E-2	  -238.484	1.75860E-3	   -37.692	3.82793E-3	  -239.775	2.64768E-3	  -152.594	1.10649E-4	  -316.710	3.05675E-4	   323.735	1.59651E-5	  -137.192	1.40352E-3	  -385.391	2.95995E-4	   -87.403	3.57494E-4	  -254.364	9.78031E-5	  -126.429	3.86829E-1	1.32319E+0	1.59313E+0	2.82041E-1
    25.635	1.36488E+0	  -196.399	1.46438E-2	  -260.778	6.61902E-3	   -80.937	4.22158E-3	  -261.665	1.25137E-3	  -156.011	4.68946E-4	  -372.171	7.61693E-4	   360.899	7.16721E-4	    -2.653	1.48191E-3	  -376.722	5.17722E-5	   -89.918	1.90526E-4	  -191.556	9.39703E-5	  -227.867	3.76432E-1	3.30163E-1	8.01881E-1	7.83820E-2
    29.297	1.36599E+0	  -207.812	1.59235E-2	  -277.383	7.48235E-3	   -98.586	4.92109E-3	  -280.343	8.03061E-4	   -30.818	1.90854E-4	  -422.130	3.92517E-4	   310.677	3.02003E-4	   117.457	7.90191E-4	  -446.474	6.75763E-5	  -168.222	2.04269E-4	  -343.575	4.99741E-5	  -351.059	3.80494E-1	3.26150E-1	8.09602E-1	7.89150E-2
    32.959	1.36660E+0	  -217.735	1.75083E-2	  -293.634	8.27942E-3	  -114.916	5.13546E-3	  -300.066	1.35533E-3	  -166.761	1.27002E-4	  -286.952	3.44375E-5	   231.149	6.71620E-5	    39.869	6.68682E-4	  -468.316	7.05986E-5	   -97.006	1.67992E-4	  -167.661	1.45297E-5	  -259.137	3.94556E-1	3.35571E-1	7.96701E-1	8.04418E-2
    36.621	1.37344E+0	  -226.343	1.87767E-2	  -304.309	8.29757E-3	  -128.858	4.68034E-3	  -310.891	1.37750E-3	  -170.625	1.15025E-4	  -283.260	1.10456E-4	   234.048	4.20281E-5	   -94.530	9.66928E-4	  -447.263	5.22292E-5	    73.169	1.75202E-4	     6.333	7.79932E-5	  -190.758	4.02877E-1	3.30025E-1	8.01362E-1	7.99197E-2
    43.945	1.38466E+0	  -241.094	2.32394E-2	  -334.509	8.35042E-3	  -142.695	5.53646E-3	  -321.861	1.34622E-3	  -194.404	8.95559E-5	  -341.256	6.88990E-5	    66.334	5.63898E-5	  -250.813	2.13554E-4	  -555.925	8.84960E-5	    64.906	1.59591E-4	    45.673	3.36207E-5	  -336.447	3.76427E-1	3.24418E-1	7.69032E-1	7.72006E-2
    47.607	1.38427E+0	  -247.137	1.88077E-2	  -336.445	1.52144E-2	  -128.724	5.85734E-3	  -367.858	1.14792E-3	  -209.406	8.34188E-5	  -330.070	2.04186E-4	    83.007	2.93683E-5	  -218.394	6.92906E-4	  -587.884	6.73342E-5	    39.515	8.60752E-5	    70.857	3.25527E-5	  -429.017	4.00368E-1	3.22476E-1	7.51573E-1	7.84982E-2
    54.932	1.37379E+0	  -256.787	2.32489E-2	  -339.716	1.21552E-2	  -167.657	6.51268E-3	  -336.954	1.24354E-3	  -263.180	2.77076E-5	  -218.834	1.07305E-4	   167.471	5.91364E-5	   -40.841	3.16199E-4	  -417.682	6.35402E-5	   -19.370	4.28061E-5	   180.196	9.73276E-5	  -273.264	3.96370E-1	3.22206E-1	7.77631E-1	7.65128E-2
    62.256	1.36706E+0	  -262.464	2.69467E-2	  -348.813	1.32655E-2	  -176.015	7.80980E-3	  -346.246	1.00194E-3	  -246.165	9.27358E-5	  -370.107	9.72173E-5	   240.061	7.73197E-5	  -115.958	2.58027E-4	  -578.564	2.23715E-5	    91.501	8.75119E-5	    13.363	9.88300E-6	  -446.894	3.91488E-1	3.20380E-1	7.97939E-1	7.75350E-2
    73.242	1.41645E+0	  -275.885	3.35908E-2	  -365.622	1.49421E-2	  -191.331	9.93860E-3	  -363.184	7.27254E-4	  -227.068	3.91622E-5	  -260.126	3.20550E-4	    67.782	3.15631E-5	   -66.713	2.73400E-4	  -654.644	3.69869E-5	    21.686	2.68260E-4	    -4.534	7.77335E-6	  -623.782	3.87801E-1	3.13320E-1	7.67132E-1	7.48561E-2
    80.566	1.44802E+0	  -287.051	3.82345E-2	  -379.059	1.51782E-2	  -205.440	1.15488E-2	  -377.770	7.66799E-4	  -237.906	7.04412E-5	  -397.808	2.68314E-5	   153.688	1.36418E-5	   -55.697	3.76574E-4	  -746.054	2.82747E-5	   -88.821	1.28573E-4	  -105.892	1.74206E-5	  -644.480	3.82197E-1	3.17208E-1	7.88431E-1	7.57169E-2
    91.553	1.46749E+0	  -302.452	4.42572E-2	  -396.992	2.07177E-2	  -214.834	1.25415E-2	  -395.361	2.47125E-4	  -310.760	6.30923E-5	  -310.767	3.19191E-4	   158.805	3.81716E-5	   -47.866	5.93983E-5	  -743.852	9.46047E-5	  -197.479	3.05876E-4	  -246.669	1.64202E-5	  -474.933	3.79906E-1	3.17163E-1	7.44793E-1	7.55135E-2
   106.201	1.49227E+0	  -314.329	5.33820E-2	  -411.769	2.48929E-2	  -231.760	1.52531E-2	  -410.023	4.65545E-4	  -294.705	1.29412E-4	  -389.154	1.93580E-4	    13.262	4.99081E-6	   -28.782	3.33724E-4	  -686.336	6.69500E-5	  -181.199	2.44442E-4	  -383.561	2.09306E-5	  -502.329	3.76992E-1	3.12966E-1	7.21838E-1	7.52423E-2
   120.850	1.59489E+0	  -320.112	6.68270E-2	  -420.583	3.06870E-2	  -240.714	1.90429E-2	  -417.844	9.91507E-4	  -289.893	9.89431E-5	  -456.801	1.01123E-4	   182.390	3.69732E-5	   -75.269	6.22585E-4	  -801.372	1.24501E-4	  -327.821	1.32908E-3	  -548.010	3.13597E-5	  -662.573	3.86139E-1	3.17353E-1	7.42480E-1	7.80708E-2
   135.498	1.59153E+0	  -331.091	7.76968E-2	  -434.241	3.59729E-2	  -254.565	2.24074E-2	  -431.988	5.88578E-4	  -278.200	8.54098E-5	  -441.850	1.49171E-4	    50.032	6.04881E-5	   -66.942	1.70356E-4	  -865.338	1.72118E-4	  -236.203	7.94964E-4	  -397.462	8.24995E-5	  -733.033	3.99440E-1	3.21286E-1	7.22829E-1	7.81279E-2
   153.809	1.46355E+0	  -344.537	8.69147E-2	  -451.578	3.95105E-2	  -271.283	2.43343E-2	  -448.326	4.44740E-4	  -322.455	1.43455E-4	  -482.837	2.72199E-4	   -82.480	3.67645E-5	  -117.812	2.38123E-4	  -914.030	1.88136E-4	  -105.599	2.01351E-4	  -415.204	2.66362E-5	  -827.762	3.95552E-1	3.10235E-1	7.15728E-1	7.67956E-2
   175.781	1.40793E+0	  -353.285	1.05124E-1	  -466.787	4.72503E-2	  -285.504	2.89369E-2	  -463.117	6.10652E-4	  -343.189	1.42666E-4	  -509.264	3.39502E-4	  -260.206	6.68330E-5	  -157.841	1.04129E-3	  -966.169	1.18561E-4	  -170.182	5.93010E-4	  -412.922	2.98172E-4	  -767.219	3.95877E-1	3.18166E-1	7.20929E-1	7.69585E-2
   197.754	1.35353E+0	  -354.846	1.23974E-1	  -477.233	5.52524E-2	  -295.640	3.40191E-2	  -472.573	1.04485E-3	  -302.066	1.30511E-4	  -521.966	1.90962E-3	  -244.210	8.71844E-5	  -141.826	1.90501E-4	  -847.940	7.67823E-5	  -113.922	9.30563E-4	  -569.449	8.14143E-6	  -829.517	3.85632E-1	3.19255E-1	7.20814E-1	7.76392E-2
   223.389	1.33656E+0	  -349.191	1.40643E-1	  -483.778	6.33234E-2	  -301.086	3.85276E-2	  -478.629	1.28931E-3	  -318.679	2.81908E-4	  -555.967	1.17085E-4	  -404.365	6.56628E-5	  -190.675	5.80312E-4	  -923.217	1.48996E-4	  -145.345	1.37588E-4	  -652.510	1.18604E-5	  -786.045	3.91965E-1	2.97667E-1	7.05918E-1	7.25917E-2
   256.348	1.37915E+0	  -355.776	1.69896E-1	  -498.082	7.75716E-2	  -315.945	4.52432E-2	  -491.733	1.73889E-3	  -347.526	3.33554E-4	  -602.646	8.20312E-5	  -433.119	5.70032E-5	  -220.302	4.95516E-4	  -933.369	1.56208E-4	  -171.343	8.33562E-5	  -679.098	3.61283E-5	  -885.005	3.85079E-1	2.87028E-1	7.01488E-1	6.96873E-2
   289.307	1.34802E+0	  -365.350	2.09221E-1	  -520.644	9.41097E-2	  -338.536	5.48271E-2	  -513.652	2.58170E-3	  -385.855	3.07278E-4	  -643.710	2.37164E-4	  -413.426	1.06965E-4	  -262.673	4.12862E-4	  -964.972	1.51205E-4	  -206.865	9.45248E-5	  -624.200	1.16735E-5	  -846.733	4.04762E-1	2.83080E-1	6.88231E-1	7.05527E-2
   329.590	1.33769E+0	  -367.729	2.46207E-1	  -540.366	1.09039E-1	  -357.753	6.09597E-2	  -529.584	2.74335E-3	  -422.375	4.61014E-4	  -694.084	6.27268E-5	  -238.166	1.47288E-4	  -292.689	7.73446E-5	  -983.093	1.20217E-5	   -57.597	9.44572E-5	  -591.306	8.47650E-5	  -974.136	4.11120E-1	2.82399E-1	6.40645E-1	6.83635E-2
   373.535	1.32296E+0	  -363.346	2.88540E-1	  -556.331	1.26191E-1	  -372.535	7.24844E-2	  -544.005	1.88007E-3	  -467.596	2.73281E-4	  -705.746	1.91986E-4	  -354.051	1.50186E-4	  -312.757	1.43655E-4	  -804.868	7.85627E-5	   -17.699	1.82433E-4	  -490.537	5.99408E-5	 -1043.993	3.92115E-1	2.79420E-1	6.39877E-1	6.99559E-2
   424.805	1.23024E+0	  -354.553	2.85469E-1	  -575.748	1.22314E-1	  -391.402	6.88995E-2	  -562.733	5.56378E-4	  -469.903	3.88744E-4	  -769.064	3.06051E-4	  -474.321	1.00238E-4	  -364.956	1.85763E-4	  -885.895	1.36706E-4	  -130.480	1.10646E-4	  -390.289	1.66275E-5	  -978.212	3.95528E-1	2.90294E-1	6.15514E-1	7.13724E-2
   479.736	1.12569E+0	  -352.526	2.37839E-1	  -598.539	9.99707E-2	  -412.927	5.31885E-2	  -583.763	2.91960E-4	  -392.036	1.65083E-4	  -801.379	1.03402E-4	  -652.298	1.11964E-5	  -322.934	3.12522E-4	  -939.618	1.89817E-4	   -41.812	2.00888E-4	  -451.846	1.13241E-5	  -880.497	3.92857E-1	2.83256E-1	6.21850E-1	7.05641E-2
   545.654	1.10769E+0	  -360.200	1.93736E-1	  -627.499	7.95073E-2	  -440.732	3.83373E-2	  -609.521	2.16886E-4	  -406.178	2.05468E-5	  -695.373	1.75246E-4	  -540.403	6.11272E-5	  -462.754	1.53097E-4	  -849.831	2.94160E-4	   120.609	1.39974E-4	  -438.643	4.60907E-5	  -714.943	3.97295E-1	2.80756E-1	6.15901E-1	7.09201E-2
   618.896	1.10545E+0	  -386.686	1.62319E-1	  -671.707	6.42787E-2	  -483.824	2.32845E-2	  -648.134	5.59550E-4	  -461.514	1.63843E-4	  -643.748	1.49736E-4	  -468.795	9.00955E-5	  -337.370	1.14426E-5	  -981.943	9.81993E-5	   178.373	1.88791E-4	  -379.397	4.31060E-5	  -654.410	3.79052E-1	2.80624E-1	5.92285E-1	6.84575E-2
   703.125	1.39231E+0	  -435.550	1.37273E-1	  -723.779	4.80332E-2	  -540.109	1.90669E-2	  -621.545	4.48464E-4	  -412.325	2.85295E-4	  -516.396	4.73625E-4	  -316.400	4.08934E-5	  -291.090	9.56173E-5	  -993.568	4.50925E-5	   234.655	1.67807E-4	  -352.808	1.97393E-5	  -582.050	4.01180E-1	2.77777E-1	5.81929E-1	6.88462E-2
   798.340	1.24220E+0	  -486.111	2.06391E-1	  -767.864	5.04932E-2	  -554.324	5.97685E-2	  -684.106	1.01805E-3	  -555.789	5.77647E-4	  -351.395	3.39031E-4	  -494.853	1.01236E-4	  -118.831	2.16142E-3	 -1006.989	1.90167E-4	   327.998	5.33867E-5	  -192.374	5.33474E-6	  -421.793	3.92908E-1	2.78576E-1	5.81982E-1	6.91122E-2
   908.203	1.16412E+0	  -501.415	2.87937E-1	  -837.670	1.21904E-1	  -595.959	9.54520E-2	  -739.179	1.32516E-3	  -602.773	6.99569E-4	  -240.688	1.09205E-4	  -627.325	3.41329E-4	    26.663	1.14276E-2	 -1137.660	2.26004E-4	   463.895	3.28032E-4	   -83.495	1.70755E-4	  -539.343	4.17493E-1	2.79215E-1	5.95297E-1	6.84589E-2
  1029.053	1.18121E+0	  -481.649	1.65067E-1	  -863.149	1.11634E-1	  -631.365	1.02806E-1	  -766.122	1.78314E-3	  -588.214	4.37048E-4	  -333.652	6.33441E-5	  -646.100	1.67315E-4	  -100.945	3.17117E-2	 -1201.308	4.49580E-4	   328.500	2.66299E-4	  -217.743	3.95281E-4	  -646.087	4.40117E-1	2.80946E-1	6.06784E-1	6.95939E-2
  1168.213	1.31395E+0	  -489.233	1.43756E-1	  -886.715	1.11630E-1	  -667.019	1.12558E-1	  -808.713	6.86790E-3	  -545.288	4.32443E-4	  -417.771	3.15595E-4	  -475.059	1.95933E-4	  -248.975	2.75608E-2	 -1028.545	1.87588E-4	   484.201	7.79555E-5	   -75.159	1.98609E-4	  -509.626	4.34675E-1	2.75542E-1	6.23581E-1	6.87442E-2
  1325.684	1.35066E+0	  -494.105	1.34235E-1	  -928.862	1.19395E-1	  -716.184	1.13610E-1	  -859.163	5.96302E-3	  -503.307	1.90109E-4	  -284.638	4.19603E-4	  -485.478	7.78732E-5	  -293.811	7.14472E-3	 -1154.630	8.98526E-5	   471.706	1.61798E-4	    54.199	6.38943E-5	  -647.957	4.25878E-1	2.69847E-1	6.15153E-1	6.68057E-2
  1505.127	1.22992E+0	  -487.176	8.07292E-2	  -959.892	6.89346E-2	  -757.463	6.49056E-2	  -906.949	1.09481E-1	  -631.275	1.99659E-3	  -170.792	1.54831E-3	  -327.485	1.50134E-3	  -424.766	7.11858E-4	 -1129.677	9.03522E-5	   583.355	1.10703E-4	   167.536	7.42754E-5	  -685.645	5.07013E-1	2.76971E-1	5.85649E-1	6.88342E-2
  1710.205	1.21552E+0	  -490.323	3.66827E-2	  -984.782	3.33846E-2	  -789.364	3.08140E-2	  -933.098	8.67060E-2	  -494.362	6.95547E-4	   -70.273	7.17148E-4	  -245.306	7.18579E-4	  -330.119	3.58698E-2	 -1267.168	6.42760E-4	   722.422	5.15728E-4	   223.229	6.09661E-4	  -566.746	5.28097E-1	2.70394E-1	5.85163E-1	7.07597E-2
  1940.918	1.21310E+0	  -499.678	2.60442E-2	 -1007.373	2.13478E-2	  -812.794	1.68363E-2	  -955.518	1.21520E-2	  -630.396	4.93791E-5	  -135.777	2.04769E-4	  -402.328	7.49313E-5	  -457.505	8.68412E-3	 -1136.133	8.73648E-5	   818.274	2.18009E-4	   259.961	9.61641E-5	  -487.113	4.01211E-1	2.75691E-1	6.01622E-1	6.86329E-2
  2200.928	1.20287E+0	  -515.790	2.30483E-2	 -1025.138	1.80649E-2	  -837.259	1.19333E-2	  -967.089	1.93107E-4	  -698.534	9.15888E-5	  -215.764	1.69482E-4	  -385.737	8.64942E-6	  -489.908	2.44517E-4	 -1304.650	5.92889E-5	   918.299	1.42058E-4	   273.832	1.41852E-5	  -348.700	3.98425E-1	2.76188E-1	5.98645E-1	6.81055E-2
  2501.221	1.20801E+0	  -618.040	2.68039E-2	 -1161.700	1.92996E-2	  -968.889	1.37247E-2	 -1077.045	9.40656E-4	  -699.151	1.22606E-4	  -181.501	1.54408E-4	  -302.725	3.94684E-5	  -396.213	6.62770E-5	 -1317.100	6.93899E-5	   844.019	7.61728E-5	   405.879	5.64221E-6	  -204.456	4.02735E-1	2.75012E-1	6.11648E-1	6.77108E-2
  2838.135	1.08467E+0	  -672.003	2.17419E-2	 -1260.937	1.64519E-2	 -1065.003	1.44390E-2	 -1161.741	3.48608E-4	  -622.461	6.94973E-5	   -78.679	1.57219E-4	  -461.548	2.98359E-5	  -267.215	3.96790E-5	 -1332.078	6.05404E-5	   957.597	1.24984E-4	   546.019	3.10454E-5	   -31.352	3.98795E-1	2.77198E-1	6.04910E-1	7.04381E-2
  3222.656	1.55979E+0	  -825.670	1.85534E-2	 -1107.708	1.65533E-2	  -911.304	1.77941E-2	 -1004.720	1.56027E-4	  -687.390	4.04980E-5	  -191.090	1.57348E-4	  -364.337	8.83628E-6	  -172.348	7.13954E-5	 -1492.937	2.87631E-5	  1062.981	2.36824E-4	   673.375	3.39262E-6	  -163.312	3.79317E-1	2.66628E-1	6.09692E-1	6.69905E-2
  3658.447	1.38709E+0	  -986.548	8.90937E-3	 -1273.218	9.06268E-3	  -734.964	9.72419E-3	 -1178.405	1.63242E-5	  -514.797	1.18875E-5	  -256.582	1.71585E-4	  -474.080	7.61042E-6	  -275.563	2.97610E-4	 -1565.610	4.07238E-5	  1115.756	1.35138E-4	   847.280	1.47525E-5	   -82.000	3.93694E-1	2.61108E-1	5.90321E-1	6.45432E-2
  4152.832	1.26354E+0	 -1087.971	2.27668E-2	 -1363.921	1.63953E-2	  -831.463	1.70230E-2	 -1282.687	1.39915E-3	  -393.263	4.96627E-5	  -269.432	9.31603E-5	  -558.939	1.88924E-5	  -416.327	6.84152E-3	 -1574.821	6.45389E-5	  1068.982	1.67055E-4	   869.694	2.70913E-6	  -260.856	3.97860E-1	2.56540E-1	6.15443E-1	6.48134E-2
  4713.135	1.59069E+0	 -1012.747	6.53092E-2	 -1483.807	4.25582E-2	  -930.305	4.55198E-2	 -1356.742	1.53181E-3	  -387.030	1.81484E-5	  -315.894	9.58069E-5	  -534.879	1.37567E-5	  -582.221	5.20209E-3	 -1550.573	1.93837E-4	  1008.717	3.89360E-4	   988.412	3.62755E-5	  -272.590	3.95765E-1	2.57722E-1	6.04525E-1	6.52263E-2
  5350.342	1.44259E+0	  -883.625	1.79969E-2	 -1435.883	1.76088E-2	  -871.147	1.92381E-2	 -1283.964	6.88619E-4	  -347.881	4.57520E-5	  -138.973	2.71195E-4	  -394.034	2.31000E-5	  -565.114	2.00000E-29	 -1440.000	2.00000E-29	  1080.000	2.00000E-29	  1080.000	2.00000E-29	  -360.000	3.84803E-1	2.62677E-1	5.76012E-1	6.70443E-2
  6075.439	1.46455E+0	  -713.011	8.96629E-3	 -1335.271	1.37707E-2	  -777.402	1.50058E-2	 -1167.275	1.03571E-3	  -169.706	7.40248E-5	   -70.869	2.21686E-4	  -493.237	9.38572E-6	  -655.744	2.00000E-29	 -1440.000	2.00000E-29	  1080.000	2.00000E-29	  1080.000	2.00000E-29	  -360.000	3.92481E-1	2.62159E-1	5.51119E-1	6.55968E-2
  6895.752	1.35982E+0	  -848.202	8.91118E-3	 -1186.557	1.80354E-2	  -635.608	2.43459E-2	 -1347.179	3.42536E-2	  -149.634	1.52267E-4	   -10.092	1.07673E-4	  -468.250	6.80627E-5	  -713.820	2.00000E-29	 -1440.000	2.00000E-29	  1080.000	2.00000E-29	  1080.000	2.00000E-29	  -360.000	4.31248E-1	2.58981E-1	5.47855E-1	6.55985E-2
  7829.590	1.89331E+0	  -842.100	5.34504E-3	 -1138.101	1.35681E-2	  -526.828	1.16845E-2	 -1194.306	2.00000E-29	     0.000	2.00000E-29	     0.000	2.00000E-29	  -360.000	2.00000E-29	  -720.000	2.00000E-29	 -1440.000	2.00000E-29	  1080.000	2.00000E-29	  1080.000	2.00000E-29	  -360.000	4.14394E-1	2.57593E-1	5.55369E-1	6.44830E-2
  8887.939	7.06477E-1	  -686.377	3.37821E-3	 -1078.296	4.56739E-3	  -625.465	3.20512E-3	 -1367.070	2.00000E-29	     0.000	2.00000E-29	     0.000	2.00000E-29	  -360.000	2.00000E-29	  -720.000	2.00000E-29	 -1440.000	2.00000E-29	  1080.000	2.00000E-29	  1080.000	2.00000E-29	  -360.000	4.16350E-1	2.52968E-1	5.88272E-1	6.39362E-2
 10089.111	1.19114E+0	  -713.718	7.55953E-4	 -1057.598	7.10985E-4	  -589.252	2.31685E-3	 -1267.560	2.00000E-29	     0.000	2.00000E-29	     0.000	2.00000E-29	  -360.000	2.00000E-29	  -720.000	2.00000E-29	 -1440.000	2.00000E-29	  1080.000	2.00000E-29	  1080.000	2.00000E-29	  -360.000	4.02832E-1	2.54972E-1	5.96955E-1	6.28456E-2
 11451.416	1.29337E+0	  -865.215	5.84799E-3	 -1082.289	7.76724E-3	  -623.206	7.43556E-3	 -1226.471	2.00000E-29	     0.000	2.00000E-29	     0.000	2.00000E-29	  -360.000	2.00000E-29	  -720.000	2.00000E-29	 -1440.000	2.00000E-29	  1080.000	2.00000E-29	  1080.000	2.00000E-29	  -360.000	4.04726E-1	2.52058E-1	6.80108E-1	6.39542E-2
 13000.488	4.28445E+0	  -895.440	2.60277E-3	  -957.270	2.71326E-3	  -787.807	3.22389E-3	 -1347.163	2.00000E-29	     0.000	2.00000E-29	     0.000	2.00000E-29	  -360.000	2.00000E-29	  -720.000	2.00000E-29	 -1440.000	2.00000E-29	  1080.000	2.00000E-29	  1080.000	2.00000E-29	  -360.000	3.88847E-1	2.53008E-1	7.40843E-1	6.45126E-2
