# Supplementary material for: The impact of size on middle-ear sound transmission in elephants, the largest terrestrial mammal
Source: PLoS One. 2024 Apr 10;19(4):e0298535. doi: 10.1371/journal.pone.0298535 (PMC11006165; doi:10.1371/journal.pone.0298535)
Supplement: S1 Data — (ZIP) [file pone.0298535.s008.zip › S1_Data/ETB7_2022S_3D OC_M1 R00.dbf2]

%
%
%
%SyncAv (v0.40); Wed, Dec 15, 2021; 6:35:46 PM
%Distortion (Sine Sequence) Measurement (Fmin: 7.324219; Fmax: 13000.488281; # Freqs: 55; Log-Spaced Freqs)
%     Sampling rate: 30000 Hz; FFT length: 8192; # averages: 10
%     Input Voltage range: -10.000 to 10.000
%Output Channel Assignment(s):
%     "AO ch0" = PXI1Slot2/ao0
%Input Channel Assignment(s):
%     "AI ch0" = PXI1Slot4/ai0
%     "AI ch1" = PXI1Slot4/ai1
%     "AI ch2" = PXI1Slot4/ai2
%     "AI ch3" = PXI1Slot4/ai3
%Output Channel Stimuli:
%     AO ch0: Sine; 1.000000E-1 V (peak); 0.000 deg. phase
%Stimulus EQ Settings:
%     AO ch0: "Based on: distortion file (log. mag., log. freq. spacing), path: C:\Users\oconnec\Dropbox (Partners HealthCare)\OtoBiomechanics\Projects\Middle-Ear Projects\Experiments\Elephant\Elephant_Joint_Fusion\ElephantJointFusionExpt_Data01\ETB07\2001S_3D OC_SH1 R00.dbf2" (56 pts; Gains from -23.20 dB to 30.00 dB) 
%Calibration Settings (Sensitivity only):
%     AI ch0 Gain: -
%     AI ch1 Gain: -
%     AI ch2 Gain: -
%     AI ch3 Gain: -
%     AI ch0 Sensitivity (): C:\Users\oconnec\Dropbox (Partners HealthCare)\OtoBiomechanics\Projects\Middle-Ear Projects\Experiments\Elephant\Calibrations\ER7Ccalib0_1V_3-15k.col2
%     AI ch1 Sensitivity (mm/s): 2.000000E-1
%     AI ch2 Sensitivity (mm/s): 2.000000E-1
%     AI ch3 Sensitivity (mm/s): 2.000000E-1
%XYZ Position Information (mm; +/- defined by axes):
%     Abs. Pos. of Zero Ref.: X0=-0.000000, Y0=-0.000000, Z0=-0.000000
%     Cur. Pos. Rel. to Zero Ref.: X=-172.606250, Y=-62.662500, Z=-21.493750
%Freq. (Hz)	ch0_PrMg  	ch0_PrPh	ch1_PrMg  	ch1_PrPh	ch2_PrMg  	ch2_PrPh	ch3_PrMg  	ch3_PrPh	ch0_2HMg  	ch0_2HPh	ch1_2HMg  	ch1_2HPh	ch2_2HMg  	ch2_2HPh	ch3_2HMg  	ch3_2HPh	ch0_3HMg  	ch0_3HPh	ch1_3HMg  	ch1_3HPh	ch2_3HMg  	ch2_3HPh	ch3_3HMg  	ch3_3HPh	ch0_THD+N  	ch1_THD+N  	ch2_THD+N  	ch3_THD+N  	
     7.324	1.32071E+0	   -69.186	3.95902E-3	   -13.827	4.78877E-3	   166.749	3.38411E-4	    33.940	3.68829E-2	   -27.692	2.49169E-3	     4.984	7.09678E-3	   114.058	5.92594E-3	   -57.280	4.59464E-3	   -92.457	2.59418E-4	   -47.606	1.84173E-3	   106.395	8.63568E-4	   -79.380	4.14963E-1	1.96052E-1	4.10836E-1	6.31246E-2
    10.986	1.36540E+0	  -115.845	1.38056E-2	  -107.066	1.44706E-2	    83.098	1.14559E-3	    47.428	1.36622E-2	   -63.205	2.57387E-4	  -172.273	1.30656E-4	    80.387	2.00413E-4	    37.194	1.38772E-3	  -194.165	6.34840E-4	   -37.255	5.61312E-4	   -17.413	3.32993E-4	   -10.129	3.99644E-1	1.99562E-1	4.04302E-1	5.34473E-2
    14.648	1.37389E+0	  -146.488	1.97951E-2	  -180.541	1.26007E-2	    -3.385	8.89277E-3	    34.822	4.16399E-3	   -77.010	9.59295E-4	  -186.348	1.49222E-3	   179.111	5.41645E-4	   -64.377	1.79706E-3	  -260.334	4.15726E-4	    95.512	2.76777E-4	    38.145	1.99506E-4	   121.616	4.06753E-1	2.05646E-1	4.11857E-1	5.38027E-2
    18.311	1.38001E+0	  -166.529	1.90493E-2	  -214.462	2.09800E-2	   -26.949	4.12501E-3	   -44.392	3.79363E-3	  -142.110	1.26577E-3	  -212.797	8.18015E-4	   190.301	2.81283E-4	    56.442	8.58767E-4	  -351.976	7.70508E-4	   185.957	1.45715E-3	   167.679	4.61648E-4	   283.105	3.93476E-1	2.16960E-1	4.23923E-1	8.57302E-2
    21.973	1.39097E+0	  -182.443	2.12291E-2	  -241.132	2.43065E-2	   -59.326	3.10116E-3	   -46.779	2.73916E-3	  -141.954	3.11021E-3	   -68.957	1.03961E-3	   316.717	2.55375E-4	   -23.882	1.28142E-3	  -342.351	1.53883E-3	   348.719	6.58572E-4	    24.848	9.72484E-4	   163.056	3.93639E-1	2.06549E-1	3.74150E-1	6.14089E-2
    25.635	1.39031E+0	  -195.676	2.33279E-2	  -260.213	2.90013E-2	   -75.903	2.77265E-3	   -88.055	1.60208E-3	  -175.177	1.33426E-3	  -158.003	1.39142E-3	   224.078	1.17611E-3	  -162.779	2.00119E-3	  -370.493	9.16816E-5	   455.935	8.13856E-5	   114.598	1.98435E-4	   263.086	4.04596E-1	1.98289E-1	3.77101E-1	6.06135E-2
    29.297	1.39370E+0	  -207.202	2.67867E-2	  -276.861	2.99293E-2	   -91.456	2.41834E-3	  -109.942	2.20731E-3	  -181.310	7.55562E-4	   -49.679	1.09421E-3	   344.199	8.05868E-4	  -229.195	1.26703E-3	  -425.556	1.31369E-4	   499.608	2.17332E-4	    -2.981	2.04860E-4	   252.754	3.90122E-1	2.05206E-1	4.07015E-1	7.19020E-2
    32.959	1.40605E+0	  -217.071	2.82176E-2	  -290.566	3.46609E-2	  -108.837	2.71706E-3	   -96.282	1.21698E-3	  -158.243	1.91227E-4	  -193.282	6.92039E-5	   520.516	1.55139E-4	  -385.271	6.55014E-4	  -461.867	4.62665E-5	   555.806	2.40753E-4	   -60.982	3.27715E-5	    74.793	4.14102E-1	1.80435E-1	3.33469E-1	4.92643E-2
    36.621	1.42210E+0	  -225.664	3.19625E-2	  -302.514	3.67517E-2	  -121.201	3.59528E-3	  -114.723	1.50568E-3	  -195.646	1.61713E-4	  -273.763	2.47614E-4	   648.099	1.71999E-4	  -463.137	8.33755E-4	  -426.161	5.80344E-5	   570.183	6.60481E-5	   -30.342	6.15661E-5	  -100.731	3.90852E-1	1.77736E-1	3.37184E-1	5.01484E-2
    43.945	1.45964E+0	  -241.061	3.86715E-2	  -327.257	4.31237E-2	  -140.356	4.19254E-3	  -144.539	5.94251E-4	  -221.852	4.20327E-5	  -298.183	5.56077E-5	   693.488	4.52376E-5	  -461.592	1.30605E-3	  -546.222	1.10553E-4	   478.336	6.47785E-5	    39.722	2.16020E-5	  -164.672	4.27596E-1	1.85281E-1	3.51505E-1	5.37435E-2
    47.607	1.47540E+0	  -247.638	3.67045E-2	  -335.583	4.84668E-2	  -140.143	5.34495E-3	  -107.832	7.81523E-4	  -193.366	1.00690E-4	  -193.138	1.33924E-4	   554.882	2.22801E-5	  -349.252	5.19359E-4	  -589.087	8.74126E-5	   415.546	1.75078E-4	  -113.411	2.21948E-5	     3.040	3.99760E-1	1.90378E-1	3.66225E-1	6.21404E-2
    54.932	1.47990E+0	  -259.687	4.31019E-2	  -342.746	5.44165E-2	  -164.888	5.64941E-3	  -171.191	1.88519E-3	  -224.654	1.50783E-4	  -313.819	2.16797E-4	   592.570	4.43769E-5	  -425.956	7.95582E-4	  -605.363	6.88352E-5	   369.412	5.01150E-5	    24.281	9.43602E-5	  -101.179	4.19632E-1	2.22121E-1	4.48229E-1	8.79885E-2
    62.256	1.42304E+0	  -268.371	4.68730E-2	  -355.327	5.88702E-2	  -174.991	5.57115E-3	  -185.199	4.06842E-4	  -288.322	1.64741E-4	  -399.212	1.89368E-4	   513.035	5.93779E-5	  -273.367	7.84697E-4	  -692.904	2.62163E-5	   261.640	7.74675E-5	   -50.211	1.18282E-5	  -181.879	4.34312E-1	2.12801E-1	4.16454E-1	7.29794E-2
    73.242	1.36270E+0	  -280.157	5.36937E-2	  -368.580	6.55609E-2	  -189.277	5.67639E-3	  -197.908	7.21612E-4	  -304.509	2.39537E-5	  -418.825	1.47536E-4	   369.585	7.48003E-5	  -201.111	2.21265E-3	  -555.027	2.00139E-4	   320.040	8.10077E-5	  -182.076	6.28098E-5	  -230.668	3.99863E-1	2.23488E-1	4.59377E-1	8.62629E-2
    80.566	1.40396E+0	  -289.204	6.14207E-2	  -379.294	7.34336E-2	  -200.445	6.02074E-3	  -208.143	6.23183E-4	  -222.223	1.00364E-4	  -339.906	1.18726E-4	   538.649	2.62868E-5	  -220.407	1.22454E-3	  -397.624	5.24738E-5	   336.043	1.23231E-4	   -63.824	9.40090E-6	  -118.437	3.97564E-1	1.77110E-1	3.33771E-1	4.82411E-2
    91.553	1.47215E+0	  -304.573	7.43027E-2	  -396.302	9.01765E-2	  -215.439	7.67775E-3	  -219.993	1.25686E-3	  -296.357	1.16931E-4	  -415.450	1.31558E-4	   540.789	4.67311E-5	  -237.309	3.70016E-4	  -426.930	7.96212E-5	   192.885	2.44933E-4	    71.767	7.68858E-6	   -87.819	3.91577E-1	1.84502E-1	3.39748E-1	5.02913E-2
   106.201	1.50530E+0	  -320.073	9.04702E-2	  -414.422	1.10172E-1	  -233.710	9.16159E-3	  -237.120	1.09545E-3	  -279.071	1.47031E-4	  -454.922	1.92539E-4	   470.348	8.90073E-5	  -287.294	2.35643E-4	  -281.240	1.23542E-4	   148.384	1.53876E-4	    35.831	2.19212E-5	   -40.041	3.83155E-1	1.87798E-1	4.21895E-1	5.00816E-2
   120.850	1.43081E+0	  -328.755	1.01064E-1	  -425.657	1.22730E-1	  -244.875	1.01903E-2	  -249.115	1.82962E-3	  -216.364	3.85795E-4	  -436.375	4.19198E-4	   463.590	4.54384E-5	  -378.941	8.82131E-5	  -183.061	1.00938E-4	   109.518	3.23567E-5	    21.174	8.38295E-6	    46.233	4.56942E-1	2.09745E-1	5.01311E-1	5.88345E-2
   135.498	1.29029E+0	  -331.538	1.06335E-1	  -431.342	1.28435E-1	  -250.827	1.03327E-2	  -256.086	1.14572E-3	  -324.151	2.07623E-4	  -461.152	4.16440E-4	   440.851	2.12409E-5	  -442.545	9.49204E-4	  -206.082	5.07565E-4	   -18.120	6.57757E-4	   165.456	1.22503E-4	   109.145	5.25932E-1	2.14925E-1	4.18425E-1	5.73476E-2
   153.809	1.32955E+0	  -337.984	1.30897E-1	  -440.925	1.56889E-1	  -260.140	1.25888E-2	  -265.679	7.58590E-4	  -337.579	1.04872E-4	  -511.725	1.93074E-4	   415.203	2.90228E-5	  -431.540	3.10893E-4	  -280.245	8.75101E-5	   130.807	8.03437E-5	   297.303	4.84894E-5	    18.151	4.28323E-1	2.00372E-1	3.48944E-1	5.20500E-2
   175.781	1.40516E+0	  -347.792	1.73077E-1	  -455.290	2.04307E-1	  -274.027	1.62213E-2	  -279.282	3.91360E-4	  -313.353	1.93815E-4	  -472.855	3.10714E-4	   395.036	1.90584E-5	  -400.325	1.73572E-4	  -259.106	6.36237E-5	   -48.804	7.53187E-5	   419.110	4.25299E-5	     9.040	3.73978E-1	1.93483E-1	3.40437E-1	5.39505E-2
   197.754	1.42156E+0	  -352.723	2.20660E-1	  -466.500	2.55173E-1	  -284.751	1.93797E-2	  -290.968	7.52984E-4	  -322.594	3.86382E-4	  -638.800	1.60909E-4	   258.512	3.19212E-5	  -273.944	2.32046E-4	  -415.252	2.20454E-4	  -201.773	6.30719E-4	   357.923	7.93600E-5	   168.269	3.91635E-1	2.08954E-1	3.52828E-1	5.41306E-2
   223.389	1.33147E+0	  -351.126	2.57935E-1	  -475.935	2.92593E-1	  -293.320	2.14954E-2	  -299.177	9.15344E-4	  -332.337	1.25604E-3	  -686.005	8.39027E-4	   214.020	2.79936E-4	  -338.233	9.68157E-4	  -441.900	1.45443E-4	  -380.323	1.06128E-4	   351.746	6.03276E-5	   163.307	4.44719E-1	2.49086E-1	3.75028E-1	6.22108E-2
   256.348	1.33898E+0	  -351.671	2.80502E-1	  -488.059	3.16152E-1	  -304.150	2.86793E-2	  -311.424	1.23147E-3	  -331.023	1.00486E-3	  -699.793	3.66956E-4	   238.011	3.11879E-4	  -372.600	9.42515E-4	  -597.104	2.44724E-4	  -203.055	4.05289E-5	   229.923	1.42821E-5	   328.645	4.51325E-1	2.36434E-1	3.69766E-1	5.85494E-2
   289.307	1.44150E+0	  -362.937	3.55346E-1	  -509.412	3.96979E-1	  -323.653	4.05170E-2	  -333.378	1.41983E-3	  -357.620	2.53830E-4	  -636.674	1.71737E-4	   326.620	1.05652E-4	  -413.365	3.44554E-4	  -625.176	2.78911E-5	  -204.273	2.55350E-4	    72.431	1.38994E-6	   322.727	4.00863E-1	2.10415E-1	3.45164E-1	5.69794E-2
   329.590	1.45394E+0	  -369.449	4.13740E-1	  -530.989	4.64659E-1	  -342.947	5.09348E-2	  -358.654	2.41411E-3	  -402.448	8.15681E-4	  -659.419	4.32772E-4	   261.719	2.05890E-4	  -486.723	2.77568E-4	  -653.422	8.85225E-5	  -187.324	5.02635E-4	    30.456	3.32603E-5	   251.541	4.14694E-1	2.02932E-1	3.50148E-1	5.29693E-2
   373.535	1.39731E+0	  -368.309	4.67127E-1	  -545.715	5.23627E-1	  -356.869	5.53892E-2	  -375.799	2.10134E-3	  -455.477	3.55792E-4	  -573.007	9.12272E-4	   323.394	2.39067E-4	  -565.943	3.31491E-5	  -633.271	4.21792E-4	  -184.889	9.11742E-4	    18.776	9.92265E-5	   173.664	3.84818E-1	1.90853E-1	3.39025E-1	4.93236E-2
   424.805	1.23338E+0	  -362.771	4.55351E-1	  -563.480	4.94139E-1	  -373.462	5.41366E-2	  -391.584	6.68099E-4	  -445.545	2.76111E-4	  -416.283	4.90415E-4	   183.244	3.18156E-5	  -616.154	1.17042E-4	  -584.682	1.24357E-4	  -300.294	1.27796E-4	    24.393	2.09044E-5	   352.470	4.20265E-1	1.98051E-1	3.51882E-1	5.84385E-2
   479.736	1.00516E+0	  -361.614	3.64713E-1	  -583.305	3.82436E-1	  -391.385	4.55459E-2	  -410.123	2.66552E-4	  -405.419	1.61957E-4	  -346.539	2.43163E-5	    54.286	3.44991E-5	  -562.505	2.76567E-4	  -571.659	3.66786E-5	  -253.778	9.39393E-5	    98.677	3.45208E-5	   318.384	4.17775E-1	1.90122E-1	3.38194E-1	5.15011E-2
   545.654	9.09622E-1	  -362.879	3.21087E-1	  -607.269	3.10119E-1	  -412.675	4.22570E-2	  -433.797	2.50079E-4	  -422.100	2.20731E-4	  -232.869	3.13128E-4	   126.598	2.16856E-6	  -401.220	1.73951E-4	  -516.745	9.85376E-5	  -386.292	8.72336E-5	   192.337	2.68307E-5	   205.174	4.17186E-1	1.99337E-1	3.49486E-1	5.34419E-2
   618.896	8.92608E-1	  -381.912	2.81335E-1	  -649.142	2.33335E-1	  -449.460	4.00883E-2	  -473.931	4.41292E-4	  -472.911	6.42170E-4	  -325.716	5.27524E-4	    77.682	1.57444E-4	  -493.836	6.08007E-6	  -462.041	9.87084E-5	  -450.747	1.50341E-4	   215.561	1.87485E-5	    88.996	4.11955E-1	1.98801E-1	3.52984E-1	5.12044E-2
   703.125	1.39538E+0	  -418.904	3.25623E-1	  -706.051	1.80227E-1	  -487.446	5.79044E-2	  -534.241	5.52016E-4	  -386.076	3.39113E-4	  -453.941	1.00208E-3	   -83.378	1.38999E-4	  -626.708	6.80677E-5	  -639.532	1.20722E-4	  -303.852	2.13028E-4	   277.744	2.36710E-5	   -86.092	4.25348E-1	2.11165E-1	3.76558E-1	5.56075E-2
   798.340	1.47299E+0	  -486.823	3.54480E-1	  -767.509	3.52433E-1	  -492.266	5.84957E-2	  -599.287	9.02532E-4	  -546.681	6.66325E-4	  -581.103	3.95770E-4	  -222.322	8.43490E-5	  -458.231	1.89824E-3	  -648.163	1.38787E-4	  -299.890	1.09129E-4	   312.267	2.43286E-5	  -106.513	4.00362E-1	2.17009E-1	3.73216E-1	5.85996E-2
   908.203	1.16536E+0	  -506.144	4.83723E-1	  -834.101	8.17591E-1	  -552.017	1.01575E-1	  -649.991	1.36495E-3	  -616.222	6.66172E-5	  -524.472	2.47195E-4	   -99.291	1.32279E-4	  -339.201	1.04625E-2	  -774.836	2.92256E-4	  -139.972	1.89588E-4	   418.897	1.99869E-5	   -45.844	4.33827E-1	2.39189E-1	3.91698E-1	6.46442E-2
  1029.053	1.14888E+0	  -484.769	2.22452E-1	  -885.244	7.67513E-1	  -589.814	9.37001E-2	  -690.495	1.68552E-3	  -586.647	1.17120E-4	  -694.361	2.36595E-4	    14.616	8.02994E-5	  -514.110	2.71767E-2	  -832.494	3.61718E-4	  -219.416	1.00100E-3	   346.285	7.18964E-5	  -191.696	4.50470E-1	2.34508E-1	3.73524E-1	6.30905E-2
  1168.213	1.20453E+0	  -488.926	4.16868E-2	  -881.836	6.76090E-1	  -627.687	9.17888E-2	  -742.083	6.23785E-3	  -546.549	9.17651E-5	  -788.259	5.77803E-4	   -84.966	7.86547E-5	  -621.210	2.77192E-2	  -663.359	5.04013E-4	   -52.045	8.55712E-4	   480.244	3.27973E-5	  -110.795	4.70858E-1	2.24665E-1	3.66066E-1	6.32479E-2
  1325.684	1.34818E+0	  -492.010	1.00584E-1	  -849.749	6.52866E-1	  -668.382	8.18103E-2	  -808.179	5.53886E-3	  -500.981	1.77354E-4	  -968.073	3.31011E-4	  -151.065	3.70755E-5	  -745.807	7.04730E-3	  -787.014	1.68819E-4	  -199.734	1.60796E-4	   358.074	1.02371E-5	   -80.572	4.32053E-1	2.06300E-1	3.34216E-1	5.14652E-2
  1505.127	1.21018E+0	  -487.819	8.18502E-2	  -887.793	3.83770E-1	  -711.245	3.38714E-2	  -871.541	9.50472E-2	  -627.687	1.39415E-3	 -1077.234	3.42568E-3	  -171.740	2.51750E-4	  -694.623	8.53849E-4	  -763.094	1.18150E-4	  -306.303	2.76590E-4	   300.753	8.67373E-6	  -174.329	5.10161E-1	1.94401E-1	3.39093E-1	5.57516E-2
  1710.205	1.17446E+0	  -491.364	5.52806E-2	  -898.718	2.04308E-1	  -740.858	1.39000E-2	  -910.869	8.96876E-2	  -491.640	1.54521E-3	  -958.124	3.00442E-3	   -62.736	1.44259E-4	  -644.734	3.62425E-2	  -897.485	3.51756E-4	  -145.318	8.87210E-4	   445.184	5.05376E-5	  -228.175	5.62532E-1	1.98548E-1	3.35537E-1	5.21418E-2
  1940.918	1.15625E+0	  -500.276	3.85843E-2	  -917.773	1.07693E-1	  -771.414	4.71545E-3	  -985.913	1.20294E-2	  -627.880	2.95884E-4	 -1128.665	4.27378E-4	  -223.116	1.94406E-5	  -494.457	8.87859E-3	  -774.991	5.41776E-5	   -60.573	2.23918E-5	   402.422	3.66484E-5	  -153.888	4.42395E-1	2.02152E-1	3.38897E-1	5.81988E-2
  2200.928	1.13479E+0	  -516.063	3.24060E-2	  -951.487	5.29584E-2	  -795.628	1.55511E-3	 -1120.441	1.84803E-4	  -664.823	4.27079E-5	 -1114.674	1.16650E-4	  -198.629	1.42137E-5	  -331.124	1.95904E-4	  -952.237	1.37479E-5	    83.225	3.77743E-5	   503.652	9.33219E-6	  -250.084	4.33279E-1	2.02579E-1	3.39226E-1	5.50315E-2
  2501.221	1.13352E+0	  -617.028	1.97798E-2	 -1072.108	3.09586E-2	  -885.938	2.21723E-3	  -958.730	9.70352E-4	  -693.432	7.81918E-6	 -1021.233	4.43431E-5	   -80.338	1.08739E-5	  -322.617	3.08999E-5	  -994.358	2.13463E-5	    42.701	3.57263E-5	   453.504	6.68534E-6	  -419.340	4.23713E-1	2.02892E-1	3.33166E-1	5.58317E-2
  2838.135	9.89235E-1	  -671.219	1.36659E-2	 -1118.858	2.99784E-2	  -924.495	2.31555E-3	 -1057.751	4.61884E-4	  -631.060	1.25993E-5	 -1191.234	3.99927E-5	  -181.940	5.66856E-6	  -239.797	9.82845E-5	 -1132.439	7.68825E-5	    99.523	7.35170E-5	   458.691	6.43903E-6	  -415.386	4.26257E-1	2.06481E-1	3.37415E-1	5.82044E-2
  3222.656	1.63192E+0	  -815.242	2.39925E-2	 -1274.390	5.77466E-2	 -1094.637	3.06348E-3	  -926.776	1.25301E-4	  -652.662	2.29975E-5	 -1286.869	3.26909E-5	  -157.298	3.91812E-6	   -90.459	1.14597E-4	 -1213.821	7.35748E-5	   132.094	9.55240E-5	   433.882	1.49974E-5	  -585.114	4.08217E-1	2.24797E-1	3.49617E-1	6.02437E-2
  3658.447	1.38466E+0	  -984.163	2.58171E-2	 -1107.067	4.31290E-2	  -923.371	1.40053E-3	  -831.121	8.92163E-5	  -630.090	2.08249E-5	 -1447.744	3.34670E-5	  -329.284	4.29346E-6	  -230.219	3.73331E-4	 -1209.732	7.00776E-5	   200.190	7.39558E-5	   410.879	1.79989E-5	  -499.030	4.17781E-1	2.46346E-1	3.63399E-1	6.37678E-2
  4152.832	1.23929E+0	 -1084.943	3.54714E-2	 -1234.647	5.60744E-2	 -1020.417	8.39121E-4	 -1009.317	1.35161E-3	  -754.029	8.58322E-5	 -1360.136	8.09088E-5	  -179.271	1.86060E-5	  -320.081	5.62568E-3	 -1210.478	6.04170E-5	   353.224	1.94174E-4	   571.288	2.37018E-5	  -365.406	3.98449E-1	2.73673E-1	3.76501E-1	7.31590E-2
  4713.135	1.60553E+0	 -1014.310	5.78071E-2	 -1326.214	1.16946E-1	 -1096.633	3.93013E-3	 -1000.056	1.50610E-3	  -752.590	9.20075E-5	 -1413.389	9.40934E-5	  -117.434	2.50194E-5	  -304.653	6.50833E-3	 -1187.871	3.07486E-4	   254.734	2.02927E-5	   705.060	3.41467E-5	  -469.166	4.28017E-1	8.54635E-1	9.13527E-1	1.85960E-1
  5350.342	1.51494E+0	  -879.672	8.17590E-3	 -1172.544	3.09000E-2	  -950.409	2.66953E-3	 -1009.773	7.40241E-4	  -724.107	6.04899E-4	 -1363.527	2.69304E-3	  -260.012	2.06112E-4	  -381.425	2.00000E-29	 -1080.000	2.00000E-29	   360.000	2.00000E-29	   720.000	2.00000E-29	  -360.000	4.88334E-1	1.08256E+1	1.11744E+1	1.80984E+0
  6075.439	1.54558E+0	  -711.377	7.16125E-3	 -1350.042	3.97320E-2	  -777.761	4.87100E-3	  -889.873	1.45822E-3	  -885.849	2.33679E-4	 -1527.328	2.98540E-4	  -271.377	5.84758E-5	  -455.546	2.00000E-29	 -1080.000	2.00000E-29	   360.000	2.00000E-29	   720.000	2.00000E-29	  -360.000	4.13488E-1	7.78479E-1	8.47394E-1	1.68898E-1
  6895.752	1.40091E+0	  -847.190	2.87681E-3	 -1276.879	1.15621E-1	  -929.864	1.07890E-2	  -712.322	2.76887E-2	  -866.127	2.06131E-4	 -1481.759	2.85611E-4	  -293.857	3.65040E-5	  -335.781	2.00000E-29	 -1080.000	2.00000E-29	   360.000	2.00000E-29	   720.000	2.00000E-29	  -360.000	4.44672E-1	4.07881E-1	5.11999E-1	9.30066E-2
  7829.590	1.95359E+0	  -844.854	3.99167E-3	 -1154.615	9.09292E-2	  -767.835	7.04232E-3	  -567.493	2.00000E-29	  -720.000	2.00000E-29	 -1440.000	2.00000E-29	  -360.000	2.00000E-29	  -360.000	2.00000E-29	 -1080.000	2.00000E-29	   360.000	2.00000E-29	   720.000	2.00000E-29	  -360.000	6.75662E-1	2.41321E-1	3.70783E-1	6.24573E-2
  8887.939	7.41256E-1	  -686.287	6.73652E-3	 -1273.653	3.20713E-2	  -599.046	1.00473E-3	  -426.013	2.00000E-29	  -720.000	2.00000E-29	 -1440.000	2.00000E-29	  -360.000	2.00000E-29	  -360.000	2.00000E-29	 -1080.000	2.00000E-29	   360.000	2.00000E-29	   720.000	2.00000E-29	  -360.000	4.59347E-1	2.25045E-1	3.50958E-1	5.86765E-2
 10089.111	1.14122E+0	  -713.450	1.03483E-2	 -1173.073	2.89573E-2	  -471.256	1.27128E-3	  -408.741	2.00000E-29	  -720.000	2.00000E-29	 -1440.000	2.00000E-29	  -360.000	2.00000E-29	  -360.000	2.00000E-29	 -1080.000	2.00000E-29	   360.000	2.00000E-29	   720.000	2.00000E-29	  -360.000	4.19990E-1	2.31878E-1	3.62248E-1	6.43759E-2
 11451.416	1.01997E+0	  -875.163	6.18383E-2	 -1130.835	8.86712E-2	  -426.824	8.36018E-3	  -399.055	2.00000E-29	  -720.000	2.00000E-29	 -1440.000	2.00000E-29	  -360.000	2.00000E-29	  -360.000	2.00000E-29	 -1080.000	2.00000E-29	   360.000	2.00000E-29	   720.000	2.00000E-29	  -360.000	4.39297E-1	2.08827E-1	3.34885E-1	5.52709E-2
 13000.488	3.53302E+0	  -900.000	2.16887E-2	 -1230.835	2.20991E-2	  -518.673	3.52278E-3	  -497.286	2.00000E-29	  -720.000	2.00000E-29	 -1440.000	2.00000E-29	  -360.000	2.00000E-29	  -360.000	2.00000E-29	 -1080.000	2.00000E-29	   360.000	2.00000E-29	   720.000	2.00000E-29	  -360.000	3.98336E-1	2.46121E-1	4.02687E-1	9.29008E-2
