# Supplementary material for: The impact of size on middle-ear sound transmission in elephants, the largest terrestrial mammal
Source: PLoS One. 2024 Apr 10;19(4):e0298535. doi: 10.1371/journal.pone.0298535 (PMC11006165; doi:10.1371/journal.pone.0298535)
Supplement: S1 Data — (ZIP) [file pone.0298535.s008.zip › S1_Data/ETB7_2030S_3D OC_M1 R01.dbf2]

%
%
%
%SyncAv (v0.40); Wed, Dec 15, 2021; 8:57:38 PM
%Distortion (Sine Sequence) Measurement (Fmin: 7.324219; Fmax: 13000.488281; # Freqs: 55; Log-Spaced Freqs)
%     Sampling rate: 30000 Hz; FFT length: 8192; # averages: 10
%     Input Voltage range: -10.000 to 10.000
%Output Channel Assignment(s):
%     "AO ch0" = PXI1Slot2/ao0
%Input Channel Assignment(s):
%     "AI ch0" = PXI1Slot4/ai0
%     "AI ch1" = PXI1Slot4/ai1
%     "AI ch2" = PXI1Slot4/ai2
%     "AI ch3" = PXI1Slot4/ai3
%Output Channel Stimuli:
%     AO ch0: Sine; 1.000000E-1 V (peak); 0.000 deg. phase
%Stimulus EQ Settings:
%     AO ch0: "Based on: distortion file (log. mag., log. freq. spacing), path: C:\Users\oconnec\Dropbox (Partners HealthCare)\OtoBiomechanics\Projects\Middle-Ear Projects\Experiments\Elephant\Elephant_Joint_Fusion\ElephantJointFusionExpt_Data01\ETB07\2001S_3D OC_SH1 R00.dbf2" (56 pts; Gains from -23.20 dB to 30.00 dB) 
%Calibration Settings (Sensitivity only):
%     AI ch0 Gain: -
%     AI ch1 Gain: -
%     AI ch2 Gain: -
%     AI ch3 Gain: -
%     AI ch0 Sensitivity (): C:\Users\oconnec\Dropbox (Partners HealthCare)\OtoBiomechanics\Projects\Middle-Ear Projects\Experiments\Elephant\Calibrations\ER7Ccalib0_1V_3-15k.col2
%     AI ch1 Sensitivity (mm/s): 2.000000E-1
%     AI ch2 Sensitivity (mm/s): 2.000000E-1
%     AI ch3 Sensitivity (mm/s): 2.000000E-1
%XYZ Position Information (mm; +/- defined by axes):
%     Abs. Pos. of Zero Ref.: X0=-0.000000, Y0=-0.000000, Z0=-0.000000
%     Cur. Pos. Rel. to Zero Ref.: X=-192.162500, Y=-84.900000, Z=-19.781250
%Freq. (Hz)	ch0_PrMg  	ch0_PrPh	ch1_PrMg  	ch1_PrPh	ch2_PrMg  	ch2_PrPh	ch3_PrMg  	ch3_PrPh	ch0_2HMg  	ch0_2HPh	ch1_2HMg  	ch1_2HPh	ch2_2HMg  	ch2_2HPh	ch3_2HMg  	ch3_2HPh	ch0_3HMg  	ch0_3HPh	ch1_3HMg  	ch1_3HPh	ch2_3HMg  	ch2_3HPh	ch3_3HMg  	ch3_3HPh	ch0_THD+N  	ch1_THD+N  	ch2_THD+N  	ch3_THD+N  	
     7.324	1.26221E+0	   -68.819	3.60339E-3	   -26.642	3.07305E-3	  -175.349	1.23290E-3	   124.604	3.49510E-2	   -15.306	1.84154E-3	     2.499	5.37154E-3	    98.992	4.82307E-3	   -77.966	2.59597E-3	  -176.844	2.50307E-4	    77.447	1.21002E-3	   172.118	5.93632E-4	    -2.645	4.28880E-1	1.82580E-1	3.20319E-1	5.67183E-2
    10.986	1.28127E+0	  -115.276	1.19910E-2	  -103.329	1.50187E-2	  -282.256	3.78495E-4	   -27.283	1.10123E-2	   -80.429	3.72793E-4	  -111.404	1.68696E-4	   -23.499	4.44553E-4	  -225.314	2.54019E-3	  -208.464	1.28088E-3	   -41.066	3.28636E-4	   183.968	6.16328E-4	    -2.389	4.18311E-1	1.88877E-1	3.33902E-1	6.43494E-2
    14.648	1.29082E+0	  -145.763	1.67064E-2	  -165.796	2.85939E-2	  -347.466	6.07843E-3	  -153.954	2.20285E-3	  -138.741	5.77068E-4	  -270.260	9.41206E-4	     5.331	3.26942E-4	  -300.479	1.27379E-3	  -277.673	5.34123E-4	   -41.483	3.80026E-4	    28.454	1.78205E-4	    -5.025	3.84236E-1	1.79415E-1	3.09778E-1	4.59119E-2
    18.311	1.30094E+0	  -166.048	1.88258E-2	  -210.281	2.63612E-2	  -390.808	2.54938E-3	  -209.047	4.10312E-3	  -126.251	6.49556E-4	  -151.277	5.98904E-4	   -81.364	3.57560E-4	  -241.583	4.89335E-3	  -355.460	1.42707E-4	   135.361	6.75692E-5	    73.491	1.26475E-4	   148.730	3.87029E-1	1.79592E-1	3.07233E-1	4.78110E-2
    21.973	1.31581E+0	  -182.212	2.09215E-2	  -238.115	2.92701E-2	  -419.063	2.74525E-3	  -250.337	2.53457E-3	  -116.789	5.16988E-5	  -276.513	6.39070E-4	   -84.640	1.18225E-4	  -384.349	1.17929E-3	  -331.379	9.80464E-5	    46.004	7.16027E-6	   119.168	1.31396E-4	   257.280	4.56366E-1	1.93591E-1	3.27231E-1	5.81078E-2
    25.635	1.32523E+0	  -195.362	2.38588E-2	  -258.893	3.17947E-2	  -437.722	2.56051E-3	  -250.981	2.57704E-3	  -149.395	3.47523E-4	  -189.953	4.15589E-4	  -180.485	4.96116E-4	  -553.639	1.49434E-3	  -327.037	1.25900E-4	   -50.357	3.92191E-4	    41.387	1.14988E-4	   383.763	4.14920E-1	2.05393E-1	3.43096E-1	6.31017E-2
    29.297	1.33967E+0	  -206.875	2.11735E-2	  -273.911	3.09072E-2	  -453.850	2.61909E-3	  -267.038	1.88187E-3	  -194.433	4.83324E-4	  -342.730	4.61637E-4	  -269.387	1.49280E-4	  -445.254	1.19213E-3	  -396.267	8.01334E-5	  -169.574	2.89350E-4	   105.680	8.50268E-5	   208.433	3.94299E-1	3.87002E-1	4.66512E-1	9.08674E-2
    32.959	1.35515E+0	  -216.907	2.91375E-2	  -289.101	3.32744E-2	  -468.545	3.19771E-3	  -274.409	1.13722E-3	  -191.766	1.76229E-4	  -241.307	1.09431E-4	  -424.855	8.70348E-5	  -509.899	8.48319E-4	  -477.388	1.66189E-5	  -126.547	4.43118E-4	   -43.826	4.16488E-5	   142.173	4.03107E-1	2.05483E-1	3.23825E-1	5.26812E-2
    36.621	1.38265E+0	  -225.838	2.96086E-2	  -303.746	4.05548E-2	  -481.189	2.40621E-3	  -320.504	1.26750E-3	  -177.748	1.38482E-4	  -398.594	6.46452E-5	  -287.241	2.70809E-4	  -603.710	1.08358E-3	  -480.003	8.02235E-5	  -202.984	5.45805E-5	    48.257	4.76350E-5	     0.724	4.06354E-1	1.80770E-1	3.13004E-1	4.73312E-2
    43.945	1.43979E+0	  -242.008	3.73742E-2	  -325.652	4.94087E-2	  -502.214	3.64766E-3	  -324.162	9.55019E-4	  -212.587	9.00002E-5	  -343.490	2.60583E-4	  -455.390	4.40172E-5	  -558.863	6.05734E-4	  -468.835	3.69266E-5	  -240.531	6.15293E-5	   -76.076	1.89430E-5	    76.575	4.07320E-1	1.75500E-1	3.04530E-1	4.67847E-2
    47.607	1.46644E+0	  -249.172	3.72621E-2	  -333.913	5.29598E-2	  -508.883	4.48363E-3	  -341.032	7.74520E-4	  -234.233	1.31530E-4	  -292.066	3.42105E-4	  -484.320	1.03589E-4	  -659.855	9.09378E-4	  -506.786	8.10114E-5	  -258.153	1.44040E-4	   -52.305	1.71694E-5	   -10.231	3.76105E-1	1.76696E-1	3.03296E-1	4.55854E-2
    54.932	1.49027E+0	  -263.144	4.41667E-2	  -347.580	6.22042E-2	  -527.461	4.58123E-3	  -346.451	6.76305E-4	  -277.272	5.99336E-5	  -335.463	2.15228E-4	  -482.922	4.31672E-5	  -550.090	7.69679E-4	  -514.466	1.11910E-4	  -357.040	1.85740E-4	  -125.807	8.02040E-5	   -82.685	3.78541E-1	1.75026E-1	3.07433E-1	4.71593E-2
    62.256	1.42659E+0	  -274.792	4.81385E-2	  -361.776	6.61383E-2	  -541.494	5.04216E-3	  -357.037	1.07657E-3	  -221.293	7.99888E-5	  -361.905	2.33465E-4	  -463.711	1.47488E-5	  -390.870	6.06096E-4	  -603.239	9.03347E-5	  -364.438	1.88802E-4	  -221.935	2.54701E-5	   -49.494	3.90239E-1	1.75387E-1	3.09740E-1	4.67849E-2
    73.242	1.26181E+0	  -290.175	5.00364E-2	  -379.001	6.90553E-2	  -559.076	5.14097E-3	  -375.479	1.32673E-3	  -277.835	1.47250E-4	  -370.076	7.85211E-5	  -643.148	5.11843E-5	  -531.074	3.89500E-4	  -688.193	7.89305E-5	  -448.548	1.46716E-4	  -314.945	2.99962E-5	    99.732	3.81339E-1	1.72633E-1	3.06830E-1	4.65204E-2
    80.566	1.21561E+0	  -298.211	5.32017E-2	  -388.419	7.41638E-2	  -569.144	5.83953E-3	  -384.876	4.95302E-4	  -253.018	6.26950E-5	  -430.337	1.61969E-4	  -589.650	6.22499E-5	  -468.515	4.03588E-4	  -734.406	1.56684E-4	  -500.199	2.12677E-4	  -350.083	1.38666E-5	   177.971	3.87155E-1	1.72343E-1	3.05055E-1	4.50094E-2
    91.553	1.23430E+0	  -309.675	6.25298E-2	  -401.385	8.64621E-2	  -581.274	7.05050E-3	  -399.703	4.14756E-4	  -335.366	4.33701E-5	  -389.363	1.84431E-4	  -582.055	1.23881E-5	  -338.474	3.90336E-4	  -774.872	1.08576E-4	  -538.181	1.34895E-4	  -396.090	1.28297E-5	   102.457	3.95692E-1	1.75189E-1	3.02014E-1	4.55835E-2
   106.201	1.31244E+0	  -323.321	7.92083E-2	  -417.236	1.09465E-1	  -597.269	8.71083E-3	  -413.983	6.30200E-4	  -277.719	1.48334E-4	  -378.398	1.97042E-4	  -599.096	2.14390E-5	  -343.394	3.82115E-4	  -877.448	4.65795E-5	  -580.675	2.56223E-5	  -328.166	9.80523E-6	   161.965	3.80532E-1	1.76850E-1	3.10691E-1	4.63513E-2
   120.850	1.27787E+0	  -334.951	9.04002E-2	  -431.185	1.23730E-1	  -611.183	9.62204E-3	  -428.253	4.88778E-4	  -307.807	6.40629E-5	  -555.481	1.08805E-4	  -593.896	7.23692E-6	  -343.753	3.56829E-4	  -833.105	4.93297E-5	  -631.835	9.54762E-5	  -180.234	1.46625E-5	   269.221	3.77377E-1	1.76894E-1	3.16559E-1	4.92258E-2
   135.498	1.06829E+0	  -342.713	8.81308E-2	  -441.654	1.19347E-1	  -621.685	9.31058E-3	  -438.370	3.35855E-4	  -275.321	1.16159E-4	  -476.201	1.01072E-4	  -628.831	1.00898E-5	  -426.402	4.41875E-4	  -850.594	2.83355E-4	  -697.014	3.53268E-4	  -155.635	5.25261E-5	   285.402	3.87990E-1	1.84671E-1	3.14777E-1	4.77125E-2
   153.809	8.87048E-1	  -345.613	7.70661E-2	  -448.667	1.07133E-1	  -628.674	6.43762E-3	  -442.650	3.14434E-4	  -331.176	3.90033E-4	  -643.067	3.39009E-4	  -476.881	9.73525E-5	  -277.941	4.13827E-4	  -989.304	9.76686E-5	  -534.275	1.46974E-4	  -302.889	1.92004E-5	   125.967	3.91541E-1	2.40007E-1	3.57163E-1	6.04948E-2
   175.781	9.06579E-1	  -336.894	1.07877E-1	  -447.478	1.44622E-1	  -627.369	1.01143E-2	  -441.217	5.39763E-4	  -340.597	3.83432E-4	  -468.060	5.67439E-4	  -646.308	9.34981E-5	  -457.034	4.52173E-4	 -1090.360	6.14037E-5	  -659.079	2.48166E-4	  -175.992	1.50247E-4	   213.085	3.96884E-1	1.94660E-1	3.21586E-1	4.87330E-2
   197.754	1.19827E+0	  -334.669	1.72437E-1	  -451.147	2.28074E-1	  -630.764	1.66059E-2	  -444.361	8.47745E-4	  -306.752	4.26065E-4	  -501.424	6.11393E-4	  -681.482	7.70238E-5	  -415.931	2.67200E-4	  -952.631	1.14501E-4	  -536.806	1.22770E-4	  -343.093	2.22543E-5	   337.677	3.95832E-1	1.81576E-1	3.11236E-1	4.91402E-2
   223.389	1.30521E+0	  -339.735	2.25895E-1	  -465.842	2.94862E-1	  -644.985	2.09035E-2	  -458.802	1.62974E-3	  -310.199	6.29267E-4	  -532.032	7.76866E-4	  -704.874	8.09940E-5	  -482.848	4.80433E-4	  -841.374	1.49901E-4	  -412.552	1.50140E-4	  -436.743	2.93869E-5	   429.447	3.86104E-1	1.80787E-1	3.10053E-1	4.80353E-2
   256.348	1.32299E+0	  -348.313	2.69838E-1	  -484.010	3.44023E-1	  -662.290	2.37250E-2	  -473.823	1.38185E-3	  -345.046	5.02239E-4	  -561.788	5.92278E-4	  -759.713	2.00099E-5	  -593.517	2.05318E-4	  -934.830	3.46223E-5	  -521.134	8.03393E-5	  -260.009	2.16389E-5	   278.178	3.99519E-1	1.80396E-1	3.11871E-1	4.74625E-2
   289.307	1.32750E+0	  -360.030	3.35412E-1	  -506.335	4.22218E-1	  -683.539	2.83883E-2	  -493.177	1.63350E-3	  -353.520	6.05251E-4	  -599.363	7.36294E-4	  -769.078	7.63828E-5	  -559.212	3.73211E-4	  -971.925	1.19494E-4	  -551.773	1.65002E-4	  -302.908	4.16755E-5	   236.307	3.92108E-1	1.76428E-1	3.08219E-1	4.75746E-2
   329.590	1.33638E+0	  -364.961	3.94578E-1	  -526.719	4.94796E-1	  -702.899	3.18802E-2	  -502.215	2.76025E-3	  -413.352	7.69364E-4	  -684.093	7.13321E-4	  -848.919	9.73392E-5	  -597.723	1.10277E-4	  -973.125	1.04584E-4	  -658.022	1.59087E-4	  -243.039	1.91581E-5	   132.394	3.85729E-1	1.74788E-1	3.10711E-1	4.70572E-2
   373.535	1.30643E+0	  -362.564	4.51001E-1	  -541.904	5.60753E-1	  -717.918	4.01752E-2	  -515.231	1.97490E-3	  -461.532	6.85962E-4	  -736.453	6.26060E-4	  -862.177	1.25245E-4	  -651.189	2.65697E-4	  -876.212	1.71764E-4	  -760.165	1.40459E-4	  -234.098	4.11755E-5	   290.601	3.79012E-1	1.74399E-1	3.02260E-1	4.73924E-2
   424.805	1.18053E+0	  -356.511	4.42430E-1	  -558.370	5.34792E-1	  -734.185	3.74727E-2	  -530.797	4.95661E-4	  -446.593	2.90242E-4	  -741.324	4.13167E-4	  -877.962	1.06597E-4	  -703.022	1.51589E-4	  -955.465	7.82060E-5	  -643.886	2.86982E-4	  -364.866	7.16630E-6	   139.739	4.19112E-1	1.77584E-1	3.12549E-1	4.83650E-2
   479.736	1.04403E+0	  -354.803	3.69521E-1	  -578.258	4.27199E-1	  -753.751	2.81904E-2	  -543.337	3.10543E-4	  -354.085	1.47770E-4	  -569.815	2.13929E-4	  -720.942	5.17709E-5	  -530.720	2.72705E-4	  -912.706	1.62888E-5	  -785.083	6.84169E-5	  -260.394	2.04232E-5	   273.852	3.97677E-1	1.76118E-1	3.08381E-1	4.89754E-2
   545.654	9.78111E-1	  -360.575	3.22721E-1	  -601.992	3.44195E-1	  -776.906	2.25925E-2	  -550.871	2.84086E-4	  -408.621	5.22690E-5	  -584.035	2.03011E-4	  -604.000	2.74774E-5	  -474.488	1.19381E-4	  -836.347	9.61615E-5	  -775.086	1.34703E-4	  -146.909	3.27315E-5	   374.056	4.07657E-1	1.71632E-1	3.06457E-1	4.83814E-2
   618.896	1.00696E+0	  -385.484	2.94844E-1	  -644.469	2.70347E-1	  -818.288	2.09565E-2	  -566.756	5.62400E-4	  -465.214	1.50765E-4	  -445.328	4.57418E-4	  -556.670	8.90912E-5	  -394.755	5.73065E-5	  -713.232	7.15833E-5	  -852.258	1.30642E-4	  -147.334	2.66868E-5	   421.173	3.97753E-1	1.75659E-1	3.09874E-1	4.66446E-2
   703.125	1.28574E+0	  -430.007	3.26174E-1	  -698.687	2.00204E-1	  -862.876	4.38107E-2	  -589.833	4.82375E-4	  -364.482	2.69661E-5	  -609.278	7.33339E-4	  -429.937	8.97928E-5	  -255.854	6.69907E-5	  -637.777	3.35442E-5	  -770.497	1.20703E-4	  -106.903	2.27560E-5	   408.428	3.95858E-1	1.75374E-1	3.08543E-1	4.71027E-2
   798.340	1.36291E+0	  -487.263	4.11999E-1	  -759.434	2.59937E-1	  -873.238	1.06551E-1	  -667.069	8.56160E-4	  -543.669	1.92634E-4	  -770.490	3.92161E-4	  -310.529	1.78889E-4	  -117.979	1.47018E-3	  -647.327	8.04127E-5	  -825.847	3.91666E-5	  -157.386	2.81529E-5	   464.644	3.88930E-1	1.70773E-1	3.06587E-1	4.81943E-2
   908.203	1.07740E+0	  -512.393	5.56928E-1	  -823.827	5.59043E-1	  -919.729	1.40573E-1	  -754.432	1.12986E-3	  -594.839	1.65563E-4	  -785.090	5.33261E-4	  -145.912	2.46085E-4	    49.150	9.83800E-3	  -776.678	9.18766E-5	  -907.319	3.99269E-4	  -325.700	9.54670E-5	   577.252	4.12189E-1	1.74933E-1	3.06137E-1	4.56918E-2
  1029.053	9.18389E-1	  -481.347	3.24595E-1	  -863.337	5.26488E-1	  -943.965	6.97997E-2	  -773.688	1.82117E-3	  -583.703	1.33396E-4	  -948.235	2.13185E-4	  -204.785	9.61327E-5	   -32.480	2.19763E-2	  -828.174	2.41723E-4	  -938.429	9.24940E-4	  -393.942	1.79450E-4	   512.149	4.28565E-1	1.72957E-1	3.07632E-1	4.67766E-2
  1168.213	1.21537E+0	  -484.763	1.80649E-1	  -898.849	6.10350E-1	  -971.582	7.50601E-2	  -787.556	5.85808E-3	  -558.164	1.49037E-4	 -1015.936	2.29601E-4	   -98.288	4.98743E-5	  -203.714	2.76684E-2	  -659.524	3.45074E-4	  -794.106	8.67401E-4	  -256.698	1.62991E-4	   644.477	4.26702E-1	1.74143E-1	3.04587E-1	4.68163E-2
  1325.684	1.29783E+0	  -498.161	7.52577E-2	  -910.327	7.46160E-1	 -1024.366	9.74954E-2	  -834.702	3.91033E-3	  -491.505	8.24840E-5	  -877.125	3.65894E-4	   -40.756	5.47244E-5	  -225.043	6.45286E-3	  -780.994	6.52663E-5	  -934.408	1.80481E-4	  -374.183	3.29509E-5	   527.543	4.20024E-1	1.74455E-1	3.12217E-1	4.76705E-2
  1505.127	1.09514E+0	  -488.886	6.84443E-2	  -902.518	3.87417E-1	 -1073.056	5.28100E-2	  -882.887	7.68613E-2	  -627.053	8.46165E-4	  -752.252	3.52419E-3	  -191.975	6.83877E-4	  -361.087	1.03806E-3	  -734.717	2.48354E-5	 -1071.443	1.30078E-4	  -445.779	1.16708E-5	   451.086	4.96216E-1	1.74872E-1	3.10613E-1	4.46511E-2
  1710.205	1.08516E+0	  -491.752	4.53157E-2	  -921.651	1.85403E-1	 -1099.164	2.48427E-2	  -905.917	8.73587E-2	  -490.900	1.03495E-3	  -629.072	3.06978E-3	   -82.159	5.73636E-4	  -259.873	4.07302E-2	  -895.576	4.60920E-4	 -1231.216	8.89945E-4	  -267.816	1.07756E-4	   609.118	5.25757E-1	1.77896E-1	3.10061E-1	4.94415E-2
  1940.918	1.08552E+0	  -501.438	3.00576E-2	  -947.499	1.06712E-1	 -1119.378	1.44576E-2	  -927.440	1.09838E-2	  -630.685	2.17227E-4	  -804.921	4.27082E-4	  -252.929	5.35341E-5	  -425.902	9.49732E-3	  -775.580	1.18440E-4	 -1168.623	7.94070E-5	  -400.029	1.60709E-5	   507.659	4.10680E-1	1.78591E-1	3.08251E-1	4.83395E-2
  2200.928	1.06058E+0	  -518.296	2.39291E-2	  -970.713	6.85050E-2	 -1142.818	8.87176E-3	  -948.702	1.42281E-4	  -679.810	5.51188E-5	  -919.886	6.11084E-5	  -310.879	6.58338E-6	  -524.551	2.30157E-4	  -943.895	6.69508E-5	 -1260.409	7.55792E-5	  -357.773	9.19271E-6	   683.086	3.78292E-1	1.92421E-1	3.15645E-1	4.89027E-2
  2501.221	1.02295E+0	  -619.686	1.59012E-2	 -1101.497	4.58765E-2	 -1251.524	6.82054E-3	 -1047.522	9.41902E-4	  -704.702	9.76177E-5	 -1082.684	9.21389E-5	  -426.842	8.92139E-6	  -557.810	6.35771E-5	  -906.563	1.22808E-5	 -1280.463	4.88426E-5	  -470.932	1.36750E-5	   712.977	3.74330E-1	1.97298E-1	3.18325E-1	5.19823E-2
  2838.135	8.69189E-1	  -673.522	1.07299E-2	 -1149.716	3.73551E-2	 -1305.768	6.89583E-3	 -1105.706	4.62746E-4	  -638.142	5.15538E-5	 -1225.556	5.98378E-5	  -256.606	6.24504E-6	  -471.073	6.30069E-5	  -746.122	3.04153E-5	 -1236.002	6.59264E-5	  -643.926	1.53582E-5	   603.458	3.96417E-1	1.85853E-1	3.08839E-1	4.77892E-2
  3222.656	1.52959E+0	  -803.887	1.61529E-2	 -1296.090	6.21068E-2	 -1463.401	1.19557E-2	 -1277.581	6.75782E-5	  -627.156	4.21517E-5	 -1290.137	9.73448E-5	  -386.482	1.19424E-5	  -523.087	1.85415E-5	  -696.305	3.16865E-5	 -1315.894	4.73469E-5	  -568.347	7.07868E-6	   676.979	4.13266E-1	1.81359E-1	3.06765E-1	4.70682E-2
  3658.447	1.34912E+0	  -626.671	1.57183E-2	 -1132.545	3.86744E-2	 -1304.043	6.93913E-3	 -1122.363	1.48918E-4	  -623.138	5.24211E-5	 -1426.564	4.54625E-5	  -361.694	5.63207E-6	  -626.809	2.64447E-4	  -528.277	7.41553E-6	 -1337.758	3.67094E-5	  -546.223	1.24275E-5	   738.182	3.96038E-1	1.76742E-1	3.02170E-1	4.50638E-2
  4152.832	1.06963E+0	  -728.893	2.18666E-2	 -1251.368	4.63831E-2	 -1391.071	9.29513E-3	 -1215.301	1.20270E-3	  -758.193	6.36395E-5	 -1506.497	1.30439E-4	  -330.507	2.15337E-5	  -550.328	2.82718E-3	  -491.612	1.63932E-4	 -1196.333	6.84482E-5	  -491.892	4.34389E-6	   574.022	3.89219E-1	1.76556E-1	3.03191E-1	4.58392E-2
  4713.135	1.79532E+0	  -652.642	3.81138E-2	 -1326.208	8.21813E-2	 -1458.616	1.27722E-2	 -1298.830	1.07693E-3	  -749.568	7.61310E-5	 -1573.324	3.43843E-5	  -367.112	4.08263E-6	  -719.848	1.97045E-3	  -459.831	2.48273E-4	 -1215.378	6.77041E-5	  -525.769	3.47250E-5	   600.069	4.10741E-1	1.76526E-1	3.03306E-1	4.56815E-2
  5350.342	1.59931E+0	  -521.393	1.27473E-2	 -1219.774	2.37197E-2	 -1328.870	2.53981E-3	 -1173.484	4.83689E-4	  -774.847	2.48150E-5	 -1433.301	7.33686E-5	  -203.697	6.96167E-6	  -702.894	2.00000E-29	  -360.000	2.00000E-29	 -1080.000	2.00000E-29	  -360.000	2.00000E-29	   720.000	3.98715E-1	1.78950E-1	3.11274E-1	4.85782E-2
  6075.439	1.54178E+0	  -355.724	1.53350E-2	 -1088.623	2.39793E-2	 -1501.219	2.35375E-3	 -1297.173	1.45667E-3	  -899.425	7.79721E-5	 -1569.559	3.26591E-5	  -184.967	3.62035E-6	  -792.925	2.00000E-29	  -360.000	2.00000E-29	 -1080.000	2.00000E-29	  -360.000	2.00000E-29	   720.000	4.03397E-1	1.74907E-1	3.06362E-1	4.66765E-2
  6895.752	1.46006E+0	  -496.339	3.85688E-2	  -921.023	9.92604E-2	 -1648.193	1.41392E-2	 -1462.432	3.54532E-2	  -881.419	4.03484E-4	 -1603.959	1.94355E-4	  -243.477	4.77248E-5	  -880.459	2.00000E-29	  -360.000	2.00000E-29	 -1080.000	2.00000E-29	  -360.000	2.00000E-29	   720.000	4.42349E-1	1.75295E-1	3.07165E-1	4.64774E-2
  7829.590	2.06793E+0	  -499.159	2.18824E-2	  -765.600	1.03180E-1	 -1492.078	1.80588E-2	 -1317.299	2.00000E-29	  -720.000	2.00000E-29	 -1440.000	2.00000E-29	  -360.000	2.00000E-29	  -720.000	2.00000E-29	  -360.000	2.00000E-29	 -1080.000	2.00000E-29	  -360.000	2.00000E-29	   720.000	6.32075E-1	1.73640E-1	3.09218E-1	4.51864E-2
  8887.939	3.62665E-1	  -342.359	1.27338E-2	  -604.623	4.14988E-2	 -1330.357	5.56139E-3	 -1185.568	2.00000E-29	  -720.000	2.00000E-29	 -1440.000	2.00000E-29	  -360.000	2.00000E-29	  -720.000	2.00000E-29	  -360.000	2.00000E-29	 -1080.000	2.00000E-29	  -360.000	2.00000E-29	   720.000	9.69191E-1	1.78536E-1	3.08741E-1	4.81576E-2
 10089.111	1.12042E+0	  -371.834	1.72012E-2	  -465.942	3.20729E-2	 -1214.601	3.41559E-3	 -1091.723	2.00000E-29	  -720.000	2.00000E-29	 -1440.000	2.00000E-29	  -360.000	2.00000E-29	  -720.000	2.00000E-29	  -360.000	2.00000E-29	 -1080.000	2.00000E-29	  -360.000	2.00000E-29	   720.000	4.09438E-1	1.73401E-1	3.02859E-1	4.47431E-2
 11451.416	8.99892E-1	  -518.147	6.41475E-2	  -402.072	6.77830E-2	 -1143.484	6.43074E-3	 -1077.376	2.00000E-29	  -720.000	2.00000E-29	 -1440.000	2.00000E-29	  -360.000	2.00000E-29	  -720.000	2.00000E-29	  -360.000	2.00000E-29	 -1080.000	2.00000E-29	  -360.000	2.00000E-29	   720.000	4.07828E-1	1.75626E-1	3.07623E-1	4.69481E-2
 13000.488	2.99486E+0	  -558.053	2.18674E-2	  -533.110	1.98669E-2	 -1272.028	2.53434E-3	 -1217.282	2.00000E-29	  -720.000	2.00000E-29	 -1440.000	2.00000E-29	  -360.000	2.00000E-29	  -720.000	2.00000E-29	  -360.000	2.00000E-29	 -1080.000	2.00000E-29	  -360.000	2.00000E-29	   720.000	3.92857E-1	1.74960E-1	3.02423E-1	4.49600E-2
