# Supplementary material for: The impact of size on middle-ear sound transmission in elephants, the largest terrestrial mammal
Source: PLoS One. 2024 Apr 10;19(4):e0298535. doi: 10.1371/journal.pone.0298535 (PMC11006165; doi:10.1371/journal.pone.0298535)
Supplement: S1 Data — (ZIP) [file pone.0298535.s008.zip › S1_Data/ETB7_2032S_3D OC_SH2 R01.dbf2]

%
%
%
%SyncAv (v0.40); Wed, Dec 15, 2021; 9:18:13 PM
%Distortion (Sine Sequence) Measurement (Fmin: 7.324219; Fmax: 13000.488281; # Freqs: 55; Log-Spaced Freqs)
%     Sampling rate: 30000 Hz; FFT length: 8192; # averages: 10
%     Input Voltage range: -10.000 to 10.000
%Output Channel Assignment(s):
%     "AO ch0" = PXI1Slot2/ao0
%Input Channel Assignment(s):
%     "AI ch0" = PXI1Slot4/ai0
%     "AI ch1" = PXI1Slot4/ai1
%     "AI ch2" = PXI1Slot4/ai2
%     "AI ch3" = PXI1Slot4/ai3
%Output Channel Stimuli:
%     AO ch0: Sine; 1.000000E-1 V (peak); 0.000 deg. phase
%Stimulus EQ Settings:
%     AO ch0: "Based on: distortion file (log. mag., log. freq. spacing), path: C:\Users\oconnec\Dropbox (Partners HealthCare)\OtoBiomechanics\Projects\Middle-Ear Projects\Experiments\Elephant\Elephant_Joint_Fusion\ElephantJointFusionExpt_Data01\ETB07\2001S_3D OC_SH1 R00.dbf2" (56 pts; Gains from -23.20 dB to 30.00 dB) 
%Calibration Settings (Sensitivity only):
%     AI ch0 Gain: -
%     AI ch1 Gain: -
%     AI ch2 Gain: -
%     AI ch3 Gain: -
%     AI ch0 Sensitivity (): C:\Users\oconnec\Dropbox (Partners HealthCare)\OtoBiomechanics\Projects\Middle-Ear Projects\Experiments\Elephant\Calibrations\ER7Ccalib0_1V_3-15k.col2
%     AI ch1 Sensitivity (mm/s): 2.000000E-1
%     AI ch2 Sensitivity (mm/s): 2.000000E-1
%     AI ch3 Sensitivity (mm/s): 2.000000E-1
%XYZ Position Information (mm; +/- defined by axes):
%     Abs. Pos. of Zero Ref.: X0=-0.000000, Y0=-0.000000, Z0=-0.000000
%     Cur. Pos. Rel. to Zero Ref.: X=-189.368750, Y=-91.393750, Z=-34.043750
%Freq. (Hz)	ch0_PrMg  	ch0_PrPh	ch1_PrMg  	ch1_PrPh	ch2_PrMg  	ch2_PrPh	ch3_PrMg  	ch3_PrPh	ch0_2HMg  	ch0_2HPh	ch1_2HMg  	ch1_2HPh	ch2_2HMg  	ch2_2HPh	ch3_2HMg  	ch3_2HPh	ch0_3HMg  	ch0_3HPh	ch1_3HMg  	ch1_3HPh	ch2_3HMg  	ch2_3HPh	ch3_3HMg  	ch3_3HPh	ch0_THD+N  	ch1_THD+N  	ch2_THD+N  	ch3_THD+N  	
     7.324	1.28898E+0	   -68.615	1.63295E-3	   -12.398	1.38039E-3	   167.466	9.88804E-4	   -14.510	4.16117E-2	   -18.437	1.78636E-4	   -35.643	9.21139E-4	   -33.454	6.03133E-4	    63.096	9.29739E-3	  -172.038	6.49769E-4	    99.922	6.50946E-3	    51.187	1.48830E-4	  -122.003	4.54369E-1	2.72067E-1	4.55728E-1	6.69317E-2
    10.986	1.33520E+0	  -115.127	6.41111E-3	   -92.755	4.16454E-3	    76.268	3.17193E-3	  -103.932	1.43829E-2	   -86.777	8.00079E-4	   -66.822	5.61962E-3	  -113.259	4.74905E-5	    97.276	2.79293E-3	  -236.389	1.63555E-4	    54.615	4.14175E-4	   119.858	1.24303E-4	     1.936	3.95390E-1	2.72758E-1	4.52810E-1	6.65555E-2
    14.648	1.35682E+0	  -145.938	1.00741E-2	  -164.113	6.67909E-3	     5.329	4.83378E-3	  -170.467	7.99413E-3	   -95.625	5.40109E-4	   -97.965	1.08860E-4	  -139.797	2.49239E-4	   244.540	1.43343E-3	  -253.874	1.93338E-4	   -60.956	1.06564E-4	   -39.828	7.17516E-5	   172.814	4.05390E-1	2.68271E-1	4.51792E-1	6.70776E-2
    18.311	1.37575E+0	  -165.892	1.10322E-2	  -207.771	7.21873E-3	   -35.592	5.47772E-3	  -213.256	3.30659E-3	   -99.857	2.97448E-4	  -143.678	4.23343E-4	   -78.692	2.34306E-4	   181.975	3.18637E-3	  -273.750	4.39525E-5	  -142.163	9.32170E-5	    76.904	7.96146E-5	   350.772	4.23390E-1	2.67171E-1	4.50246E-1	6.79907E-2
    21.973	1.38726E+0	  -181.604	1.17116E-2	  -235.816	1.12755E-2	   -73.665	6.10045E-3	  -239.150	2.26598E-3	  -146.794	1.32171E-4	   -42.676	4.29443E-4	    58.146	5.55006E-5	   136.390	1.20232E-3	  -318.078	2.29810E-4	  -141.631	1.05388E-4	   -79.346	1.68425E-4	   431.387	3.88699E-1	2.70776E-1	4.51469E-1	6.47330E-2
    25.635	1.40103E+0	  -194.784	1.35615E-2	  -256.532	8.86478E-3	   -80.422	6.85401E-3	  -257.837	1.77549E-3	  -161.133	4.79200E-4	   -90.892	6.64901E-4	  -108.000	5.57165E-4	   245.242	3.10496E-4	  -361.850	1.30975E-4	   -70.200	2.51008E-4	    65.547	3.20420E-4	   427.942	3.83544E-1	2.68468E-1	4.38591E-1	6.32469E-2
    29.297	1.41450E+0	  -206.118	1.45323E-2	  -274.323	9.59751E-3	   -95.955	7.39858E-3	  -274.095	8.21848E-4	  -147.380	6.42764E-5	    -5.416	1.66785E-4	   -39.068	6.47375E-5	   162.984	1.02603E-3	  -369.756	5.71483E-5	  -167.715	1.13262E-4	   210.297	4.13434E-5	   460.367	3.80495E-1	2.65982E-1	4.46671E-1	6.49937E-2
    32.959	1.43841E+0	  -216.202	1.69573E-2	  -289.732	1.06377E-2	  -111.958	8.42271E-3	  -291.740	1.14517E-3	  -185.391	2.39260E-5	   -90.063	3.06999E-4	  -160.621	5.21385E-5	   186.450	6.68657E-4	  -358.241	1.01540E-4	  -207.116	2.50939E-5	   257.474	2.38565E-5	   492.099	3.86532E-1	2.63574E-1	4.40908E-1	6.53157E-2
    36.621	1.46713E+0	  -225.033	1.78636E-2	  -304.190	1.13739E-2	  -122.492	8.45393E-3	  -302.703	1.87736E-3	  -182.740	2.00537E-4	  -137.430	9.46833E-5	     5.479	3.00113E-4	   355.366	3.62833E-4	  -511.221	6.77774E-5	  -225.752	2.50458E-4	    80.690	6.03507E-5	   626.606	4.15882E-1	2.71908E-1	4.49148E-1	6.63733E-2
    43.945	1.53737E+0	  -241.292	2.25511E-2	  -325.610	1.38875E-2	  -146.284	1.05699E-2	  -322.759	9.89243E-4	  -205.863	4.61164E-5	   -20.312	5.26432E-5	     2.563	2.79882E-5	   478.686	3.74022E-4	  -486.622	1.12694E-4	  -195.414	1.19756E-4	   -32.315	5.10652E-5	   499.567	4.28823E-1	2.65458E-1	4.46857E-1	6.65571E-2
    47.607	1.57072E+0	  -248.453	2.15712E-2	  -335.835	1.41344E-2	  -148.101	1.20541E-2	  -333.550	1.22478E-3	  -244.741	4.12587E-5	    61.441	2.95182E-4	   114.727	1.64644E-5	   630.819	5.20820E-4	  -488.113	6.60460E-5	  -201.361	7.41266E-5	   -50.723	6.06855E-5	   473.951	4.07044E-1	2.67057E-1	4.45661E-1	6.75781E-2
    54.932	1.60526E+0	  -262.740	2.56353E-2	  -349.193	1.77510E-2	  -170.089	1.31189E-2	  -347.806	4.26699E-4	  -282.565	8.05237E-5	   141.076	1.00052E-4	   -49.191	2.44625E-5	   464.910	1.23531E-3	  -553.492	5.57730E-5	  -346.541	1.00622E-4	  -156.688	4.38844E-5	   487.936	3.93214E-1	2.63046E-1	4.44996E-1	6.33980E-2
    62.256	1.54130E+0	  -274.554	2.76615E-2	  -363.023	1.88818E-2	  -185.405	1.45290E-2	  -362.255	6.22758E-4	  -181.430	5.15038E-5	   120.338	1.07796E-4	  -153.808	8.59803E-5	   401.036	1.98056E-3	  -632.503	4.45312E-5	  -383.152	2.16233E-5	  -238.138	2.34837E-5	   353.657	4.22647E-1	2.64926E-1	4.48028E-1	6.48845E-2
    73.242	1.36711E+0	  -290.449	2.90279E-2	  -381.674	1.94950E-2	  -203.117	1.47718E-2	  -380.006	1.39288E-3	  -258.402	8.48019E-5	   -26.930	1.50127E-4	  -322.737	2.50118E-5	   292.053	6.30232E-4	  -742.822	3.50580E-5	  -520.666	2.48917E-5	  -143.803	3.04571E-5	   262.081	3.89774E-1	2.61223E-1	4.41521E-1	6.31726E-2
    80.566	1.31065E+0	  -298.958	3.05759E-2	  -391.981	2.07301E-2	  -214.989	1.60030E-2	  -388.525	1.40042E-3	  -318.631	7.38142E-5	   -82.642	1.54453E-4	  -156.545	8.51723E-5	   371.390	7.21578E-4	  -718.998	1.38109E-4	  -520.349	1.94543E-4	  -136.384	4.54381E-6	   384.277	4.06318E-1	2.71112E-1	4.46505E-1	6.52316E-2
    91.553	1.31588E+0	  -310.695	3.56321E-2	  -405.739	2.31923E-2	  -225.100	1.86942E-2	  -403.168	5.72635E-4	  -376.157	7.68226E-5	  -191.137	7.35139E-5	  -309.220	1.89090E-5	   214.651	3.86829E-4	  -799.231	4.61868E-5	  -650.337	5.56232E-5	   -59.102	2.82559E-5	   481.804	3.82532E-1	2.67442E-1	4.54762E-1	6.52608E-2
   106.201	1.38843E+0	  -323.824	4.44017E-2	  -421.212	2.94883E-2	  -241.040	2.30434E-2	  -418.237	8.12398E-4	  -256.131	6.09989E-5	  -313.961	1.29254E-4	  -283.822	4.14383E-5	   317.811	3.01258E-4	  -869.788	5.03671E-5	  -644.214	3.83951E-5	  -142.480	4.41991E-5	   402.059	3.76198E-1	2.72199E-1	4.49162E-1	6.47055E-2
   120.850	1.36079E+0	  -335.235	5.14613E-2	  -435.020	3.37762E-2	  -255.171	2.65785E-2	  -432.034	7.64788E-4	  -298.294	1.27977E-4	  -452.730	1.39024E-4	  -268.796	9.41003E-5	   262.172	3.32045E-4	  -866.459	3.78932E-5	  -581.165	8.73869E-5	  -149.678	2.01346E-5	   427.979	3.72348E-1	2.72077E-1	4.59738E-1	6.46845E-2
   135.498	1.14613E+0	  -343.464	5.05809E-2	  -446.052	3.36535E-2	  -266.133	2.65445E-2	  -442.863	6.60781E-4	  -330.811	5.84982E-5	  -482.096	8.52388E-5	  -221.848	5.61606E-5	   244.630	2.36330E-4	  -804.491	1.23895E-4	  -566.359	1.95897E-4	   -26.634	1.11210E-4	   344.789	3.84183E-1	2.68122E-1	4.55548E-1	6.38744E-2
   153.809	9.45848E-1	  -347.633	5.11525E-2	  -454.766	3.38973E-2	  -274.416	2.64224E-2	  -450.876	7.87710E-4	  -328.580	7.42281E-5	  -513.013	4.62766E-5	  -149.300	4.07068E-5	   222.444	3.93340E-4	  -917.087	9.69025E-5	  -416.541	2.01520E-4	    34.410	5.06717E-5	   260.017	3.89276E-1	2.70474E-1	4.53916E-1	6.44518E-2
   175.781	9.04682E-1	  -338.852	6.04928E-2	  -454.305	3.95900E-2	  -273.613	3.11024E-2	  -449.908	9.49695E-4	  -332.374	7.21376E-5	  -529.327	8.11795E-5	  -217.738	4.57231E-5	   189.830	1.60491E-4	  -961.870	8.30794E-5	  -410.832	9.83292E-5	    12.991	1.68186E-5	   103.622	3.81762E-1	2.72617E-1	4.63699E-1	6.36413E-2
   197.754	1.23712E+0	  -330.418	9.53753E-2	  -452.937	6.22479E-2	  -271.551	4.96441E-2	  -447.821	8.61868E-4	  -294.237	4.20888E-4	  -489.253	2.34427E-4	  -302.628	2.02689E-4	   213.355	2.01565E-4	 -1113.172	9.46489E-5	  -307.392	2.27444E-4	   -44.900	2.19446E-5	   140.763	4.05812E-1	2.71786E-1	4.61926E-1	6.65700E-2
   223.389	1.46248E+0	  -338.790	1.37670E-1	  -470.245	9.00178E-2	  -288.452	7.16542E-2	  -465.263	1.28041E-3	  -298.849	2.87525E-4	  -547.772	2.28254E-4	  -336.533	1.64615E-4	   194.789	9.47652E-4	 -1222.878	1.56427E-4	  -436.826	1.31792E-4	  -172.263	4.24508E-5	   294.683	4.19672E-1	2.79549E-1	4.58146E-1	6.85528E-2
   256.348	1.43258E+0	  -349.265	1.56829E-1	  -492.456	1.03210E-1	  -309.955	8.09472E-2	  -486.571	8.48541E-4	  -345.903	1.71773E-4	  -592.011	2.23650E-5	  -477.210	1.93382E-4	   166.607	6.09156E-4	 -1192.287	1.33419E-4	  -404.863	1.68660E-4	  -175.549	4.57546E-5	   317.437	4.45927E-1	2.84198E-1	4.65030E-1	7.05898E-2
   289.307	1.42921E+0	  -361.177	1.91199E-1	  -514.671	1.26529E-1	  -332.397	9.91499E-2	  -508.920	2.28335E-3	  -346.040	3.11446E-4	  -603.944	1.97986E-4	  -480.694	2.20669E-4	   110.416	5.07454E-4	 -1308.080	2.89782E-4	  -240.843	2.01653E-4	  -178.788	1.82276E-5	   172.577	3.99618E-1	2.86718E-1	4.76542E-1	6.94396E-2
   329.590	1.44114E+0	  -366.336	2.32056E-1	  -536.080	1.52423E-1	  -353.922	1.14970E-1	  -528.678	2.44315E-3	  -421.444	3.61451E-4	  -757.750	3.06281E-4	  -419.009	1.95201E-4	    86.868	1.74323E-4	 -1336.016	4.67536E-5	  -317.065	1.36899E-4	   -88.226	2.98419E-5	   108.343	4.02021E-1	2.85330E-1	4.73689E-1	6.78968E-2
   373.535	1.40734E+0	  -365.181	2.70459E-1	  -554.550	1.76385E-1	  -371.900	1.36084E-1	  -545.769	1.88707E-3	  -463.227	2.70539E-4	  -775.564	3.05941E-4	  -429.063	3.03264E-4	    68.153	1.76037E-4	 -1253.726	1.07816E-4	  -299.577	3.40463E-5	  -139.708	1.80600E-5	    23.517	4.00058E-1	2.88717E-1	4.89555E-1	7.03590E-2
   424.805	1.24124E+0	  -360.689	2.58595E-1	  -575.157	1.68225E-1	  -391.707	1.29715E-1	  -565.929	6.46180E-4	  -464.047	2.09120E-4	  -807.225	4.55220E-4	  -522.063	2.49953E-4	     2.466	1.56844E-4	 -1313.823	4.76068E-5	  -420.899	1.94861E-4	    -9.166	3.97327E-5	   171.723	3.99441E-1	2.95824E-1	4.82826E-1	7.23243E-2
   479.736	1.04521E+0	  -357.916	2.13396E-1	  -597.513	1.35598E-1	  -413.128	1.03753E-1	  -587.861	2.07618E-4	  -375.740	2.34976E-4	  -877.269	2.37083E-4	  -566.001	9.40415E-5	   -28.799	3.91966E-4	 -1307.542	1.27378E-4	  -318.013	4.57857E-5	     7.484	1.10408E-5	   186.638	4.13199E-1	3.04984E-1	4.89470E-1	7.29844E-2
   545.654	9.64553E-1	  -362.294	1.70575E-1	  -624.398	1.07786E-1	  -438.699	7.99932E-2	  -614.328	3.10616E-4	  -427.819	1.69886E-4	  -977.396	1.46090E-4	  -568.237	6.29066E-5	   -43.936	1.03687E-4	 -1145.533	1.11240E-4	  -239.034	2.27968E-4	   -43.177	9.08198E-5	   112.215	4.10345E-1	3.09823E-1	4.96608E-1	7.26594E-2
   618.896	9.81678E-1	  -384.660	1.56430E-1	  -665.701	9.86769E-2	  -477.996	6.72272E-2	  -656.410	5.98135E-4	  -449.293	1.01983E-4	 -1006.956	1.35885E-4	  -420.157	6.54279E-5	    67.810	4.12706E-5	 -1046.046	1.15596E-4	  -125.502	6.50818E-5	  -216.443	2.53991E-5	   214.575	4.05042E-1	3.22371E-1	5.13317E-1	7.76145E-2
   703.125	1.32230E+0	  -425.838	1.57423E-1	  -728.386	1.10413E-1	  -541.403	4.97842E-2	  -718.748	4.92924E-4	  -375.948	3.97605E-4	  -870.649	5.54684E-4	  -307.754	1.60782E-4	   169.362	6.99318E-5	 -1013.550	7.97214E-5	   -92.395	2.16253E-4	  -327.623	6.27609E-5	   202.571	3.83926E-1	3.22252E-1	5.00923E-1	7.59178E-2
   798.340	1.47581E+0	  -487.645	1.63822E-1	  -772.237	8.70268E-2	  -606.062	5.60858E-2	  -713.533	9.56332E-4	  -550.128	2.60058E-4	  -717.544	4.10548E-4	  -188.456	8.70918E-5	   326.002	1.85701E-3	 -1011.672	9.63575E-5	   -21.842	3.21197E-4	  -270.796	7.39900E-5	   276.679	3.90638E-1	3.28629E-1	5.09423E-1	7.70171E-2
   908.203	1.10527E+0	  -511.702	2.87302E-1	  -835.557	9.69559E-2	  -626.966	1.13921E-1	  -781.736	1.14679E-3	  -598.471	3.11313E-4	  -627.230	5.12285E-4	  -355.654	1.31345E-4	   500.244	1.04900E-2	 -1136.905	1.30607E-4	    79.114	2.95126E-4	  -448.179	1.34032E-4	   154.848	4.20784E-1	3.30479E-1	5.18497E-1	8.13514E-2
  1029.053	9.64821E-1	  -481.305	1.67363E-1	  -873.801	9.60178E-2	  -643.823	7.94486E-2	  -797.131	2.06137E-3	  -583.524	1.69028E-4	  -661.014	1.78308E-4	  -529.840	8.83773E-5	   344.965	2.45765E-2	 -1195.264	4.65587E-4	     0.679	4.87505E-4	  -526.581	3.14387E-4	    70.953	4.43023E-1	3.29115E-1	5.20550E-1	7.89407E-2
  1168.213	1.25411E+0	  -484.354	1.23723E-1	  -896.844	9.73468E-2	  -669.354	9.40711E-2	  -816.336	6.38909E-3	  -558.853	1.54101E-4	  -724.942	2.76722E-4	  -617.011	3.73102E-5	   361.988	2.74394E-2	 -1026.210	3.54526E-4	   101.268	4.16868E-4	  -365.319	4.65225E-4	   217.427	4.48992E-1	3.33630E-1	5.30574E-1	7.98698E-2
  1325.684	1.38401E+0	  -496.408	1.19958E-1	  -937.661	1.19178E-1	  -712.809	1.19206E-1	  -863.285	3.95472E-3	  -486.704	8.08328E-5	  -634.909	3.15409E-4	  -714.245	1.21851E-4	   464.643	6.81965E-3	 -1153.057	1.35462E-4	    50.646	1.25453E-4	  -525.290	1.14793E-4	    51.928	4.18139E-1	3.40882E-1	5.37471E-1	7.99232E-2
  1505.127	1.15084E+0	  -490.899	6.63029E-2	  -967.478	7.56126E-2	  -754.837	8.10174E-2	  -910.298	8.33385E-2	  -627.420	1.49241E-3	  -498.290	1.46306E-3	  -659.015	1.05642E-3	   287.568	1.13202E-3	 -1105.898	5.52950E-5	  -127.060	1.43168E-4	  -539.106	9.08974E-5	   -26.951	5.01565E-1	3.32066E-1	5.31124E-1	8.04654E-2
  1710.205	1.11792E+0	  -492.242	2.72968E-2	 -1003.168	3.71366E-2	  -793.024	3.89694E-2	  -946.782	9.00328E-2	  -490.644	1.12251E-3	  -419.313	1.36824E-3	  -551.410	1.37699E-3	   401.376	4.15776E-2	 -1255.087	1.62961E-4	    20.087	7.40658E-4	  -473.072	6.68810E-4	    94.210	5.25247E-1	3.33712E-1	5.32430E-1	7.87819E-2
  1940.918	1.12674E+0	  -501.460	1.86978E-2	 -1020.253	2.28213E-2	  -813.758	2.27957E-2	  -971.162	1.18669E-2	  -627.811	1.51145E-4	  -473.795	3.13685E-4	  -630.811	2.27531E-4	   576.817	1.01906E-2	 -1134.780	1.55208E-4	  -151.036	1.96793E-4	  -402.465	7.94403E-5	   138.669	4.16043E-1	3.32871E-1	5.30716E-1	7.86633E-2
  2200.928	1.09706E+0	  -518.236	1.43804E-2	 -1029.309	1.87364E-2	  -836.075	1.68423E-2	  -996.377	1.07655E-4	  -684.131	1.26450E-4	  -630.503	1.11972E-4	  -800.150	1.01555E-5	   481.136	2.65923E-4	 -1297.543	5.06534E-5	  -212.101	1.61975E-4	  -456.987	1.69092E-5	    68.433	3.91586E-1	3.28546E-1	5.46568E-1	7.69982E-2
  2501.221	1.05873E+0	  -619.421	1.58018E-2	 -1152.358	1.81639E-2	  -958.989	1.35776E-2	 -1113.765	1.00072E-3	  -703.757	4.69321E-5	  -454.226	1.10662E-4	  -794.466	9.40540E-6	   335.416	8.99365E-6	 -1382.314	6.82483E-5	  -286.204	1.55170E-4	  -315.402	2.29012E-5	   -72.781	3.82731E-1	3.26987E-1	5.45654E-1	7.51892E-2
  2838.135	9.07334E-1	  -672.856	1.49824E-2	 -1235.727	1.72891E-2	 -1039.524	1.17366E-2	 -1183.136	4.80682E-4	  -639.605	7.07619E-5	  -537.443	4.99992E-5	  -819.253	6.72042E-6	   307.921	9.43331E-5	 -1370.225	4.08254E-5	  -300.284	1.49273E-4	  -488.190	1.26036E-5	  -246.897	4.08472E-1	3.26972E-1	5.53823E-1	7.83790E-2
  3222.656	1.58207E+0	  -806.652	2.35252E-2	 -1069.619	2.47365E-2	 -1217.460	2.03945E-2	 -1340.540	1.32102E-4	  -622.434	1.17468E-4	  -701.427	7.79565E-5	  -953.628	1.44374E-5	   255.842	4.26112E-5	 -1491.302	1.57833E-4	  -446.995	1.55652E-4	  -439.777	3.21130E-6	  -256.210	3.98410E-1	3.18635E-1	5.50211E-1	7.69744E-2
  3658.447	1.35659E+0	  -983.851	1.06328E-2	  -933.469	2.02443E-2	 -1056.988	2.45771E-2	 -1199.284	1.48962E-4	  -683.296	8.83580E-5	  -695.727	2.11326E-4	  -823.255	2.35868E-5	   106.377	1.07263E-4	 -1620.582	1.21227E-4	  -383.360	1.44523E-4	  -351.697	3.74822E-5	  -233.592	4.10175E-1	3.22031E-1	5.69933E-1	7.56042E-2
  4152.832	1.12237E+0	 -1085.282	2.42745E-2	 -1005.778	3.73526E-2	 -1171.082	2.61388E-2	 -1329.516	1.41698E-3	  -761.404	7.39687E-5	  -766.956	1.60160E-4	  -823.052	1.93211E-5	   156.102	3.22400E-3	 -1550.562	9.16981E-5	  -469.917	7.14361E-5	  -290.608	5.65549E-6	  -375.590	4.06873E-1	3.14854E-1	5.66220E-1	7.53535E-2
  4713.135	1.86939E+0	 -1013.983	3.92680E-2	 -1159.698	7.41023E-2	 -1278.585	6.34519E-2	 -1421.337	1.21441E-3	  -751.841	9.31906E-5	  -818.879	2.08529E-4	  -803.113	1.36465E-5	   106.403	2.83325E-3	 -1539.503	4.46992E-5	  -317.106	9.65683E-6	  -328.813	2.06237E-5	  -411.809	3.99210E-1	3.10126E-1	5.92473E-1	7.39105E-2
  5350.342	1.68069E+0	  -879.043	3.11164E-3	 -1054.909	2.74247E-2	 -1191.538	2.08447E-2	 -1351.355	6.01644E-4	  -780.914	9.12545E-5	  -839.990	7.55784E-5	  -751.460	4.28212E-6	   -31.700	2.00000E-29	 -1440.000	2.00000E-29	  -360.000	2.00000E-29	  -360.000	2.00000E-29	  -360.000	4.13836E-1	3.07567E-1	6.20475E-1	7.32451E-2
  6075.439	1.64802E+0	  -714.255	4.78522E-3	  -876.637	2.24448E-2	 -1074.000	1.21396E-2	 -1245.476	1.69664E-3	  -906.508	2.06213E-4	  -877.659	3.62544E-4	  -719.800	6.80884E-6	   -30.638	2.00000E-29	 -1440.000	2.00000E-29	  -360.000	2.00000E-29	  -360.000	2.00000E-29	  -360.000	4.53710E-1	3.03916E-1	6.20240E-1	7.60250E-2
  6895.752	1.54537E+0	  -855.741	6.90423E-3	  -731.050	3.85418E-2	 -1251.642	1.01129E-2	 -1080.314	3.61788E-2	  -878.953	1.52479E-4	  -888.298	1.25611E-4	  -701.626	6.42352E-5	  -112.789	2.00000E-29	 -1440.000	2.00000E-29	  -360.000	2.00000E-29	  -360.000	2.00000E-29	  -360.000	4.59654E-1	3.01421E-1	6.20788E-1	7.18680E-2
  7829.590	2.31303E+0	  -858.077	5.76563E-3	  -572.053	3.80939E-2	 -1106.854	2.10754E-3	 -1187.576	2.00000E-29	  -720.000	2.00000E-29	  -720.000	2.00000E-29	  -720.000	2.00000E-29	     0.000	2.00000E-29	 -1440.000	2.00000E-29	  -360.000	2.00000E-29	  -360.000	2.00000E-29	  -360.000	4.60471E-1	3.02694E-1	6.17548E-1	7.41040E-2
  8887.939	3.64615E-1	  -702.054	2.87307E-3	  -649.482	7.93038E-3	  -995.656	1.05493E-3	 -1061.195	2.00000E-29	  -720.000	2.00000E-29	  -720.000	2.00000E-29	  -720.000	2.00000E-29	     0.000	2.00000E-29	 -1440.000	2.00000E-29	  -360.000	2.00000E-29	  -360.000	2.00000E-29	  -360.000	4.58097E-1	2.93576E-1	6.24044E-1	7.08084E-2
 10089.111	1.12919E+0	  -730.570	2.22245E-3	  -653.388	5.55038E-3	  -865.636	1.48049E-3	  -934.147	2.00000E-29	  -720.000	2.00000E-29	  -720.000	2.00000E-29	  -720.000	2.00000E-29	     0.000	2.00000E-29	 -1440.000	2.00000E-29	  -360.000	2.00000E-29	  -360.000	2.00000E-29	  -360.000	4.47019E-1	2.94677E-1	6.11163E-1	7.09700E-2
 11451.416	8.94724E-1	  -877.041	4.14792E-3	  -632.381	8.33497E-3	  -865.432	4.18045E-3	  -908.608	2.00000E-29	  -720.000	2.00000E-29	  -720.000	2.00000E-29	  -720.000	2.00000E-29	     0.000	2.00000E-29	 -1440.000	2.00000E-29	  -360.000	2.00000E-29	  -360.000	2.00000E-29	  -360.000	4.08892E-1	2.88813E-1	6.03960E-1	6.96422E-2
 13000.488	2.79279E+0	  -917.772	3.28272E-4	  -468.744	1.05257E-3	 -1011.033	1.46376E-3	 -1080.581	2.00000E-29	  -720.000	2.00000E-29	  -720.000	2.00000E-29	  -720.000	2.00000E-29	     0.000	2.00000E-29	 -1440.000	2.00000E-29	  -360.000	2.00000E-29	  -360.000	2.00000E-29	  -360.000	4.09559E-1	2.96122E-1	5.90989E-1	7.13201E-2
