# Supplementary material for: The impact of size on middle-ear sound transmission in elephants, the largest terrestrial mammal
Source: PLoS One. 2024 Apr 10;19(4):e0298535. doi: 10.1371/journal.pone.0298535 (PMC11006165; doi:10.1371/journal.pone.0298535)
Supplement: S1 Data — (ZIP) [file pone.0298535.s008.zip › S1_Data/README - Notes about data.txt]

Specimens:
- ETB2 (right ear, harvested from a four-month-old female calf)
- ETB3 (left ear, harvested from an in-utero male (died one day before birth))
- ETB6 (right ear harvested from a 72-year-old adult female)
- ETB7 (left ear, harvested from a 27-day-old male)
- TB18 (left ear, gender and age not available)
- TB19 (left ear, 46-year-old male)
- TB20 (left ear, 58-year-old female)

The data files are labeled as follows:
	Specimen_MeasurementNumber_3D[vibrometry]OssicleChain[OC]_OssicleLocation_RepeatedMeasureNumber

Key for data file abbreviations:
- SH = stapes head (not cruse; either 1 or 2 to represent the two measures taken on the stapes head)
- I1 = incus point next to incudostapedial joint
- M1 = umbo
