# Supplementary material for: The impact of size on middle-ear sound transmission in elephants, the largest terrestrial mammal
Source: PLoS One. 2024 Apr 10;19(4):e0298535. doi: 10.1371/journal.pone.0298535 (PMC11006165; doi:10.1371/journal.pone.0298535)
Supplement: S1 Data — (ZIP) [file pone.0298535.s008.zip › S1_Data/TB18_1007S_3D OC_SH1 R00.dbf2]

%
%
%
%SyncAv (v0.36); Mon, Mar 18, 2019; 2:57:17 PM
%Distortion (Sine Sequence) Measurement (Fmin: 17.578125; Fmax: 10998.046875; # Freqs: 48; Log-Spaced Freqs)
%     Sampling rate: 48000 Hz; FFT length: 8192; # averages: 1
%     Input Voltage range: -10.000 to 10.000
%Output Channel Assignment(s):
%     "AO ch0" = PXI1Slot2/ao1
%Input Channel Assignment(s):
%     "AI ch0" = PXI1Slot4/ai0
%     "AI ch1" = PXI1Slot4/ai1
%     "AI ch2" = PXI1Slot4/ai2
%     "AI ch3" = PXI1Slot4/ai3
%Output Channel Stimuli:
%     AO ch0: Sine; 1.000000E-1 V (peak); 0.000 deg. phase
%Stimulus EQ Settings:
%     AO ch0: "Based on: distortion file (log. mag., log. freq. spacing), path: C:\Users\guanx\OtoBiomech Dropbox\Projects\Middle-Ear Projects\Experiments\Human\OCT\Tensor tympani\NCTT_Expt01\NC_TTExpt_Data01\TB18\1006S_3D OC_SPC0 ST1_0.00 R00.dbf2" (49 pts; Gains from -12.38 dB to 25.00 dB) 
%Calibration Settings (Sensitivity only):
%     AI ch0 Gain: -
%     AI ch1 Gain: -
%     AI ch2 Gain: -
%     AI ch3 Gain: -
%     AI ch0 Sensitivity (Pa): C:\Users\guanx\OtoBiomech Dropbox\Projects\Middle-Ear Projects\Experiments\Human\Bone conduction middle ear\Calibrations\Ch3-ER7C calib 180615\ch3ER7C_48000_SF_8192_fft.col2
%     AI ch1 Sensitivity (mm/s): 2.000000E-1
%     AI ch2 Sensitivity (mm/s): 2.000000E-1
%     AI ch3 Sensitivity (mm/s): 2.000000E-1
%XYZ Position Information (mm; +/- defined by axes):
%     Abs. Pos. of Zero Ref.: X0=-0.000000, Y0=-0.000000, Z0=-0.000000
%     Cur. Pos. Rel. to Zero Ref.: X=-92.650000, Y=-70.725000, Z=-58.150000
%Freq. (Hz)	ch0_PrMg  	ch0_PrPh	ch1_PrMg  	ch1_PrPh	ch2_PrMg  	ch2_PrPh	ch3_PrMg  	ch3_PrPh	ch0_2HMg  	ch0_2HPh	ch1_2HMg  	ch1_2HPh	ch2_2HMg  	ch2_2HPh	ch3_2HMg  	ch3_2HPh	ch0_3HMg  	ch0_3HPh	ch1_3HMg  	ch1_3HPh	ch2_3HMg  	ch2_3HPh	ch3_3HMg  	ch3_3HPh	ch0_THD+N  	ch1_THD+N  	ch2_THD+N  	ch3_THD+N  	
    17.578	6.52083E+0	  -177.534	8.57758E-3	   -26.924	1.69870E-2	    19.487	1.26574E-2	  -146.551	2.52077E-2	   -90.373	2.70411E-3	  -178.029	3.16232E-4	    65.440	2.49759E-3	  -169.038	4.33515E-3	   178.556	7.91717E-4	   -99.959	1.86890E-3	   160.732	4.10436E-4	    50.907	3.23953E+0	9.02322E+0	9.11199E+0	1.89328E+0
    23.437	6.47206E+0	  -191.490	1.93465E-2	  -166.038	1.45652E-2	   -97.849	3.13666E-2	  -226.373	2.70346E-3	  -146.660	3.57841E-3	  -291.874	9.92058E-4	    36.357	4.19728E-3	  -286.337	2.40446E-3	   352.984	3.17707E-3	  -255.244	2.79499E-3	   252.034	2.78753E-3	    77.128	3.20533E+0	8.92813E+0	9.07177E+0	1.98067E+0
    29.297	6.46679E+0	  -214.238	9.70606E-3	  -137.800	1.72463E-2	   -72.539	2.55295E-2	  -239.705	7.08097E-3	  -197.500	4.00920E-3	  -430.331	4.79184E-3	   -84.237	2.42445E-3	  -246.506	1.49155E-3	   198.926	3.04987E-3	  -159.760	5.32027E-4	   364.031	1.49050E-3	    91.048	3.15800E+0	9.09314E+0	9.20161E+0	1.95960E+0
    35.156	6.45549E+0	  -225.409	1.07140E-2	   -78.472	1.59333E-2	   -87.100	1.89595E-2	  -278.618	4.73182E-3	  -212.441	2.18170E-3	  -451.461	3.75503E-3	   -21.742	5.49380E-4	  -405.192	3.08020E-3	   105.827	1.31467E-3	  -160.441	4.27660E-3	   501.181	9.29958E-4	   101.352	3.25165E+0	9.51645E+0	9.58863E+0	2.00082E+0
    41.016	6.45306E+0	  -234.929	9.30662E-3	  -110.960	1.82501E-2	  -109.403	2.45547E-2	  -286.005	3.71668E-3	   -63.411	2.24056E-3	  -491.366	1.33841E-3	   136.915	2.50126E-3	  -276.230	3.83819E-3	   217.700	2.15663E-3	   -88.945	1.13676E-3	   429.466	2.47083E-4	   -52.861	3.25548E+0	9.72271E+0	9.80658E+0	2.04702E+0
    46.875	6.45425E+0	  -247.180	9.62517E-3	  -115.064	3.31905E-2	  -117.522	3.35319E-2	  -294.344	2.45676E-3	   107.750	1.18539E-3	  -430.301	1.93525E-3	    70.474	5.01528E-4	  -355.397	1.11619E-3	   136.936	1.44356E-3	    63.647	1.93262E-3	   607.774	3.64589E-4	    77.928	3.31971E+0	1.00245E+1	1.01441E+1	2.12560E+0
    52.734	6.45612E+0	  -254.000	1.35505E-2	  -127.818	2.98690E-2	  -128.879	3.89946E-2	  -305.795	4.73559E-3	   131.867	1.98535E-3	  -255.085	1.98063E-3	   -85.572	4.82005E-4	  -224.910	1.82275E-3	   -41.516	2.05379E-3	    20.737	1.40633E-3	   550.332	4.35114E-4	   -47.581	3.42253E+0	1.01347E+1	1.02885E+1	2.17360E+0
    58.594	6.44703E+0	  -261.826	1.53579E-2	  -137.420	3.68312E-2	  -129.737	4.39439E-2	  -312.261	6.77320E-3	   212.692	1.56290E-3	  -377.762	2.66884E-3	  -153.354	7.21459E-4	  -215.121	5.95520E-3	    82.866	2.17753E-3	   146.808	1.91962E-3	   705.822	2.01595E-4	  -147.671	3.28899E+0	1.03338E+1	1.04620E+1	2.20174E+0
    64.453	6.45486E+0	  -267.657	2.13202E-2	  -153.620	4.29470E-2	  -135.505	5.19352E-2	  -318.428	2.79000E-3	   206.827	1.94716E-3	  -210.653	2.76398E-3	   -64.102	1.24010E-3	  -241.362	2.44841E-3	    36.354	7.38664E-4	   138.666	1.02905E-3	   625.026	4.97568E-4	  -259.064	3.23755E+0	1.05112E+1	1.06644E+1	2.27396E+0
    76.172	6.44783E+0	  -276.956	2.47179E-2	  -156.747	5.17034E-2	  -150.470	6.44992E-2	  -333.024	2.21609E-3	   193.163	7.03162E-4	  -249.760	1.65054E-4	  -114.658	3.16368E-4	  -313.135	4.35239E-4	   209.949	8.81735E-4	   152.775	1.20025E-3	   675.932	2.52148E-4	  -222.476	3.38976E+0	1.04204E+1	1.05328E+1	2.22159E+0
    87.891	6.44817E+0	  -283.669	3.05516E-2	  -167.991	6.81719E-2	  -163.210	8.27966E-2	  -342.398	5.13152E-3	    53.728	4.99059E-3	  -220.014	4.82367E-3	   -28.357	9.33802E-4	  -250.742	2.89946E-3	   196.383	6.27517E-4	   200.616	1.57841E-3	   735.332	1.66476E-4	  -216.563	3.41451E+0	1.05573E+1	1.06641E+1	2.25375E+0
    99.609	6.44497E+0	  -289.928	3.84042E-2	  -176.306	7.98718E-2	  -176.712	9.90360E-2	  -353.343	2.99240E-3	   138.547	1.62007E-3	  -354.080	1.80579E-3	  -135.379	3.75212E-4	  -348.415	1.98740E-2	   251.609	2.73839E-4	   200.789	1.17854E-3	   744.081	1.12895E-3	  -193.319	3.32990E+0	1.02357E+1	1.03671E+1	2.21099E+0
   111.328	6.44146E+0	  -295.023	4.37950E-2	  -184.030	9.24953E-2	  -180.518	1.15934E-1	  -360.495	4.73519E-3	   111.362	1.53657E-3	  -298.588	2.18412E-3	  -121.290	1.15849E-3	  -299.579	1.12245E-3	   174.747	1.59480E-3	    59.444	2.67014E-3	   644.475	7.29317E-4	  -259.018	3.32066E+0	1.01448E+1	1.02250E+1	2.14316E+0
   128.906	6.43814E+0	  -301.573	5.35438E-2	  -192.612	1.14445E-1	  -192.446	1.44096E-1	  -371.705	2.00060E-3	   100.083	1.89042E-3	  -213.818	1.40221E-3	   -32.252	2.93434E-4	  -385.025	2.20955E-3	   221.178	1.58468E-4	     1.255	6.51379E-4	   589.833	3.98599E-4	  -111.348	3.44669E+0	1.01254E+1	1.01819E+1	2.17657E+0
   146.484	6.43867E+0	  -306.995	6.54086E-2	  -202.322	1.38673E-1	  -202.920	1.74140E-1	  -381.479	6.19015E-3	    43.345	4.96973E-3	  -274.619	5.18218E-3	  -102.335	1.54936E-3	  -303.051	2.81888E-3	   330.649	3.04692E-3	    78.826	1.63405E-3	   595.085	4.38340E-4	  -218.882	3.35769E+0	1.01996E+1	1.03149E+1	2.15624E+0
   164.062	6.43760E+0	  -313.052	7.36393E-2	  -214.209	1.65322E-1	  -212.572	2.05747E-1	  -392.563	2.68175E-3	    10.905	1.65561E-3	  -335.654	2.09337E-3	  -180.101	1.53140E-3	  -385.638	1.60948E-3	   433.942	1.91449E-3	    21.379	4.59316E-4	   617.076	3.76964E-4	  -383.033	3.37083E+0	1.04334E+1	1.05822E+1	2.28797E+0
   187.500	6.43504E+0	  -320.257	8.58995E-2	  -225.481	1.93255E-1	  -225.769	2.36328E-1	  -405.927	3.52331E-3	    11.117	3.11465E-3	  -191.924	1.62982E-3	  -357.146	6.68033E-4	  -432.600	2.30295E-3	   395.625	2.86724E-3	    15.242	2.53795E-3	   542.037	4.42152E-4	  -359.430	3.28030E+0	1.04851E+1	1.06218E+1	2.24450E+0
   210.937	6.43662E+0	  -327.662	1.00613E-1	  -237.425	2.19346E-1	  -237.033	2.70183E-1	  -416.366	1.22591E-2	   139.682	2.67744E-3	  -312.833	4.81480E-3	  -534.540	2.62437E-3	  -371.221	1.85664E-3	   412.541	6.84527E-3	    -9.498	7.74041E-3	   524.396	1.50205E-3	  -368.291	3.33328E+0	1.01801E+1	1.02770E+1	2.13220E+0
   246.094	6.45363E+0	  -339.152	1.21229E-1	  -254.261	2.62766E-1	  -253.363	3.30701E-1	  -433.777	3.84936E-3	   291.521	5.39496E-3	  -405.474	5.81062E-3	  -596.720	2.62166E-3	  -438.736	1.60615E-3	   365.103	7.65854E-3	   -41.363	1.30420E-2	   492.305	2.83802E-3	  -411.977	3.31241E+0	1.02759E+1	1.03804E+1	2.16833E+0
   275.391	6.47513E+0	  -348.717	1.38019E-1	  -266.339	3.03043E-1	  -268.611	3.81634E-1	  -448.545	3.74050E-3	   231.396	1.92083E-3	  -473.347	4.59503E-3	  -658.895	2.85564E-3	  -484.766	2.03686E-3	   447.582	6.91936E-3	  -151.884	4.49778E-3	   357.148	1.00513E-3	  -532.694	3.26772E+0	1.01305E+1	1.02427E+1	2.14821E+0
   316.406	6.52182E+0	  -361.855	1.63964E-1	  -284.906	3.58954E-1	  -288.069	4.52545E-1	  -468.438	3.33794E-3	   201.834	1.24092E-3	  -409.448	3.58766E-3	  -682.701	2.91167E-3	  -520.568	1.64745E-3	   314.412	5.07279E-3	  -193.638	4.39157E-3	   325.589	9.57361E-4	  -569.162	3.31011E+0	1.02569E+1	1.04679E+1	2.22193E+0
   363.281	6.55405E+0	  -376.146	1.94452E-1	  -307.805	4.14584E-1	  -308.770	5.24606E-1	  -490.285	6.12975E-3	   100.736	2.88752E-3	  -381.695	1.31716E-3	  -846.427	2.68577E-3	  -579.945	1.42037E-3	   164.039	7.60538E-3	  -258.547	1.01958E-2	   291.121	2.35937E-3	  -604.944	3.26605E+0	1.01144E+1	1.02675E+1	2.20328E+0
   410.156	6.57577E+0	  -388.549	2.22849E-1	  -324.253	4.81209E-1	  -324.590	6.05852E-1	  -506.403	1.24430E-2	    27.772	6.03812E-3	  -418.101	4.46949E-3	  -918.352	2.96360E-3	  -641.302	2.02707E-3	   182.368	1.22410E-3	  -329.538	1.51931E-3	   127.470	2.33635E-4	  -771.572	3.24443E+0	1.04213E+1	1.05108E+1	2.22230E+0
   468.750	6.58394E+0	  -400.864	2.80012E-1	  -344.476	5.93352E-1	  -346.579	7.57946E-1	  -528.348	1.81583E-2	    -0.663	9.78858E-3	  -345.777	1.50043E-2	  -873.886	7.10999E-3	  -667.966	7.76753E-4	    89.368	2.48696E-3	  -211.097	3.72231E-3	    -7.047	7.95746E-4	  -905.745	3.30270E+0	9.99456E+0	1.02387E+1	2.15098E+0
   533.203	6.59346E+0	  -412.715	3.22928E-1	  -365.385	6.85268E-1	  -369.567	8.71768E-1	  -551.463	1.54562E-2	  -104.620	6.00971E-3	  -461.040	1.15428E-2	  -986.662	5.16590E-3	  -782.616	2.41970E-4	    19.374	9.61689E-3	  -302.821	9.62161E-3	  -127.419	2.07415E-3	 -1034.149	3.48302E+0	1.00963E+1	1.02889E+1	2.18751E+0
   609.375	6.60625E+0	  -430.442	3.90185E-1	  -391.943	8.02173E-1	  -396.239	1.02603E+0	  -578.310	1.15354E-2	  -102.232	3.17390E-3	  -611.093	1.46476E-3	  -874.982	3.42962E-3	  -708.706	1.26507E-3	  -120.578	1.04253E-2	  -419.601	1.01602E-2	  -222.608	2.30796E-3	 -1128.613	3.27598E+0	9.96355E+0	1.00929E+1	2.12488E+0
   697.266	6.61934E+0	  -459.298	5.16914E-1	  -437.512	1.02862E+0	  -441.202	1.33086E+0	  -623.319	2.38515E-2	  -218.841	4.73501E-3	  -787.113	6.87996E-3	 -1007.378	6.64527E-3	  -844.483	2.71653E-3	     9.065	4.18053E-4	  -360.958	1.17327E-3	  -281.867	6.14034E-4	  -978.925	3.39029E+0	1.04392E+1	1.04071E+1	2.18999E+0
   796.875	6.50614E+0	  -497.555	6.24789E-1	  -502.567	1.19201E+0	  -505.691	1.56673E+0	  -687.582	2.70440E-2	  -353.210	3.66034E-3	  -661.387	7.82241E-3	  -836.332	8.14444E-3	 -1003.469	2.30090E-3	   150.426	1.45819E-2	  -312.412	1.67134E-2	  -127.948	2.67167E-3	 -1029.516	3.38272E+0	1.10500E+1	1.10149E+1	2.38893E+0
   908.203	6.47635E+0	  -521.402	5.99463E-1	  -558.714	1.09962E+0	  -560.390	1.46905E+0	  -741.244	1.03510E-2	  -487.607	2.42034E-2	  -497.119	2.30112E-2	  -672.082	7.48524E-3	  -844.020	2.83768E-3	   187.533	8.28938E-3	  -202.345	7.48365E-3	     2.275	1.22456E-3	  -896.741	3.40123E+0	1.11646E+1	1.12168E+1	2.37508E+0
  1031.250	6.47307E+0	  -534.178	4.90457E-1	  -608.368	8.28649E-1	  -607.370	1.18102E+0	  -782.758	7.46266E-3	  -439.589	2.41609E-2	  -569.941	2.04260E-2	  -735.054	3.85759E-3	  -974.156	2.22652E-3	   181.903	4.39361E-2	  -181.000	3.37282E-2	     4.402	6.73520E-3	  -896.358	3.27313E+0	1.16165E+1	1.14073E+1	2.42832E+0
  1177.734	6.36869E+0	  -541.881	1.35925E-1	  -638.372	3.07702E-1	  -635.900	6.54553E-1	  -804.659	8.03155E-3	  -561.883	2.14813E-2	  -648.887	2.82895E-2	  -822.857	3.71574E-3	 -1001.871	2.98217E-3	    94.655	7.96275E-3	  -332.214	8.04682E-3	  -164.598	1.56487E-3	 -1065.160	3.34572E+0	1.19117E+1	1.19034E+1	2.57167E+0
  1341.797	6.49512E+0	  -571.134	1.80124E-1	  -608.760	1.74564E-1	  -614.483	5.40417E-1	  -822.347	3.01130E-3	  -732.629	1.77006E-2	  -702.101	1.71910E-2	  -887.606	3.00073E-3	 -1070.967	3.42992E-3	    47.210	7.23132E-3	  -476.069	7.80732E-3	  -303.418	1.64900E-3	 -1201.382	3.30087E+0	1.20868E+1	1.20477E+1	2.54147E+0
  1529.297	6.51870E+0	  -596.089	2.76675E-1	  -672.974	3.03642E-1	  -597.379	5.56375E-1	  -845.397	5.46714E-3	  -748.892	1.12177E-2	  -567.189	1.11903E-2	  -759.500	2.54565E-3	  -939.684	6.52550E-3	   -34.925	1.24801E-2	  -575.161	1.14436E-2	  -396.416	2.13715E-3	 -1295.191	3.20284E+0	1.22930E+1	1.23288E+1	2.58788E+0
  1746.094	6.45184E+0	  -608.258	1.58038E-1	  -716.246	5.08124E-1	  -624.161	6.73400E-1	  -869.292	1.09683E-2	  -831.165	1.73809E-2	  -636.500	1.79575E-2	  -815.170	3.73443E-3	  -982.775	7.75750E-3	  -185.184	4.86393E-3	  -522.414	6.17756E-3	  -339.892	1.49691E-3	 -1245.168	3.21859E+0	1.23855E+1	1.24468E+1	2.64372E+0
  1992.187	6.41030E+0	  -624.000	5.53172E-2	  -668.828	6.29709E-1	  -660.861	6.54315E-1	  -911.638	1.15498E-2	  -883.192	3.08517E-2	  -789.318	3.48611E-2	  -979.822	7.03385E-3	 -1155.875	8.37392E-3	  -360.570	1.63662E-2	  -478.179	1.67186E-2	  -287.507	3.39941E-3	 -1186.586	3.37784E+0	1.21836E+1	1.22880E+1	2.57009E+0
  2273.437	6.47890E+0	  -687.322	1.91559E-1	  -727.061	8.04624E-1	  -746.683	5.31534E-1	  -998.723	9.02517E-3	  -987.072	3.74257E-3	  -891.428	4.08354E-3	 -1067.105	1.77967E-3	 -1254.785	2.05224E-3	  -532.402	1.57334E-2	  -414.338	1.61159E-2	  -238.936	3.10063E-3	 -1136.536	3.29436E+0	1.23160E+1	1.23800E+1	2.70848E+0
  2589.844	6.51485E+0	  -756.370	2.48816E-1	  -843.968	6.86986E-1	  -849.382	3.34467E-1	 -1079.291	4.36806E-2	 -1125.270	7.02941E-3	  -908.771	2.65687E-3	 -1090.588	1.36631E-3	 -1167.361	7.65108E-4	  -496.049	1.44260E-2	  -540.310	1.47950E-2	  -358.969	3.15932E-3	 -1258.769	3.38600E+0	1.14760E+1	1.15673E+1	2.42331E+0
  2953.125	6.57615E+0	  -796.944	1.80676E-1	  -915.242	4.51932E-1	  -907.477	2.42560E-1	 -1121.289	1.66235E-1	  -960.948	2.55871E-2	  -790.863	5.95542E-3	  -980.222	1.72911E-3	 -1029.428	1.88641E-3	  -319.681	1.17465E-2	  -679.344	1.17092E-2	  -500.258	2.47137E-3	 -1401.210	3.61580E+0	1.17506E+1	1.18347E+1	2.49144E+0
  3369.141	6.64087E+0	  -861.695	1.35245E-1	  -982.879	4.40712E-1	  -967.807	2.73204E-1	 -1181.858	3.48064E-2	  -861.345	2.45018E-2	  -897.759	2.77055E-2	 -1077.942	5.95382E-3	  -901.934	1.73428E-3	  -456.321	1.11297E-2	  -599.713	1.11697E-2	  -419.569	2.43552E-3	 -1322.932	3.43119E+0	1.17227E+1	1.18431E+1	2.49467E+0
  3843.750	6.40258E+0	  -914.946	1.51781E-1	 -1007.190	4.68814E-1	 -1014.312	2.36441E-1	 -1242.119	3.77436E-2	  -869.587	1.64391E-2	 -1024.698	1.72304E-2	 -1189.150	4.20319E-3	  -999.906	1.72088E-2	  -349.652	1.85956E-3	  -445.268	3.40676E-3	  -449.314	1.49655E-3	 -1445.525	3.68239E+0	1.21445E+1	1.22753E+1	2.56966E+0
  4382.812	6.39455E+0	  -985.449	1.88794E-1	 -1132.631	5.89655E-1	 -1112.853	2.24913E-1	 -1328.956	4.30981E-3	 -1042.740	1.90456E-2	  -877.161	1.80309E-2	 -1055.761	3.75777E-3	  -874.935	1.36215E-2	  -369.591	5.13285E-3	  -595.976	5.70909E-3	  -427.706	1.10578E-3	 -1315.660	3.35088E+0	1.22848E+1	1.23796E+1	2.62970E+0
  4998.047	6.42317E+0	 -1112.768	1.63648E-1	 -1287.111	5.28920E-1	 -1263.213	2.31712E-1	 -1474.134	3.86343E-3	  -887.670	1.13656E-2	  -857.810	1.11290E-2	 -1037.102	2.14503E-3	  -853.392	3.73478E-2	  -410.698	2.53686E-3	  -587.735	3.23955E-3	  -399.563	5.88013E-4	 -1305.052	3.28532E+0	1.26520E+1	1.28193E+1	2.71698E+0
  5701.172	6.42738E+0	 -1238.402	2.19945E-1	 -1429.915	5.70033E-1	 -1409.311	1.95064E-1	 -1618.835	1.60045E-3	  -799.273	4.28604E-3	  -910.051	4.12241E-3	 -1082.612	9.50711E-4	  -907.049	6.64943E-2	  -411.319	4.04064E-3	  -629.140	3.46722E-3	  -448.905	7.60166E-4	 -1350.973	3.54377E+0	1.20997E+1	1.21772E+1	2.53837E+0
  6503.906	6.45352E+0	 -1414.326	2.60488E-1	 -1281.823	5.40769E-1	 -1259.362	2.18613E-1	 -1454.215	2.71418E-2	  -899.209	1.05499E-2	 -1020.383	9.65890E-3	 -1193.983	2.36606E-3	 -1022.809	2.32845E-1	  -508.445	8.68859E-3	  -556.526	7.72148E-3	  -378.878	1.85189E-3	 -1278.269	3.49872E+0	1.17932E+1	1.18702E+1	2.48218E+0
  7412.109	1.49892E+0	 -1534.288	5.72891E-2	 -1442.807	1.12647E-1	 -1414.422	6.09024E-2	 -1601.944	1.50729E-1	  -722.240	4.08639E-3	 -1060.522	3.76501E-3	 -1268.289	9.18076E-4	 -1049.954	4.60985E-2	  -637.301	8.63000E-3	  -530.737	8.19657E-3	  -358.552	1.63011E-3	 -1253.084	3.67267E+0	1.11601E+1	1.12731E+1	2.41211E+0
  8455.078	7.32770E-1	 -1610.553	2.89885E-2	 -1546.963	4.69082E-2	 -1513.339	3.08274E-2	 -1718.921	1.65960E-1	  -592.850	3.78616E-3	  -989.709	4.39987E-3	 -1179.378	9.27452E-4	  -978.827	2.00000E-29	  -720.000	2.00000E-29	  -360.000	2.00000E-29	  -360.000	2.00000E-29	 -1080.000	3.45051E+0	1.09076E+1	1.10191E+1	2.30539E+0
  9644.531	2.75298E+0	 -1692.210	2.06931E-1	 -1673.968	1.97695E-1	 -1615.237	1.55118E-1	 -1859.336	4.05212E-2	  -665.828	1.30392E-3	  -994.432	8.65979E-4	 -1186.951	1.78862E-4	 -1009.988	2.00000E-29	  -720.000	2.00000E-29	  -360.000	2.00000E-29	  -360.000	2.00000E-29	 -1080.000	3.47956E+0	1.05882E+1	1.06769E+1	2.23830E+0
 10998.047	1.45495E-1	 -1872.146	2.32074E-2	 -1608.505	3.52329E-2	 -1513.289	1.24910E-2	 -1799.929	2.99262E-3	  -653.548	3.55977E-3	 -1053.706	3.89259E-3	 -1223.682	7.50196E-4	 -1046.305	2.00000E-29	  -720.000	2.00000E-29	  -360.000	2.00000E-29	  -360.000	2.00000E-29	 -1080.000	3.34370E+0	1.07790E+1	1.09709E+1	2.33393E+0
