# Supplementary material for: The impact of size on middle-ear sound transmission in elephants, the largest terrestrial mammal
Source: PLoS One. 2024 Apr 10;19(4):e0298535. doi: 10.1371/journal.pone.0298535 (PMC11006165; doi:10.1371/journal.pone.0298535)
Supplement: S1 Data — (ZIP) [file pone.0298535.s008.zip › S1_Data/TB18_1008S_3D OC_SH1 R01.dbf2]

%
%
%
%SyncAv (v0.36); Mon, Mar 18, 2019; 2:59:54 PM
%Distortion (Sine Sequence) Measurement (Fmin: 17.578125; Fmax: 10998.046875; # Freqs: 48; Log-Spaced Freqs)
%     Sampling rate: 48000 Hz; FFT length: 8192; # averages: 1
%     Input Voltage range: -10.000 to 10.000
%Output Channel Assignment(s):
%     "AO ch0" = PXI1Slot2/ao1
%Input Channel Assignment(s):
%     "AI ch0" = PXI1Slot4/ai0
%     "AI ch1" = PXI1Slot4/ai1
%     "AI ch2" = PXI1Slot4/ai2
%     "AI ch3" = PXI1Slot4/ai3
%Output Channel Stimuli:
%     AO ch0: Sine; 1.000000E-1 V (peak); 0.000 deg. phase
%Stimulus EQ Settings:
%     AO ch0: "Based on: distortion file (log. mag., log. freq. spacing), path: C:\Users\guanx\OtoBiomech Dropbox\Projects\Middle-Ear Projects\Experiments\Human\OCT\Tensor tympani\NCTT_Expt01\NC_TTExpt_Data01\TB18\1006S_3D OC_SPC0 ST1_0.00 R00.dbf2" (49 pts; Gains from -12.38 dB to 25.00 dB) 
%Calibration Settings (Sensitivity only):
%     AI ch0 Gain: -
%     AI ch1 Gain: -
%     AI ch2 Gain: -
%     AI ch3 Gain: -
%     AI ch0 Sensitivity (Pa): C:\Users\guanx\OtoBiomech Dropbox\Projects\Middle-Ear Projects\Experiments\Human\Bone conduction middle ear\Calibrations\Ch3-ER7C calib 180615\ch3ER7C_48000_SF_8192_fft.col2
%     AI ch1 Sensitivity (mm/s): 2.000000E-1
%     AI ch2 Sensitivity (mm/s): 2.000000E-1
%     AI ch3 Sensitivity (mm/s): 2.000000E-1
%XYZ Position Information (mm; +/- defined by axes):
%     Abs. Pos. of Zero Ref.: X0=-0.000000, Y0=-0.000000, Z0=-0.000000
%     Cur. Pos. Rel. to Zero Ref.: X=-92.662500, Y=-70.837500, Z=-58.150000
%Freq. (Hz)	ch0_PrMg  	ch0_PrPh	ch1_PrMg  	ch1_PrPh	ch2_PrMg  	ch2_PrPh	ch3_PrMg  	ch3_PrPh	ch0_2HMg  	ch0_2HPh	ch1_2HMg  	ch1_2HPh	ch2_2HMg  	ch2_2HPh	ch3_2HMg  	ch3_2HPh	ch0_3HMg  	ch0_3HPh	ch1_3HMg  	ch1_3HPh	ch2_3HMg  	ch2_3HPh	ch3_3HMg  	ch3_3HPh	ch0_THD+N  	ch1_THD+N  	ch2_THD+N  	ch3_THD+N  	
    17.578	6.50168E+0	  -176.876	8.44902E-3	   -79.536	2.62388E-2	   -41.960	2.12557E-2	   146.205	1.73547E-2	   -69.184	3.32233E-3	  -171.787	4.33747E-3	   -59.224	4.26372E-3	   148.396	1.12446E-2	    67.012	1.39030E-3	  -152.167	2.38148E-3	  -107.025	1.53101E-3	   123.139	3.14210E+0	1.15592E+0	1.80800E+0	3.57439E-1
    23.437	6.45312E+0	  -191.440	1.49639E-2	  -206.099	5.90975E-3	   -86.957	2.40844E-2	   137.415	9.64575E-3	  -201.874	7.08050E-4	   -94.567	5.71766E-3	  -157.493	1.60325E-3	   287.598	1.19988E-3	   -37.814	8.19990E-4	   -67.532	1.14304E-3	   -79.259	8.47654E-4	   245.924	3.15599E+0	1.20948E+0	1.75658E+0	3.23306E-1
    29.297	6.47348E+0	  -214.406	5.36347E-3	   -54.939	1.16862E-2	   -71.715	1.58492E-2	    97.131	5.13741E-3	  -248.254	7.26148E-4	  -195.599	1.65345E-3	  -103.006	1.59602E-3	   392.203	1.56237E-3	     2.512	2.86073E-3	    22.551	1.74997E-3	    -6.408	1.88802E-3	   235.612	3.19281E+0	1.17341E+0	1.81911E+0	3.18084E-1
    35.156	6.45607E+0	  -225.410	3.87848E-3	  -148.899	1.74575E-2	   -95.634	2.56961E-2	    92.646	8.62197E-3	  -180.856	1.84562E-3	  -257.656	2.13465E-3	   -70.058	1.51373E-3	   453.515	1.42868E-3	   136.022	1.12998E-3	    87.010	3.83203E-4	  -169.542	1.21340E-3	   101.850	3.35270E+0	1.21299E+0	1.75757E+0	3.63820E-1
    41.016	6.45969E+0	  -234.954	8.08593E-3	  -103.153	2.15067E-2	  -104.091	2.64749E-2	    77.015	6.68122E-3	  -235.303	6.75602E-4	  -254.639	1.66856E-3	   -39.668	6.65591E-4	   315.507	4.90072E-3	     2.411	7.60502E-4	   118.864	8.87357E-4	  -282.620	1.26584E-4	    -7.067	3.24629E+0	1.16910E+0	1.71160E+0	3.17079E-1
    46.875	6.46442E+0	  -247.155	1.25479E-2	  -126.434	2.54692E-2	  -109.391	2.93715E-2	    66.657	1.57383E-4	  -173.614	2.69151E-4	  -198.556	1.25752E-3	  -208.211	6.66330E-4	   271.083	1.90797E-3	    68.336	6.84950E-4	   -39.103	1.07076E-3	  -399.883	7.10834E-4	  -115.288	3.21619E+0	1.22504E+0	1.75941E+0	3.59548E-1
    52.734	6.45958E+0	  -253.982	1.25653E-2	  -130.682	2.95317E-2	  -128.415	3.61837E-2	    54.773	4.20790E-3	  -208.405	1.00021E-3	  -141.376	2.13495E-3	  -289.546	3.96198E-4	   371.683	7.60680E-4	  -111.354	5.10147E-4	  -120.679	1.15163E-3	  -239.003	9.21241E-4	   -94.232	3.32846E+0	1.22161E+0	1.80380E+0	4.00246E-1
    58.594	6.44565E+0	  -262.017	1.66108E-2	  -133.649	3.26239E-2	  -133.733	4.25515E-2	    48.886	6.17080E-3	  -154.990	4.01114E-4	  -167.615	2.93143E-3	  -436.995	2.26226E-4	   221.847	6.08733E-3	   -66.627	5.39060E-4	   -98.332	4.53747E-4	  -126.283	1.03613E-4	  -179.416	3.27745E+0	1.24842E+0	1.76919E+0	3.55922E-1
    64.453	6.45426E+0	  -267.611	1.78580E-2	  -139.432	4.21768E-2	  -142.832	4.95819E-2	    38.295	1.32705E-3	  -155.600	3.80582E-4	   -64.356	6.21911E-4	  -331.850	6.32258E-4	   271.074	2.18019E-3	  -104.379	4.93521E-4	   -34.679	1.31476E-4	    21.614	4.87790E-4	  -100.612	3.28157E+0	1.23682E+0	1.75772E+0	3.89115E-1
    76.172	6.44892E+0	  -276.912	2.11923E-2	  -152.290	5.14571E-2	  -150.628	6.40693E-2	    26.735	2.44184E-3	  -235.573	4.62346E-4	  -201.451	8.62959E-4	  -218.120	3.19044E-4	   345.812	1.74125E-3	    16.995	4.35513E-4	  -194.164	3.94865E-4	   116.903	5.13078E-4	   -78.243	3.40445E+0	1.19203E+0	1.75134E+0	3.47703E-1
    87.891	6.44515E+0	  -283.641	2.50071E-2	  -169.450	6.43083E-2	  -162.874	7.95145E-2	    14.942	4.53122E-3	  -131.602	2.81196E-4	   -27.466	6.61576E-4	  -261.132	3.53300E-4	   248.945	3.60385E-3	   114.407	3.18872E-4	  -167.333	6.98231E-4	     4.169	2.86590E-4	   -90.539	3.25926E+0	1.24707E+0	1.72689E+0	3.33452E-1
    99.609	6.44422E+0	  -289.931	3.31092E-2	  -178.747	8.20304E-2	  -175.261	9.74688E-2	     7.062	2.23034E-3	  -219.162	4.71194E-4	     1.466	1.49197E-4	   -90.932	3.23226E-4	    88.698	2.01758E-2	   230.255	6.28714E-4	  -255.890	6.04755E-4	     2.878	9.90677E-4	  -226.129	3.35213E+0	1.21788E+0	1.77593E+0	3.38642E-1
   111.328	6.43747E+0	  -294.982	3.84290E-2	  -182.580	9.28705E-2	  -181.237	1.14912E-1	     0.110	4.43020E-3	  -230.164	4.19045E-4	   -64.016	8.89962E-4	  -100.892	8.79965E-4	    58.477	1.48523E-3	   213.588	6.91977E-4	   -98.313	1.86016E-3	   134.958	1.32356E-4	  -353.185	3.16201E+0	1.21738E+0	1.74627E+0	3.15164E-1
   128.906	6.43735E+0	  -301.554	4.81454E-2	  -193.679	1.16169E-1	  -191.868	1.41824E-1	   -11.364	5.10301E-3	  -282.827	5.47575E-4	    95.846	2.44336E-4	    40.913	5.85142E-4	    22.698	1.39281E-3	   218.905	4.31424E-4	    49.280	9.59932E-4	   121.189	2.31316E-4	  -182.553	3.28738E+0	1.21922E+0	1.69942E+0	3.19186E-1
   146.484	6.43608E+0	  -306.978	5.73779E-2	  -203.045	1.38570E-1	  -202.375	1.72066E-1	   -21.574	4.39253E-3	  -316.304	1.75502E-3	   208.654	2.04234E-3	   217.689	1.04922E-3	    16.450	1.32979E-3	   187.850	8.36941E-4	  -107.203	9.20618E-4	   262.645	1.63728E-4	  -274.453	3.23979E+0	1.25425E+0	1.75652E+0	3.37809E-1
   164.062	6.43499E+0	  -312.996	6.78374E-2	  -213.173	1.62082E-1	  -212.512	2.01613E-1	   -32.393	5.90827E-3	  -330.766	9.15071E-4	   199.141	1.66541E-3	   180.252	1.54308E-3	   -16.044	9.62999E-4	   249.535	5.39797E-4	  -125.270	1.15603E-3	   244.973	1.65095E-4	  -207.244	3.27584E+0	1.24216E+0	1.76807E+0	3.24189E-1
   187.500	6.43685E+0	  -320.211	7.99170E-2	  -225.968	1.88465E-1	  -225.674	2.32451E-1	   -45.895	2.50750E-3	  -359.691	2.34322E-4	    30.246	9.59303E-4	    61.247	1.18447E-3	   -59.142	6.57532E-4	    72.426	1.09912E-3	    18.294	5.60624E-4	   361.999	8.42881E-5	   -46.097	3.23659E+0	1.26680E+0	1.78482E+0	3.66813E-1
   210.937	6.43749E+0	  -327.620	9.10164E-2	  -237.786	2.15480E-1	  -236.876	2.66028E-1	   -56.217	1.81349E-2	  -379.752	1.08394E-3	    42.803	1.57895E-3	    67.872	2.09023E-3	  -101.064	1.26857E-3	    78.503	8.23815E-4	   174.967	1.47223E-3	   520.132	3.18908E-4	   -22.415	3.24244E+0	1.25022E+0	1.81633E+0	3.31637E-1
   246.094	6.45969E+0	  -339.074	1.09383E-1	  -253.437	2.58262E-1	  -253.392	3.24742E-1	   -73.642	4.49022E-3	  -440.615	1.26264E-4	    57.283	7.73291E-4	    83.618	1.70896E-3	  -102.215	2.41379E-3	    88.160	1.91103E-3	   122.078	2.61992E-3	   475.480	5.83186E-4	   -64.553	3.42042E+0	1.30148E+0	1.86063E+0	3.81573E-1
   275.391	6.48243E+0	  -348.609	1.25687E-1	  -267.688	2.97951E-1	  -267.912	3.74761E-1	   -88.325	4.30310E-3	  -514.815	1.27971E-3	    69.760	2.82148E-3	    70.323	2.37225E-3	  -123.072	2.82364E-3	     8.102	1.29559E-3	   224.200	5.85198E-4	   593.186	1.20672E-4	    65.946	3.32243E+0	1.32150E+0	1.88628E+0	3.62470E-1
   316.406	6.53521E+0	  -361.735	1.50580E-1	  -286.520	3.52816E-1	  -287.204	4.45013E-1	  -108.079	5.09223E-3	  -532.394	6.20674E-4	   -25.190	1.77234E-3	    32.723	2.45048E-3	  -162.494	1.69017E-3	    30.852	2.83292E-3	   384.835	3.86637E-3	   738.376	8.55184E-4	   196.676	3.14988E+0	1.38081E+0	1.92004E+0	3.76718E-1
   363.281	6.56066E+0	  -376.071	1.76787E-1	  -307.403	4.05507E-1	  -308.666	5.15729E-1	  -130.022	6.04849E-3	  -616.991	7.97595E-4	   -58.491	2.53760E-3	   -27.310	2.68709E-3	  -214.227	1.63794E-3	   192.993	4.02454E-4	   290.951	7.78139E-4	   652.494	3.04439E-4	   164.185	3.30600E+0	1.44539E+0	2.09590E+0	4.51697E-1
   410.156	6.59491E+0	  -388.524	2.04265E-1	  -323.453	4.69351E-1	  -324.688	5.95820E-1	  -146.185	1.15428E-2	  -673.016	2.30214E-3	   -98.577	3.88707E-3	   -70.963	3.38836E-3	  -264.082	1.59419E-3	   243.794	1.13383E-3	   459.950	9.95623E-4	   827.019	4.01409E-4	   297.970	3.28305E+0	1.44650E+0	2.01542E+0	4.09542E-1
   468.750	6.60917E+0	  -400.868	2.56692E-1	  -344.473	5.82216E-1	  -346.271	7.45538E-1	  -168.028	1.75122E-2	  -712.816	2.24142E-3	  -121.011	5.16931E-3	  -110.437	5.23920E-3	  -290.342	1.08133E-3	    93.846	1.44052E-3	   565.943	2.13502E-3	   920.840	4.09255E-4	   379.209	3.24926E+0	1.48012E+0	2.05767E+0	4.09704E-1
   533.203	6.61427E+0	  -412.778	2.98830E-1	  -366.392	6.64202E-1	  -368.825	8.56312E-1	  -191.086	1.47778E-2	  -824.507	2.19922E-3	  -259.333	2.39714E-3	  -196.119	3.62871E-3	  -404.091	2.38897E-4	     7.429	1.74466E-4	   416.409	1.10727E-4	  1023.439	2.62297E-4	   350.161	3.19857E+0	1.56801E+0	2.25460E+0	4.34253E-1
   609.375	6.63079E+0	  -430.564	3.61776E-1	  -393.003	7.76118E-1	  -395.370	1.00811E+0	  -217.915	1.21272E-2	  -813.292	2.10250E-3	  -229.698	4.93511E-3	  -184.905	3.75024E-3	  -354.500	1.29864E-3	   -90.801	1.03716E-4	   507.813	5.02427E-4	   854.486	4.30215E-4	   300.296	3.32613E+0	1.60229E+0	2.24133E+0	4.15783E-1
   697.266	6.64315E+0	  -459.537	4.78343E-1	  -438.275	9.92841E-1	  -440.343	1.30748E+0	  -262.873	2.39248E-2	  -940.452	5.45598E-3	   -54.164	2.84811E-3	  -315.100	5.47841E-3	  -493.665	1.40642E-3	    19.910	2.20856E-4	   381.061	2.85232E-4	   918.306	8.26099E-4	   471.939	3.44014E+0	1.72766E+0	2.43627E+0	4.69674E-1
   796.875	6.51213E+0	  -497.893	5.77335E-1	  -503.167	1.14533E+0	  -504.782	1.53968E+0	  -327.086	2.71542E-2	 -1074.307	3.08444E-3	  -214.268	7.46552E-3	  -430.840	7.61315E-3	  -637.412	2.36082E-3	   166.837	3.29996E-4	   235.216	6.93568E-4	  1095.959	1.02128E-3	   606.540	3.39182E+0	1.96477E+0	2.67637E+0	5.10715E-1
   908.203	6.46302E+0	  -521.689	5.64559E-1	  -558.783	1.04665E+0	  -559.542	1.44308E+0	  -380.794	1.08160E-2	 -1204.135	4.29422E-4	  -371.584	4.34090E-3	  -544.234	3.42721E-3	  -461.214	2.47318E-3	   197.172	2.77928E-3	   300.776	1.34295E-3	  1015.747	3.87060E-4	   748.008	3.32622E+0	1.74392E+0	2.50640E+0	4.79236E-1
  1031.250	6.45417E+0	  -534.388	4.57624E-1	  -608.356	7.92621E-1	  -606.245	1.16510E+0	  -422.270	7.16764E-3	 -1160.822	2.71549E-3	  -268.637	5.17213E-3	  -605.726	3.52614E-3	  -323.555	1.78473E-3	   179.679	7.89520E-3	   168.220	8.63971E-3	   887.082	1.45696E-3	   710.365	3.49934E+0	1.64852E+0	2.41464E+0	4.60121E-1
  1177.734	6.30441E+0	  -541.868	1.51672E-1	  -636.410	2.71909E-1	  -637.420	6.36899E-1	  -444.808	8.90572E-3	 -1270.709	4.83007E-3	  -445.325	3.55274E-3	  -440.664	1.27743E-3	  -475.590	3.71452E-3	   109.015	5.45766E-4	   325.031	2.86129E-4	   740.431	1.62080E-4	   836.077	3.81810E+0	1.30746E+0	2.16618E+0	3.97120E-1
  1341.797	6.49815E+0	  -570.775	1.98284E-1	  -614.027	1.25464E-1	  -604.853	5.18263E-1	  -461.992	2.69479E-3	 -1436.331	2.63811E-3	  -463.508	1.64675E-3	  -452.924	4.13336E-4	  -572.069	3.54363E-3	    42.548	3.85991E-4	   249.922	1.12197E-3	   636.924	8.07052E-5	   768.415	3.42145E+0	1.29271E+0	2.19425E+0	3.91638E-1
  1529.297	6.54369E+0	  -596.103	2.79208E-1	  -671.965	2.94215E-1	  -588.154	5.36231E-1	  -484.514	5.45401E-3	 -1470.684	8.83376E-4	  -358.394	1.60866E-3	  -411.629	4.24454E-4	  -603.352	6.41760E-3	   -32.819	1.33054E-3	   143.028	1.77685E-3	   525.793	4.54771E-4	   695.649	3.34747E+0	1.28823E+0	2.26930E+0	4.23996E-1
  1746.094	6.45222E+0	  -608.443	1.58703E-1	  -712.698	5.02201E-1	  -618.933	6.53200E-1	  -508.111	1.11805E-2	 -1551.161	1.30081E-3	  -209.464	1.83250E-3	  -547.580	5.39053E-4	  -508.830	7.86245E-3	  -184.626	1.09352E-4	    42.695	9.37485E-4	   381.088	3.01642E-4	   553.064	3.63318E+0	1.31600E+0	2.31117E+0	4.06764E-1
  1992.187	6.40659E+0	  -624.118	9.86215E-2	  -705.326	6.22565E-1	  -651.840	6.23100E-1	  -550.131	1.15438E-2	 -1603.822	4.83616E-4	   -29.786	1.34952E-3	  -678.941	1.85944E-4	  -602.355	8.77954E-3	  -359.183	6.06003E-4	   136.085	9.73493E-4	   515.553	2.55353E-4	   694.450	3.28539E+0	1.23637E+0	2.28002E+0	3.30419E-1
  2273.437	6.44754E+0	  -687.574	1.59977E-1	  -753.269	8.26622E-1	  -738.261	5.01023E-1	  -635.599	9.34823E-3	 -1708.168	1.22784E-3	  -120.703	2.40179E-3	  -816.648	8.68588E-4	  -548.708	2.28834E-3	  -534.652	4.57980E-4	   157.959	1.20851E-3	   507.543	7.38055E-5	   856.329	3.60797E+0	1.22710E+0	2.42853E+0	3.51645E-1
  2589.844	6.48991E+0	  -756.285	1.96740E-1	  -854.102	7.21193E-1	  -843.039	3.28348E-1	  -714.787	4.38517E-2	 -1845.797	1.02493E-3	  -249.515	3.40528E-3	  -941.645	2.17182E-3	  -414.054	9.87330E-4	  -492.849	3.47090E-4	   198.289	4.96091E-4	   583.496	8.25974E-5	   906.485	3.57047E+0	1.15545E+0	2.31525E+0	3.50026E-1
  2953.125	6.55187E+0	  -797.105	1.51266E-1	  -923.496	4.77838E-1	  -902.268	2.41896E-1	  -757.802	1.65954E-1	 -1681.157	6.14860E-3	   -79.878	1.42169E-2	  -778.339	5.08103E-3	  -262.167	2.03912E-3	  -348.460	4.66390E-4	    47.341	5.71435E-4	   572.341	1.11278E-4	  1068.215	3.67338E+0	1.14736E+0	2.31433E+0	3.18345E-1
  3369.141	6.61375E+0	  -861.366	1.23777E-1	  -985.586	4.63620E-1	  -964.874	2.75514E-1	  -819.025	3.52690E-2	 -1581.977	1.35170E-3	   -33.870	2.35302E-3	  -701.398	9.26017E-4	  -199.597	9.62872E-4	  -480.325	1.18186E-4	    72.724	6.78057E-4	   456.384	8.80667E-5	  1213.718	3.62074E+0	1.15184E+0	2.29244E+0	3.04037E-1
  3843.750	6.53087E+0	  -913.299	1.78098E-1	 -1011.845	5.22977E-1	 -1013.017	2.66995E-1	  -878.909	3.75963E-2	 -1590.331	1.69058E-3	   -63.119	2.69931E-3	  -770.138	1.43821E-3	  -231.625	1.87888E-2	  -353.825	2.95498E-3	   214.808	4.60922E-3	   315.114	9.16183E-4	  1077.090	3.48779E+0	1.14488E+0	2.33172E+0	3.76102E-1
  4382.812	6.47275E+0	  -985.925	2.11619E-1	 -1130.219	5.48172E-1	 -1117.101	2.27141E-1	  -972.770	3.94366E-3	 -1764.007	1.82503E-4	  -223.882	8.43718E-4	  -608.141	1.71004E-4	   -79.428	1.43931E-2	  -367.771	2.10038E-4	    81.787	1.08414E-3	   246.708	7.16592E-5	  1239.777	3.33974E+0	1.11284E+0	2.27526E+0	3.18184E-1
  4998.047	6.40873E+0	 -1112.977	1.80679E-1	 -1280.305	4.83569E-1	 -1263.129	2.24408E-1	 -1114.126	4.56564E-3	 -1614.372	1.89991E-4	  -234.372	2.16734E-4	  -428.744	1.64080E-4	    -7.792	3.61539E-2	  -411.169	1.17337E-4	   -29.107	5.67022E-4	   153.380	6.31698E-5	  1117.569	3.29567E+0	1.12611E+0	2.25383E+0	3.12084E-1
  5701.172	6.40511E+0	 -1238.487	2.25529E-1	 -1423.344	5.22946E-1	 -1408.714	1.90658E-1	 -1258.445	7.71343E-4	 -1510.759	2.66859E-4	  -174.195	7.71891E-4	  -321.340	1.03104E-4	   163.520	6.71325E-2	  -410.979	7.81523E-5	  -180.052	1.11955E-3	    35.206	7.39776E-5	   997.122	3.49414E+0	1.13207E+0	2.25614E+0	4.29804E-1
  6503.906	6.47061E+0	 -1414.063	2.69640E-1	 -1278.472	5.24533E-1	 -1258.721	2.25822E-1	 -1093.189	2.79583E-2	 -1620.160	9.22867E-4	   -88.170	2.11723E-3	  -365.838	1.93611E-4	    -9.200	2.33049E-1	  -508.686	1.91248E-4	  -296.189	1.13923E-3	  -111.664	1.52339E-4	   822.634	3.54044E+0	1.10479E+0	2.22371E+0	3.12853E-1
  7412.109	1.49961E+0	 -1534.208	6.15807E-2	 -1439.953	1.02579E-1	 -1412.241	5.93109E-2	 -1241.325	1.51213E-1	 -1442.102	5.01935E-4	    40.513	1.84690E-3	  -217.677	3.35374E-4	    54.796	4.48546E-2	  -637.965	3.03833E-4	  -357.472	6.36475E-4	  -254.109	1.40152E-4	   683.685	3.52944E+0	1.09015E+0	2.13553E+0	3.02781E-1
  8455.078	7.31251E-1	 -1610.485	3.24503E-2	 -1546.432	4.12259E-2	 -1506.483	2.92135E-2	 -1357.209	1.68914E-1	 -1313.142	2.77050E-4	   122.538	1.13823E-3	  -114.215	1.83569E-4	   130.773	2.00000E-29	  -720.000	2.00000E-29	  -360.000	2.00000E-29	  -360.000	2.00000E-29	   720.000	3.45570E+0	1.08253E+0	2.06947E+0	3.29698E-1
  9644.531	2.75508E+0	 -1692.161	2.09968E-1	 -1675.969	1.90668E-1	 -1606.225	1.47526E-1	 -1496.289	4.71686E-2	 -1385.401	3.33229E-4	   244.242	6.00412E-4	  -176.779	8.49401E-5	   -23.455	2.00000E-29	  -720.000	2.00000E-29	  -360.000	2.00000E-29	  -360.000	2.00000E-29	   720.000	3.18244E+0	1.09170E+0	2.08556E+0	2.92022E-1
 10998.047	1.46215E-1	 -1512.532	2.57651E-2	 -1603.926	3.25569E-2	 -1503.483	1.15705E-2	 -1439.540	4.23832E-3	 -1351.674	2.61883E-4	   234.968	6.81874E-4	  -267.187	5.71446E-5	    56.770	2.00000E-29	  -720.000	2.00000E-29	  -360.000	2.00000E-29	  -360.000	2.00000E-29	   720.000	3.39112E+0	1.10527E+0	2.10912E+0	3.73194E-1
