# Supplementary material for: The impact of size on middle-ear sound transmission in elephants, the largest terrestrial mammal
Source: PLoS One. 2024 Apr 10;19(4):e0298535. doi: 10.1371/journal.pone.0298535 (PMC11006165; doi:10.1371/journal.pone.0298535)
Supplement: S1 Data — (ZIP) [file pone.0298535.s008.zip › S1_Data/TB19_1004S_3D OC_SH2 R00.dbf2]

%
%
%
%SyncAv (v0.35); Tue, Apr 16, 2019; 4:30:49 PM
%Distortion (Sine Sequence) Measurement (Fmin: 17.578125; Fmax: 10998.046875; # Freqs: 48; Log-Spaced Freqs)
%     Sampling rate: 48000 Hz; FFT length: 8192; # averages: 10
%     Input Voltage range: -10.000 to 10.000
%Output Channel Assignment(s):
%     "AO ch0" = PXI1Slot2/ao1
%Input Channel Assignment(s):
%     "AI ch0" = PXI1Slot4/ai0
%     "AI ch1" = PXI1Slot4/ai1
%     "AI ch2" = PXI1Slot4/ai2
%     "AI ch3" = PXI1Slot4/ai3
%Output Channel Stimuli:
%     AO ch0: Sine; 1.000000E-1 V (peak); 0.000 deg. phase
%Stimulus EQ Settings:
%     AO ch0: "Based on: distortion file (log. mag., log. freq. spacing), path: C:\Users\DHARMAA\OtoBiomech Dropbox\Projects\Middle-Ear Projects\Experiments\Human\Bone conduction middle ear\XG_Data01\TB19\1100S_3D OC_SPC3 R00.dbf2" (49 pts; Gains from -8.74 dB to 25.00 dB) 
%Calibration Settings (Sensitivity only):
%     AI ch0 Gain: -
%     AI ch1 Gain: -
%     AI ch2 Gain: -
%     AI ch3 Gain: -
%     AI ch0 Sensitivity (Pa): C:\Users\DHARMAA\OtoBiomech Dropbox\Projects\Middle-Ear Projects\Experiments\Human\Bone conduction middle ear\Calibrations\Ch3-ER7C calib 180615\ch3ER7C_48000_SF_8192_fft.col2
%     AI ch1 Sensitivity (mm/s): 2.000000E-1
%     AI ch2 Sensitivity (mm/s): 2.000000E-1
%     AI ch3 Sensitivity (mm/s): 2.000000E-1
%XYZ Position Information (mm; +/- defined by axes):
%     Abs. Pos. of Zero Ref.: X0=0.000000, Y0=0.000000, Z0=-0.000000
%     Cur. Pos. Rel. to Zero Ref.: X=93.100000, Y=77.050000, Z=-54.650000
%Freq. (Hz)	ch0_PrMg  	ch0_PrPh	ch1_PrMg  	ch1_PrPh	ch2_PrMg  	ch2_PrPh	ch3_PrMg  	ch3_PrPh	ch0_2HMg  	ch0_2HPh	ch1_2HMg  	ch1_2HPh	ch2_2HMg  	ch2_2HPh	ch3_2HMg  	ch3_2HPh	ch0_3HMg  	ch0_3HPh	ch1_3HMg  	ch1_3HPh	ch2_3HMg  	ch2_3HPh	ch3_3HMg  	ch3_3HPh	ch0_THD+N  	ch1_THD+N  	ch2_THD+N  	ch3_THD+N  	
    17.578	5.38991E+0	  -168.511	2.27782E-3	   -11.448	2.26799E-3	   -14.289	1.05032E-3	  -178.988	1.19294E-1	  -135.209	8.29034E-4	   115.151	7.80905E-4	    87.577	4.06455E-4	   129.581	5.52921E-2	   106.729	1.00881E-3	  -159.827	9.11370E-4	  -129.393	3.69010E-4	    67.452	1.16830E+0	3.46893E-1	4.55717E-1	7.54473E-2
    23.437	5.40812E+0	  -180.922	2.99757E-3	   -41.455	3.82380E-3	   -28.081	1.18379E-3	  -221.659	8.12322E-2	  -164.773	4.13570E-5	   149.987	1.63705E-4	   -47.817	6.04775E-5	   141.706	4.49526E-2	    69.437	3.64056E-4	  -156.796	1.38648E-4	  -218.399	7.68584E-5	   -29.809	1.11706E+0	4.65042E-1	5.51079E-1	9.94285E-2
    29.297	5.40660E+0	  -202.328	3.56368E-3	   -64.762	3.77433E-3	   -63.809	1.64693E-3	  -237.287	6.54377E-2	  -189.969	6.17398E-4	   -11.668	4.30278E-4	   -74.687	3.21980E-4	    78.392	3.69614E-2	    42.564	1.00888E-4	  -210.191	4.13244E-4	  -232.820	1.27453E-4	   -25.238	1.10086E+0	4.65149E-1	5.61212E-1	9.99760E-2
    35.156	5.43187E+0	  -212.024	6.11987E-3	   -85.979	5.71292E-3	   -85.352	1.79367E-3	  -244.721	4.53516E-2	  -205.071	2.46187E-4	   -81.149	1.93131E-4	   -81.144	9.68898E-5	   103.847	2.90614E-2	    16.013	1.77668E-4	  -203.651	2.15805E-4	  -373.704	2.35786E-4	   -32.008	1.09770E+0	3.41314E-1	4.54441E-1	7.44521E-2
    41.016	5.43924E+0	  -220.792	6.20418E-3	   -89.332	5.92831E-3	   -89.794	2.39621E-3	  -265.913	3.11449E-2	  -221.268	1.41491E-4	  -203.847	2.82526E-4	  -222.394	1.52678E-4	   -66.808	2.09669E-2	    -7.273	1.26680E-4	  -229.132	2.39763E-4	  -504.953	4.90683E-5	  -159.396	1.10182E+0	4.80696E-1	5.72321E-1	1.02938E-1
    46.875	5.41856E+0	  -232.573	7.22224E-3	  -100.940	6.87064E-3	   -88.496	3.45563E-3	  -263.942	3.81752E-2	  -237.925	9.24877E-5	   -99.128	2.46425E-4	  -134.421	9.39104E-5	    37.404	2.27591E-2	   -25.942	1.45545E-4	  -262.297	1.45644E-4	  -595.042	5.87324E-5	   -94.134	1.03999E+0	2.90489E-1	4.15331E-1	6.45376E-2
    52.734	5.42247E+0	  -239.291	1.06501E-2	  -100.762	1.08061E-2	  -103.107	4.74603E-3	  -285.406	3.00495E-2	  -253.560	1.57911E-4	  -137.964	7.95839E-5	   -24.765	1.48155E-4	    16.111	1.82585E-2	   -44.168	2.92061E-4	  -300.978	1.27764E-4	  -694.236	1.27188E-5	  -229.880	1.04939E+0	5.27482E-1	6.10784E-1	1.11606E-1
    58.594	5.42207E+0	  -247.644	1.24883E-2	  -112.362	1.17092E-2	  -110.732	5.40457E-3	  -294.306	1.82460E-2	  -267.575	9.63689E-5	  -128.166	1.62477E-4	  -145.079	6.12353E-5	    76.245	1.17312E-2	   -64.248	1.40962E-4	  -338.881	2.03653E-4	  -656.139	5.60936E-5	  -108.717	9.99886E-1	3.37511E-1	4.54068E-1	7.39042E-2
    64.453	5.41430E+0	  -253.805	1.41481E-2	  -121.437	1.39743E-2	  -117.941	6.53771E-3	  -313.264	1.84350E-2	  -277.953	6.06160E-5	  -127.569	1.17076E-4	  -118.921	4.24685E-5	   -75.809	1.13084E-2	   -79.639	1.06913E-4	  -317.386	4.47515E-5	  -630.793	4.27962E-5	  -172.011	1.01084E+0	2.89600E-1	4.23938E-1	6.48225E-2
    76.172	5.40179E+0	  -264.823	2.00233E-2	  -136.272	2.38376E-2	  -128.337	5.05879E-3	  -357.000	7.61486E-3	  -292.229	1.55985E-4	  -201.106	3.76344E-5	   -74.282	8.65932E-5	     1.673	4.68239E-3	  -104.533	1.17921E-4	  -307.480	4.37635E-5	  -750.459	3.03824E-5	  -236.245	1.02261E+0	3.67810E-1	4.74451E-1	8.09459E-2
    87.891	5.37735E+0	  -273.852	1.98822E-2	  -169.985	2.07081E-2	  -191.006	1.04035E-2	  -323.260	3.89351E-3	  -304.568	3.05175E-5	  -209.369	1.17903E-4	   -77.275	3.21376E-5	   -44.366	2.13291E-3	  -149.604	1.20081E-4	  -136.046	1.36553E-4	  -762.795	5.26759E-5	  -334.919	1.06428E+0	2.77265E-1	4.11660E-1	6.45343E-2
    99.609	5.36436E+0	  -282.687	2.40934E-2	  -164.423	2.21191E-2	  -169.311	1.08130E-2	  -343.247	2.15264E-3	  -288.217	5.27450E-5	  -313.319	1.99566E-4	   -55.272	3.08324E-5	    28.266	1.76357E-3	  -147.992	3.32983E-5	  -256.633	7.41416E-5	  -871.397	2.73821E-5	  -242.954	1.00658E+0	2.95175E-1	4.23295E-1	6.75416E-2
   111.328	5.34283E+0	  -290.340	2.97176E-2	  -172.697	2.61041E-2	  -177.854	1.28230E-2	  -352.297	3.03107E-3	  -272.717	1.93609E-5	  -425.082	1.61563E-4	  -115.894	2.16580E-5	    34.935	2.16446E-3	  -235.486	2.96357E-5	   -77.146	7.31750E-5	  -867.348	3.22649E-5	  -326.227	9.59528E-1	2.98145E-1	4.24248E-1	6.73484E-2
   128.906	5.31756E+0	  -300.485	3.73615E-2	  -186.032	3.38058E-2	  -191.252	1.59858E-2	  -367.500	2.41924E-3	  -272.967	8.06527E-5	  -537.426	2.48496E-4	  -163.429	2.15909E-5	    17.614	6.45198E-4	  -215.828	1.09544E-3	  -124.190	1.04580E-3	  -972.624	1.94881E-4	  -468.352	1.02296E+0	2.42465E-1	3.80117E-1	5.76170E-2
   146.484	5.29973E+0	  -308.714	4.50353E-2	  -200.469	4.16308E-2	  -203.040	1.82504E-2	  -382.324	2.44999E-3	  -292.973	1.69229E-4	  -539.094	2.08992E-4	  -194.583	5.88653E-5	   -17.577	8.17902E-4	  -209.928	9.76765E-5	  -206.068	1.45938E-4	  -991.229	2.02432E-5	  -402.831	1.06039E+0	2.97887E-1	4.30150E-1	6.76038E-2
   164.062	5.28938E+0	  -316.674	5.26742E-2	  -211.263	4.73799E-2	  -213.992	2.11805E-2	  -393.059	2.61239E-3	  -297.331	1.26277E-4	  -559.514	2.49906E-4	  -171.935	4.42443E-5	  -111.480	2.82410E-4	   -85.240	3.55974E-5	  -164.738	1.02269E-4	 -1055.460	1.12003E-4	  -292.645	1.03984E+0	2.55282E-1	3.85840E-1	5.97001E-2
   187.500	5.28736E+0	  -325.150	6.14804E-2	  -225.169	5.74205E-2	  -228.211	2.52781E-2	  -407.052	2.84701E-3	  -317.744	2.27654E-4	  -487.713	9.21332E-4	  -210.818	1.44066E-4	   -72.511	3.59892E-4	    68.239	7.24248E-5	  -153.604	2.11863E-4	  -882.627	2.18382E-6	  -378.579	1.03868E+0	2.75559E-1	4.10020E-1	6.40492E-2
   210.937	5.29064E+0	  -332.350	7.10278E-2	  -237.125	6.64153E-2	  -240.849	2.92828E-2	  -419.903	2.40419E-3	  -348.984	4.58164E-5	  -357.775	8.04425E-4	  -219.170	6.96911E-5	  -125.758	6.17784E-4	   121.290	1.35739E-4	   -35.736	2.15950E-4	  -983.072	2.98199E-5	  -479.154	1.04984E+0	2.50070E-1	3.89304E-1	6.00396E-2
   246.094	5.30299E+0	  -341.559	8.32057E-2	  -251.992	7.58918E-2	  -256.073	3.41106E-2	  -436.951	2.47150E-3	  -360.040	9.90064E-5	  -294.055	4.87907E-4	  -242.012	1.88127E-4	  -147.040	5.66628E-4	   263.914	1.12371E-4	  -148.434	1.12612E-4	  -969.663	5.66580E-5	  -451.760	1.07470E+0	2.46058E-1	3.81182E-1	6.05395E-2
   275.391	5.32824E+0	  -348.354	9.37944E-2	  -262.943	8.61847E-2	  -269.030	3.76044E-2	  -446.713	4.62617E-3	  -369.864	1.76873E-4	  -292.907	5.73475E-4	  -288.340	4.32513E-5	  -199.603	5.31333E-4	   339.441	1.83302E-4	  -247.879	5.15145E-5	 -1072.391	3.30833E-5	  -495.409	9.86703E-1	2.62500E-1	3.93982E-1	5.99628E-2
   316.406	5.35661E+0	  -357.133	1.05031E-1	  -276.612	9.42731E-2	  -282.152	4.29886E-2	  -462.318	3.94315E-3	  -421.357	2.08956E-4	  -360.856	5.20447E-4	  -316.026	1.87525E-4	  -240.125	1.23364E-4	   220.618	4.69754E-5	  -362.734	1.44865E-4	 -1041.858	1.42417E-5	  -510.848	9.88548E-1	2.32931E-1	3.74046E-1	5.27026E-2
   363.281	5.36167E+0	  -367.498	1.16860E-1	  -289.782	1.03629E-1	  -295.355	4.79025E-2	  -476.233	1.73294E-3	  -406.632	2.39862E-4	  -353.535	8.66810E-4	  -354.086	3.30499E-5	  -284.352	2.36754E-4	    58.862	7.85306E-5	  -285.032	7.59862E-5	 -1138.591	6.19093E-5	  -615.105	1.02449E+0	2.46181E-1	3.73323E-1	5.53483E-2
   410.156	5.39666E+0	  -377.063	1.38529E-1	  -302.379	1.22556E-1	  -308.515	5.53624E-2	  -490.627	4.37299E-3	  -443.811	3.30931E-4	  -384.336	5.61293E-4	  -375.282	2.37377E-4	  -284.657	4.74959E-4	   222.898	2.36286E-5	  -444.580	7.81172E-5	 -1012.011	2.28859E-5	  -601.322	1.09094E+0	2.92562E-1	4.21219E-1	6.98627E-2
   468.750	5.45591E+0	  -390.755	1.55920E-1	  -320.447	1.37416E-1	  -327.214	6.31035E-2	  -509.339	3.27805E-3	  -548.773	3.63636E-4	  -462.489	7.55988E-4	  -414.203	2.42610E-4	  -326.135	3.44169E-4	   381.533	7.57930E-5	  -437.985	9.43091E-5	  -861.072	3.45102E-5	  -677.306	1.06950E+0	2.24946E-1	3.70366E-1	5.45611E-2
   533.203	5.47189E+0	  -408.140	1.78637E-1	  -341.187	1.57012E-1	  -348.581	7.29193E-2	  -531.146	1.97191E-3	  -688.897	3.81293E-4	  -513.642	9.68614E-4	  -463.028	3.52475E-4	  -350.995	1.46522E-4	   407.895	9.98523E-5	  -353.784	1.05238E-4	  -878.729	3.10487E-5	  -731.548	1.02703E+0	2.53941E-1	3.96095E-1	6.07889E-2
   609.375	5.44830E+0	  -434.603	2.07685E-1	  -372.315	1.80777E-1	  -380.726	8.50743E-2	  -564.600	2.30124E-3	  -856.035	4.35985E-4	  -610.383	5.87261E-4	  -527.159	5.44968E-4	  -460.506	3.53550E-4	   317.249	6.06232E-5	  -452.765	8.19803E-5	  -775.068	1.37117E-5	  -838.682	1.04086E+0	2.58706E-1	3.84802E-1	6.15454E-2
   697.266	5.48568E+0	  -472.818	2.51040E-1	  -415.848	2.13352E-1	  -424.971	1.02100E-1	  -609.884	3.12474E-3	  -902.015	8.18106E-4	  -673.029	1.30638E-3	  -619.789	6.56439E-4	  -524.465	4.20551E-4	   213.984	6.21814E-5	  -542.080	3.67845E-5	  -763.057	5.97986E-6	  -960.882	1.00254E+0	2.31786E-1	3.83260E-1	5.48572E-2
   796.875	5.56376E+0	  -510.182	2.92869E-1	  -461.423	2.44989E-1	  -472.749	1.19633E-1	  -659.187	4.94285E-3	  -994.377	3.35771E-4	  -787.910	1.10726E-3	  -691.243	6.70042E-4	  -644.253	1.07384E-3	    60.436	8.96251E-5	  -373.571	8.93087E-5	  -865.681	5.47703E-5	  -978.174	1.01011E+0	2.32823E-1	3.76305E-1	5.34711E-2
   908.203	5.50023E+0	  -539.435	3.44846E-1	  -498.263	2.85447E-1	  -510.121	1.37313E-1	  -697.678	6.34285E-3	 -1115.778	3.80177E-4	  -863.236	1.46038E-3	  -780.824	1.16424E-3	  -719.849	1.51693E-3	   127.306	1.40032E-4	  -302.004	2.89758E-4	 -1012.809	7.63313E-5	  -844.287	1.01107E+0	2.89626E-1	4.22229E-1	6.75774E-2
  1031.250	5.29166E+0	  -558.034	3.86107E-1	  -529.153	3.15061E-1	  -543.331	1.59101E-1	  -732.049	3.89738E-3	 -1154.146	3.49267E-4	  -927.708	1.90186E-3	  -828.669	9.90190E-4	  -797.874	2.43939E-3	    45.124	4.15373E-5	  -412.950	7.87132E-5	 -1108.807	2.62591E-5	  -812.842	9.97016E-1	2.26490E-1	3.79608E-1	5.39048E-2
  1177.734	5.24463E+0	  -575.026	4.21740E-1	  -556.731	3.12319E-1	  -573.184	1.60392E-1	  -765.262	1.91962E-3	 -1221.602	8.30517E-4	 -1082.026	1.28033E-3	  -891.307	1.11873E-3	  -868.279	1.68510E-3	   -14.048	8.85705E-5	  -471.018	1.50599E-4	 -1199.605	1.40780E-4	  -942.188	1.01075E+0	2.32088E-1	3.72444E-1	5.41977E-2
  1341.797	5.07894E+0	  -593.053	4.99917E-1	  -593.175	3.42575E-1	  -609.428	1.81506E-1	  -802.773	8.58020E-3	 -1143.922	1.35928E-3	 -1200.625	9.30109E-4	  -962.354	1.24262E-3	  -971.128	6.11329E-3	   -71.177	1.90566E-4	  -543.579	2.85629E-4	 -1235.866	1.99057E-4	 -1069.722	1.10165E+0	2.43270E-1	3.84656E-1	5.89769E-2
  1529.297	5.23402E+0	  -621.905	4.65934E-1	  -644.784	2.90858E-1	  -661.224	1.61366E-1	  -854.943	4.82835E-3	 -1300.051	5.86674E-4	 -1330.752	6.95751E-4	 -1079.444	8.62054E-4	 -1078.531	9.44568E-3	  -196.619	3.06547E-4	  -700.718	3.63320E-4	 -1388.302	2.72203E-4	  -892.135	1.06050E+0	2.44255E-1	3.95960E-1	5.75533E-2
  1746.094	5.21908E+0	  -694.756	4.28801E-1	  -724.454	2.52288E-1	  -740.241	1.67507E-1	  -933.156	1.46002E-3	 -1191.949	4.09364E-4	 -1508.069	7.04555E-4	 -1209.143	3.80249E-4	 -1245.174	1.26760E-2	  -350.979	1.23860E-4	  -820.329	1.28489E-4	 -1529.253	4.03388E-4	  -785.779	1.07379E+0	2.92205E-1	4.20560E-1	6.69205E-2
  1992.187	5.22499E+0	  -741.639	4.76672E-1	  -780.079	2.25279E-1	  -795.947	1.71712E-1	 -1001.842	1.34479E-2	 -1335.787	4.30424E-4	 -1518.611	6.62512E-4	 -1062.367	8.65580E-4	 -1365.354	1.84389E-2	  -210.692	2.83407E-4	  -712.175	5.39622E-4	 -1429.038	7.69533E-4	  -667.786	1.07270E+0	2.33436E-1	3.78351E-1	5.63867E-2
  2273.437	5.17982E+0	  -769.149	5.17994E-1	  -836.185	1.75424E-1	  -836.292	1.43872E-1	 -1045.067	8.77862E-2	 -1418.367	1.73167E-3	 -1531.312	2.57801E-3	 -1153.933	1.51060E-3	 -1472.333	3.96730E-2	  -388.661	9.06711E-4	  -888.676	1.22029E-3	 -1285.320	1.44539E-3	  -541.602	1.34644E+0	2.30924E-1	3.78670E-1	5.44351E-2
  2589.844	5.24989E+0	  -821.639	4.23211E-1	  -912.970	1.40226E-1	  -885.921	1.92764E-1	 -1105.801	6.68408E-2	 -1340.134	1.95292E-3	 -1452.066	2.44642E-3	 -1089.847	1.29078E-3	 -1362.694	2.28268E-2	  -237.991	8.00485E-4	  -732.690	3.00804E-4	 -1167.630	8.03643E-4	  -440.839	1.69474E+0	2.53642E-1	3.88698E-1	5.90744E-2
  2953.125	5.42844E+0	  -913.525	3.37209E-1	 -1027.112	1.74127E-1	  -966.377	2.33557E-1	 -1240.502	3.67246E-1	 -1172.302	1.04941E-2	 -1301.253	1.38012E-2	  -941.306	1.00654E-2	 -1249.403	6.14032E-2	  -343.795	3.57389E-3	  -888.384	1.79533E-3	 -1288.355	1.62389E-3	  -590.492	1.97681E+0	2.59196E-1	3.99083E-1	6.65136E-2
  3369.141	5.15281E+0	  -985.443	2.15997E-1	 -1113.273	2.08994E-1	 -1057.229	1.77210E-1	 -1352.035	2.02529E-1	 -1110.410	4.68879E-3	 -1248.985	6.16670E-3	  -910.563	4.98389E-3	 -1251.529	2.51633E-1	  -366.686	1.74535E-2	  -970.298	5.16198E-3	 -1340.730	5.64860E-3	  -698.117	3.41528E+0	2.78004E-1	4.01311E-1	6.79449E-2
  3843.750	5.32871E+0	 -1009.611	1.33505E-1	 -1126.354	1.76012E-1	 -1100.580	1.18465E-1	 -1405.419	2.86978E-2	 -1212.152	1.21366E-3	 -1350.247	9.75937E-4	 -1017.619	8.35770E-4	 -1390.043	1.06262E-1	  -265.814	5.81741E-3	  -929.373	2.01115E-3	 -1272.256	1.03887E-3	  -668.958	1.81667E+0	2.46240E-1	3.84187E-1	5.74531E-2
  4382.812	5.35425E+0	 -1129.201	1.23197E-1	 -1248.023	1.72631E-1	 -1231.642	8.13913E-2	 -1536.960	4.32004E-3	 -1078.981	3.17781E-4	 -1283.583	3.04556E-4	  -860.560	9.49747E-5	 -1306.077	2.29298E-2	  -367.985	8.90986E-4	 -1103.119	2.24553E-4	 -1441.970	5.70654E-5	  -824.856	1.01636E+0	2.45197E-1	3.84274E-1	5.45289E-2
  4998.047	5.32859E+0	 -1288.320	1.17065E-1	 -1403.975	1.54297E-1	 -1398.503	6.93853E-2	 -1693.862	5.09047E-3	  -933.859	1.97681E-4	 -1188.918	2.03908E-4	  -853.075	1.56972E-4	 -1243.625	4.94503E-2	  -479.007	6.64693E-4	 -1260.410	3.38206E-4	 -1560.018	7.82814E-5	  -957.454	9.92774E-1	2.55039E-1	3.85283E-1	5.66194E-2
  5701.172	5.30275E+0	 -1116.660	1.41326E-1	 -1239.371	1.77137E-1	 -1237.253	1.17100E-1	 -1536.553	1.13205E-3	  -988.514	1.54661E-4	 -1059.168	8.63218E-5	  -857.782	8.88882E-5	 -1304.576	1.56153E-2	  -564.940	9.02849E-5	 -1387.171	2.40534E-4	 -1661.155	2.77375E-5	 -1056.778	9.85973E-1	2.59335E-1	3.96721E-1	5.84031E-2
  6503.906	5.35652E+0	  -974.190	1.32165E-1	 -1108.395	1.94746E-1	 -1124.146	1.63837E-1	 -1455.691	3.59545E-2	  -854.187	1.27428E-3	 -1216.941	4.22663E-4	  -818.362	8.20772E-5	 -1308.560	8.12883E-2	  -739.302	3.16246E-4	 -1230.274	3.10476E-4	 -1525.873	6.20592E-5	 -1228.700	1.10066E+0	2.57613E-1	3.93132E-1	5.95797E-2
  7412.109	3.50451E+0	 -1125.061	1.16142E-1	 -1262.311	1.23186E-1	 -1302.739	9.54178E-2	 -1299.725	5.71237E-1	  -738.526	9.16434E-3	 -1158.476	3.65701E-3	  -742.318	7.93790E-4	 -1213.692	1.43060E-1	  -877.879	4.73698E-4	 -1055.813	3.06812E-4	 -1369.821	1.17508E-4	 -1066.524	1.72398E+0	2.41481E-1	3.76950E-1	5.38335E-2
  8455.078	5.39224E+0	 -1225.649	2.75282E-1	 -1392.998	1.65188E-1	 -1433.334	1.37569E-1	 -1453.510	3.48349E-2	  -586.693	2.45210E-4	 -1053.529	2.85658E-4	  -623.139	5.27381E-5	 -1091.713	2.00000E-29	  -720.000	2.00000E-29	 -1080.000	2.00000E-29	 -1440.000	2.00000E-29	 -1080.000	1.00991E+0	2.37552E-1	3.76932E-1	5.34006E-2
  9644.531	5.26095E+0	 -1078.205	3.58732E-1	 -1295.078	1.40276E-1	 -1318.772	1.31351E-1	 -1375.583	1.19958E-1	  -443.651	5.02350E-4	  -916.168	5.77225E-4	  -496.157	1.12334E-4	  -917.421	2.00000E-29	  -720.000	2.00000E-29	 -1080.000	2.00000E-29	 -1440.000	2.00000E-29	 -1080.000	1.09408E+0	2.34814E-1	3.83304E-1	5.55217E-2
 10998.047	1.60555E+0	  -985.108	9.43599E-2	 -1265.438	3.35369E-2	 -1257.637	2.15076E-2	 -1366.890	8.59322E-4	  -358.859	6.90815E-5	  -900.584	1.17609E-4	  -604.051	1.24020E-5	  -775.324	2.00000E-29	  -720.000	2.00000E-29	 -1080.000	2.00000E-29	 -1440.000	2.00000E-29	 -1080.000	9.59896E-1	2.32318E-1	3.82679E-1	5.41479E-2
