# Supplementary material for: The impact of size on middle-ear sound transmission in elephants, the largest terrestrial mammal
Source: PLoS One. 2024 Apr 10;19(4):e0298535. doi: 10.1371/journal.pone.0298535 (PMC11006165; doi:10.1371/journal.pone.0298535)
Supplement: S1 Data — (ZIP) [file pone.0298535.s008.zip › S1_Data/TB19_1005S_3D OC_SH1 R00.dbf2]

%
%
%
%SyncAv (v0.35); Tue, Apr 16, 2019; 4:33:46 PM
%Distortion (Sine Sequence) Measurement (Fmin: 17.578125; Fmax: 10998.046875; # Freqs: 48; Log-Spaced Freqs)
%     Sampling rate: 48000 Hz; FFT length: 8192; # averages: 10
%     Input Voltage range: -10.000 to 10.000
%Output Channel Assignment(s):
%     "AO ch0" = PXI1Slot2/ao1
%Input Channel Assignment(s):
%     "AI ch0" = PXI1Slot4/ai0
%     "AI ch1" = PXI1Slot4/ai1
%     "AI ch2" = PXI1Slot4/ai2
%     "AI ch3" = PXI1Slot4/ai3
%Output Channel Stimuli:
%     AO ch0: Sine; 1.000000E-1 V (peak); 0.000 deg. phase
%Stimulus EQ Settings:
%     AO ch0: "Based on: distortion file (log. mag., log. freq. spacing), path: C:\Users\DHARMAA\OtoBiomech Dropbox\Projects\Middle-Ear Projects\Experiments\Human\Bone conduction middle ear\XG_Data01\TB19\1100S_3D OC_SPC3 R00.dbf2" (49 pts; Gains from -8.74 dB to 25.00 dB) 
%Calibration Settings (Sensitivity only):
%     AI ch0 Gain: -
%     AI ch1 Gain: -
%     AI ch2 Gain: -
%     AI ch3 Gain: -
%     AI ch0 Sensitivity (Pa): C:\Users\DHARMAA\OtoBiomech Dropbox\Projects\Middle-Ear Projects\Experiments\Human\Bone conduction middle ear\Calibrations\Ch3-ER7C calib 180615\ch3ER7C_48000_SF_8192_fft.col2
%     AI ch1 Sensitivity (mm/s): 2.000000E-1
%     AI ch2 Sensitivity (mm/s): 2.000000E-1
%     AI ch3 Sensitivity (mm/s): 2.000000E-1
%XYZ Position Information (mm; +/- defined by axes):
%     Abs. Pos. of Zero Ref.: X0=0.000000, Y0=0.000000, Z0=-0.000000
%     Cur. Pos. Rel. to Zero Ref.: X=92.850000, Y=76.500000, Z=-54.450000
%Freq. (Hz)	ch0_PrMg  	ch0_PrPh	ch1_PrMg  	ch1_PrPh	ch2_PrMg  	ch2_PrPh	ch3_PrMg  	ch3_PrPh	ch0_2HMg  	ch0_2HPh	ch1_2HMg  	ch1_2HPh	ch2_2HMg  	ch2_2HPh	ch3_2HMg  	ch3_2HPh	ch0_3HMg  	ch0_3HPh	ch1_3HMg  	ch1_3HPh	ch2_3HMg  	ch2_3HPh	ch3_3HMg  	ch3_3HPh	ch0_THD+N  	ch1_THD+N  	ch2_THD+N  	ch3_THD+N  	
    17.578	5.34742E+0	  -168.216	2.88933E-3	    -5.179	3.05578E-3	   -14.219	1.00725E-3	   177.822	1.63426E-1	  -133.726	2.82690E-4	   -90.226	1.74618E-4	  -106.930	1.54861E-4	  -126.069	2.82932E-2	   105.848	5.33546E-4	  -169.003	5.29311E-4	   169.770	7.50419E-5	    -6.219	1.30394E+0	9.30495E-1	9.72923E-1	1.95892E-1
    23.437	5.34593E+0	  -180.684	4.08575E-3	   -35.255	3.93354E-3	   -32.307	1.38842E-3	   136.809	1.34865E-1	  -163.969	1.34139E-4	  -124.885	8.22455E-4	   -42.431	1.75729E-4	  -173.452	2.76597E-2	    71.741	1.71532E-4	   -95.946	2.00177E-4	   294.583	2.13732E-5	   130.035	1.27572E+0	1.23014E+0	1.27271E+0	2.59255E-1
    29.297	5.34667E+0	  -201.674	4.32179E-3	   -61.399	3.86204E-3	   -61.830	2.31137E-3	   119.560	1.21749E-1	  -187.970	4.14493E-4	   -20.206	1.42501E-4	   -70.160	1.55606E-4	  -278.210	2.62762E-2	    45.507	2.27350E-4	    47.893	1.94386E-4	   456.229	4.50873E-5	   217.089	1.16330E+0	1.53332E+0	1.56290E+0	3.16549E-1
    35.156	5.35934E+0	  -211.445	7.13304E-3	   -77.667	5.65470E-3	   -77.851	2.44464E-3	   107.110	1.12651E-1	  -205.270	5.84389E-4	   -46.961	4.29810E-4	   -32.461	3.27182E-4	  -254.238	2.74649E-2	    21.628	2.30730E-4	   160.623	6.59366E-4	   533.224	8.96926E-5	   230.681	1.24209E+0	1.18785E+0	1.22977E+0	2.46470E-1
    41.016	5.36542E+0	  -220.134	8.01928E-3	   -90.623	6.36330E-3	   -91.692	3.19122E-3	    95.828	1.04956E-1	  -222.449	3.94092E-5	   -65.023	1.47252E-4	   -32.430	2.67539E-5	  -301.180	2.64184E-2	    -1.258	1.68579E-4	   137.765	5.85271E-5	   530.342	4.58191E-5	   309.524	1.19674E+0	1.04354E+0	1.09218E+0	2.18248E-1
    46.875	5.36345E+0	  -231.931	9.70121E-3	   -97.579	8.09764E-3	   -87.829	4.52912E-3	    94.154	1.01409E-1	  -238.130	5.02755E-4	  -132.435	4.75826E-4	  -146.198	2.20735E-4	  -301.314	2.53287E-2	   -20.376	1.84564E-4	    82.917	9.02941E-5	   501.796	6.55996E-5	   221.674	1.14154E+0	9.49319E-1	1.00722E+0	1.98646E-1
    52.734	5.36187E+0	  -238.583	1.32105E-2	  -102.287	1.19100E-2	  -102.333	5.83639E-3	    76.098	9.73331E-2	  -254.651	7.37393E-4	  -135.826	8.80979E-5	  -152.836	4.60474E-4	  -314.129	2.37776E-2	   -40.407	4.34279E-4	    79.192	4.29646E-4	   428.134	1.37157E-4	   247.049	1.24306E+0	8.85706E-1	9.42678E-1	1.85976E-1
    58.594	5.37055E+0	  -246.897	1.48448E-2	  -112.470	1.19550E-2	  -111.588	6.30164E-3	    67.421	8.45455E-2	  -268.797	5.32068E-4	  -150.191	3.85268E-4	  -122.115	2.07009E-4	  -338.821	2.40455E-2	   -57.953	3.17697E-4	    37.713	1.56984E-4	   391.567	1.48132E-4	   223.094	1.10368E+0	7.59172E-1	8.25097E-1	1.59520E-1
    64.453	5.36887E+0	  -253.008	1.68218E-2	  -120.839	1.45147E-2	  -118.106	8.06958E-3	    49.596	7.99575E-2	  -282.531	7.03157E-4	  -164.038	4.80468E-4	  -160.980	3.56137E-4	  -351.348	2.20907E-2	   -74.207	2.84254E-4	    11.775	3.00153E-4	   368.889	1.39956E-4	   193.239	1.09797E+0	6.06855E-1	7.01629E-1	1.31219E-1
    76.172	5.36899E+0	  -263.976	2.38149E-2	  -135.072	2.25102E-2	  -126.978	6.35014E-3	    15.208	6.57589E-2	  -308.062	7.03973E-4	  -192.135	3.32687E-4	  -183.523	2.96641E-4	  -371.357	2.15939E-2	  -105.537	4.98033E-4	    -9.166	3.52552E-4	   341.695	1.76980E-4	   163.611	1.07889E+0	4.90095E-1	7.36529E-1	1.05883E-1
    87.891	5.35590E+0	  -272.935	2.39712E-2	  -166.246	2.03457E-2	  -191.813	1.28996E-2	    37.358	5.83416E-2	  -331.403	7.06391E-4	  -229.626	4.88920E-4	  -215.293	3.17696E-4	  -404.005	1.83265E-2	  -137.469	2.91334E-4	   -58.725	3.68999E-4	   277.962	1.68811E-4	   138.551	1.07817E+0	4.24851E-1	7.90849E-1	9.24068E-2
    99.609	5.34916E+0	  -281.643	2.94803E-2	  -163.162	2.24558E-2	  -169.288	1.37445E-2	    19.018	5.38627E-2	  -352.396	7.46427E-4	  -253.949	5.84723E-4	  -269.365	3.41523E-4	  -436.133	1.73176E-2	  -164.583	3.98400E-4	   -80.312	4.83085E-4	   285.110	1.93469E-4	    94.850	1.05624E+0	4.30113E-1	5.81582E-1	9.45338E-2
   111.328	5.34129E+0	  -289.355	3.57834E-2	  -171.556	2.87042E-2	  -176.116	1.62958E-2	     9.766	4.78691E-2	  -371.284	7.58603E-4	  -282.060	4.40051E-4	  -295.679	3.48417E-4	  -459.646	1.66851E-2	  -191.930	3.42787E-4	  -100.504	3.62991E-4	   235.600	1.95297E-4	    67.899	1.05354E+0	4.65917E-1	5.66965E-1	1.02146E-1
   128.906	5.33376E+0	  -299.633	4.45599E-2	  -185.248	3.69212E-2	  -189.547	2.04900E-2	    -6.021	3.75223E-2	  -395.838	5.25944E-4	  -305.089	6.21504E-4	  -315.756	3.73760E-4	  -485.819	1.66798E-2	  -225.658	7.29971E-3	    61.588	8.04447E-3	   240.096	1.67481E-3	    56.565	1.11425E+0	4.91537E-1	5.88328E-1	1.07805E-1
   146.484	5.32476E+0	  -307.757	5.31491E-2	  -199.363	4.48287E-2	  -202.031	2.36412E-2	   -19.871	3.97051E-2	  -419.039	7.09149E-4	  -344.672	3.35884E-4	  -339.814	3.67397E-4	  -499.584	1.49375E-2	  -262.269	6.05126E-4	   162.966	2.43195E-4	   186.756	2.55164E-4	   -15.788	1.10552E+0	4.70755E-1	5.65298E-1	1.06397E-1
   164.062	5.32427E+0	  -315.873	6.24611E-2	  -210.456	5.21888E-2	  -212.637	2.76253E-2	   -31.163	3.29319E-2	  -439.865	7.35929E-4	  -349.175	3.58309E-4	  -394.135	3.61020E-4	  -540.303	1.56478E-2	  -300.724	4.71353E-4	   143.292	5.40392E-4	   102.548	3.61751E-4	   -50.965	1.04377E+0	4.55241E-1	5.59615E-1	9.98466E-2
   187.500	5.33232E+0	  -324.471	7.51516E-2	  -224.234	6.28249E-2	  -226.894	3.30265E-2	   -45.214	2.81743E-2	  -463.996	1.66448E-3	  -374.278	9.20375E-4	  -533.902	2.06407E-4	  -582.266	1.62800E-2	  -345.054	5.67782E-4	    88.596	2.87341E-4	    81.099	2.13842E-4	  -114.530	1.06095E+0	4.62941E-1	5.59240E-1	1.02552E-1
   210.937	5.33839E+0	  -331.803	8.67529E-2	  -236.140	7.10502E-2	  -239.514	3.81080E-2	   -57.958	2.46718E-2	  -481.645	7.15092E-4	  -417.159	2.10427E-4	  -388.482	2.55303E-4	  -609.463	1.54108E-2	  -388.834	5.25243E-4	    20.535	5.15591E-4	    20.358	3.07526E-4	  -159.787	1.03127E+0	4.73071E-1	5.63438E-1	1.03100E-1
   246.094	5.35238E+0	  -341.100	1.02415E-1	  -251.131	8.27751E-2	  -254.662	4.46159E-2	   -74.655	2.20415E-2	  -511.195	6.78736E-4	  -447.873	1.17546E-4	  -501.491	3.51706E-4	  -626.684	1.27453E-2	  -459.662	6.22183E-4	   -41.316	5.12899E-4	   -39.444	3.17804E-4	  -233.414	1.04462E+0	4.45504E-1	5.50685E-1	9.67028E-2
   275.391	5.37726E+0	  -347.959	1.14668E-1	  -262.160	9.12735E-2	  -267.776	4.88681E-2	   -84.729	2.26928E-2	  -527.025	8.45961E-4	  -464.797	3.59361E-4	  -486.429	4.58927E-4	  -643.022	8.07002E-3	  -526.326	3.56561E-4	  -129.376	2.75695E-4	  -157.858	2.69611E-4	  -319.515	9.81721E-1	4.10702E-1	5.22569E-1	8.98118E-2
   316.406	5.41007E+0	  -356.864	1.29739E-1	  -275.906	9.64649E-2	  -281.192	5.55908E-2	  -100.239	1.92299E-2	  -570.404	7.15388E-4	  -520.840	2.59971E-4	  -524.429	4.72359E-4	  -676.953	1.28568E-3	  -528.128	1.62507E-4	  -166.922	1.27857E-4	  -179.536	2.21015E-5	  -369.384	9.82447E-1	3.73573E-1	5.21955E-1	8.27789E-2
   363.281	5.41428E+0	  -367.308	1.46816E-1	  -289.413	9.35685E-2	  -294.271	6.22192E-2	  -113.937	1.82778E-2	  -628.829	9.62758E-4	  -588.364	5.42710E-4	  -640.882	4.66790E-4	  -760.795	1.38886E-3	  -513.524	7.23836E-5	  -117.954	8.11721E-5	    -2.791	2.89518E-5	  -234.986	9.83235E-1	3.55714E-1	6.44520E-1	7.95244E-2
   410.156	5.44404E+0	  -376.831	1.67151E-1	  -301.608	1.20470E-1	  -307.126	7.09526E-2	  -128.161	9.71270E-3	  -713.289	5.90557E-4	  -678.049	1.26777E-3	  -698.054	1.79786E-4	  -875.802	1.37506E-3	  -496.192	1.64858E-4	   -89.359	1.49235E-4	   -74.374	5.58326E-5	  -328.789	1.02456E+0	3.72012E-1	5.69278E-1	8.20542E-2
   468.750	5.51572E+0	  -390.474	1.94058E-1	  -319.393	1.44440E-1	  -325.240	8.17967E-2	  -146.465	2.53444E-3	  -582.304	2.24872E-4	  -810.865	6.55985E-4	  -752.630	2.31528E-4	  -702.954	1.20603E-3	  -525.319	1.32334E-4	  -152.068	1.85032E-4	  -232.587	8.50355E-5	  -352.238	1.10110E+0	4.21459E-1	5.46705E-1	9.91317E-2
   533.203	5.54133E+0	  -407.650	2.18161E-1	  -339.950	1.67714E-1	  -346.136	9.46285E-2	  -168.010	6.11547E-3	  -665.804	2.84814E-4	  -894.908	1.03103E-3	  -807.804	2.53150E-4	  -719.130	3.09729E-3	  -551.061	2.43698E-4	  -221.301	1.86869E-4	  -151.048	1.58216E-4	  -402.706	1.00346E+0	5.03401E-1	5.94092E-1	1.09032E-1
   609.375	5.57239E+0	  -433.914	2.48967E-1	  -370.442	2.00866E-1	  -377.549	1.12536E-1	  -200.508	4.87960E-3	  -741.992	1.41661E-4	 -1036.000	8.10733E-4	  -852.572	6.23799E-4	  -838.538	2.29007E-3	  -702.627	3.48247E-4	  -391.122	2.66086E-4	    -5.326	9.71848E-5	  -557.731	1.04953E+0	4.75170E-1	5.76279E-1	1.05225E-1
   697.266	5.65951E+0	  -472.691	3.03752E-1	  -414.122	2.44201E-1	  -421.848	1.36970E-1	  -245.744	5.65924E-3	  -825.923	5.40443E-4	 -1055.379	9.97565E-4	  -956.085	6.34715E-4	  -903.192	3.42353E-3	  -762.803	4.96092E-4	  -448.268	1.55741E-4	  -103.499	1.57027E-4	  -655.310	1.03516E+0	4.71245E-1	5.52709E-1	1.02177E-1
   796.875	5.66922E+0	  -511.210	3.64409E-1	  -460.376	2.81266E-1	  -469.857	1.60396E-1	  -294.975	1.22233E-2	  -933.439	6.64449E-4	  -955.776	1.73529E-3	 -1028.361	4.86736E-4	 -1030.841	7.47989E-3	  -612.777	6.78688E-4	  -328.010	1.41833E-4	  -266.802	2.12936E-4	  -527.481	1.08514E+0	4.87537E-1	5.80852E-1	1.08126E-1
   908.203	5.57866E+0	  -539.969	4.23667E-1	  -496.424	3.05539E-1	  -506.901	1.80693E-1	  -332.670	5.92301E-3	 -1091.462	1.07443E-3	  -915.269	5.60928E-4	 -1186.639	1.51912E-3	 -1083.325	3.62057E-3	  -746.262	4.61933E-4	  -466.152	3.51834E-4	  -399.995	1.72120E-4	  -690.095	1.05332E+0	4.22975E-1	5.37339E-1	9.55142E-2
  1031.250	5.34098E+0	  -558.892	4.84600E-1	  -527.205	3.13360E-1	  -540.080	2.10548E-1	  -366.300	5.21393E-3	 -1235.113	1.54326E-3	  -945.699	1.01205E-3	 -1212.478	1.59382E-3	 -1158.892	1.04696E-3	  -709.055	1.90372E-4	  -527.270	3.07079E-4	  -550.318	9.85480E-5	  -810.041	1.01215E+0	3.47765E-1	5.31767E-1	8.00003E-2
  1177.734	5.25405E+0	  -575.386	5.28285E-1	  -555.094	3.26401E-1	  -569.239	2.15876E-1	  -399.058	1.65212E-2	 -1362.942	2.81977E-3	 -1079.964	1.21804E-3	 -1237.768	1.98482E-3	 -1242.741	2.35228E-3	  -732.161	4.32446E-5	  -470.122	2.91374E-4	  -483.735	1.42569E-4	  -957.807	1.05890E+0	3.10299E-1	5.04210E-1	7.40800E-2
  1341.797	5.11110E+0	  -593.510	6.19495E-1	  -591.120	3.78177E-1	  -605.236	2.41258E-1	  -437.105	3.09415E-2	 -1485.665	3.49174E-3	 -1217.498	1.42604E-3	 -1284.212	2.16274E-3	 -1365.212	7.91505E-3	  -784.958	2.32894E-4	  -541.707	4.95790E-4	  -534.716	2.76080E-4	 -1085.720	1.08700E+0	3.14284E-1	4.54895E-1	7.47753E-2
  1529.297	5.24056E+0	  -621.773	6.00469E-1	  -642.794	3.42764E-1	  -656.240	2.20035E-1	  -487.097	1.11790E-2	 -1649.095	1.11883E-3	 -1367.056	1.09948E-3	 -1397.205	8.61650E-4	 -1441.581	1.30164E-2	  -921.945	5.08093E-4	  -692.443	4.89410E-4	  -673.575	3.56480E-4	 -1256.898	1.10866E+0	3.13493E-1	4.47056E-1	7.39988E-2
  1746.094	5.24303E+0	  -695.051	5.34451E-1	  -723.977	2.84815E-1	  -737.581	2.26586E-1	  -567.500	2.98264E-3	 -1572.590	2.39065E-4	 -1193.697	4.00779E-4	 -1223.297	6.75434E-4	 -1607.374	1.06552E-2	 -1064.347	1.49149E-4	  -750.691	1.59694E-4	  -808.985	4.90982E-4	 -1138.938	1.09631E+0	3.26618E-1	4.47493E-1	7.76923E-2
  1992.187	5.22252E+0	  -741.506	6.03891E-1	  -779.089	2.73675E-1	  -790.753	2.29626E-1	  -634.392	1.16157E-2	 -1665.990	1.56283E-4	 -1155.760	6.37455E-4	 -1372.817	1.02438E-3	 -1718.723	1.67987E-2	  -915.644	4.03699E-4	  -690.378	5.92455E-4	  -675.985	7.94284E-4	 -1011.416	1.23998E+0	3.81565E-1	4.88938E-1	8.99244E-2
  2273.437	5.19918E+0	  -768.907	6.60404E-1	  -835.006	2.41983E-1	  -835.292	2.02946E-1	  -677.601	9.80773E-2	 -1772.279	2.35347E-3	 -1167.832	3.25978E-3	 -1506.898	1.83152E-3	 -1819.721	4.38780E-2	  -743.460	9.84624E-4	  -511.467	1.54498E-3	  -550.112	1.81097E-3	  -889.141	1.47726E+0	4.86419E-1	5.88269E-1	1.11174E-1
  2589.844	5.28672E+0	  -821.581	5.34247E-1	  -911.757	1.60597E-1	  -889.987	2.58276E-1	  -741.150	7.14695E-2	 -1689.451	2.18983E-3	 -1077.702	3.21490E-3	 -1430.531	1.58477E-3	 -1701.482	2.33614E-2	  -585.133	9.50885E-4	  -354.790	4.92720E-4	  -431.906	9.28642E-4	  -787.765	1.76230E+0	6.07557E-1	6.99052E-1	1.31061E-1
  2953.125	5.44266E+0	  -913.911	4.12547E-1	 -1026.486	1.90272E-1	  -959.732	2.95471E-1	  -875.108	3.99025E-1	 -1535.461	1.37384E-2	  -942.581	1.76663E-2	 -1294.274	1.18507E-2	 -1600.664	6.31449E-2	  -695.227	4.14947E-3	  -518.585	3.00397E-3	  -552.267	1.94800E-3	  -943.878	2.02726E+0	5.39656E-1	7.12891E-1	1.25289E-1
  3369.141	5.14528E+0	  -985.111	2.62181E-1	 -1110.485	2.30729E-1	 -1058.435	2.16493E-1	  -985.941	7.65789E-2	 -1430.377	1.97873E-3	  -826.732	2.72914E-3	 -1195.998	1.94154E-3	 -1536.751	1.29994E-1	  -814.317	1.05769E-2	  -695.912	4.89646E-3	  -717.267	3.82201E-3	  -790.480	2.11532E+0	4.64168E-1	5.75453E-1	1.06179E-1
  3843.750	5.39612E+0	 -1009.018	1.76164E-1	 -1123.486	1.98648E-1	 -1100.057	1.38787E-1	 -1038.282	5.03911E-2	 -1589.981	2.49248E-3	  -651.525	2.09508E-3	 -1045.336	1.54263E-3	 -1410.917	9.68112E-2	  -993.186	5.96867E-3	  -573.253	2.84484E-3	  -571.372	1.51245E-3	  -688.560	1.24176E+0	4.19659E-1	5.20901E-1	9.09008E-2
  4382.812	5.39921E+0	 -1129.152	1.61354E-1	 -1243.886	1.91289E-1	 -1230.393	9.02382E-2	 -1167.312	3.00737E-3	 -1423.867	3.17661E-4	  -552.882	1.99224E-4	  -898.418	9.02631E-5	 -1249.086	3.45913E-2	 -1123.262	1.37872E-3	  -409.400	4.54546E-4	  -393.046	2.22404E-4	  -528.769	1.07192E+0	4.56160E-1	5.43326E-1	9.72250E-2
  4998.047	5.37296E+0	 -1288.273	1.55687E-1	 -1399.665	1.72384E-1	 -1395.735	7.78446E-2	 -1321.355	5.21203E-3	 -1292.895	2.65853E-4	  -470.595	2.69009E-4	  -814.959	1.97606E-4	 -1245.777	5.01358E-2	 -1198.942	7.92984E-4	  -543.413	1.82185E-4	  -516.658	8.67359E-5	  -653.947	1.02297E+0	5.21485E-1	6.05728E-1	1.11201E-1
  5701.172	5.34445E+0	 -1116.627	1.92632E-1	 -1235.969	1.98553E-1	 -1233.378	1.31963E-1	 -1165.003	2.21164E-3	 -1332.615	3.59437E-4	  -330.998	2.22288E-4	  -650.888	1.24729E-4	 -1257.996	1.76160E-2	 -1290.022	1.18803E-4	  -709.799	6.71976E-5	  -624.787	4.76323E-6	  -816.554	9.94305E-1	6.30548E-1	7.31092E-1	1.34159E-1
  6503.906	5.39701E+0	  -974.269	1.87353E-1	 -1108.860	2.33541E-1	 -1117.461	1.85276E-1	 -1086.234	2.88374E-2	 -1249.375	1.14672E-3	  -170.564	3.46684E-4	  -551.579	2.12243E-4	 -1396.967	1.11492E-1	 -1452.304	3.59502E-4	  -825.664	4.28411E-4	  -797.608	9.05133E-5	  -929.677	1.11014E+0	5.15090E-1	6.71425E-1	1.10696E-1
  7412.109	3.46934E+0	 -1125.568	1.41781E-1	 -1264.808	1.55883E-1	  -937.919	1.08092E-1	  -935.920	3.23001E-1	 -1138.351	5.39086E-3	  -113.409	2.71723E-3	  -448.372	8.72585E-4	 -1309.372	1.16422E-1	 -1613.860	5.20326E-4	  -683.416	3.46528E-4	  -640.007	6.95780E-5	  -772.109	1.49127E+0	6.09060E-1	6.90628E-1	1.31373E-1
  8455.078	5.48405E+0	 -1226.012	3.03989E-1	 -1393.245	2.57281E-1	 -1066.329	1.56329E-1	 -1095.473	6.39018E-2	 -1097.219	4.50625E-3	    12.111	7.86164E-3	  -419.478	7.03346E-4	 -1366.327	2.00000E-29	 -1440.000	2.00000E-29	  -720.000	2.00000E-29	  -720.000	2.00000E-29	  -720.000	1.09110E+0	1.56874E+1	1.87017E+1	2.69934E+0
  9644.531	5.34316E+0	 -1078.191	4.32220E-1	 -1295.623	2.13671E-1	  -959.952	1.64603E-1	 -1017.847	4.15817E-2	 -1219.210	1.59991E-4	   158.472	1.99885E-4	  -439.818	2.70003E-5	 -1298.403	2.00000E-29	 -1440.000	2.00000E-29	  -720.000	2.00000E-29	  -720.000	2.00000E-29	  -720.000	1.07201E+0	4.16302E-1	5.24088E-1	9.50917E-2
 10998.047	1.63902E+0	  -985.527	1.13358E-1	 -1265.239	4.74746E-2	  -908.078	3.21918E-2	 -1012.210	2.50752E-5	 -1323.425	3.02795E-5	   306.199	1.24942E-4	  -592.323	3.38518E-5	 -1155.325	2.00000E-29	 -1440.000	2.00000E-29	  -720.000	2.00000E-29	  -720.000	2.00000E-29	  -720.000	1.03355E+0	4.03495E-1	5.09607E-1	8.93216E-2
