# Supplementary material for: The impact of size on middle-ear sound transmission in elephants, the largest terrestrial mammal
Source: PLoS One. 2024 Apr 10;19(4):e0298535. doi: 10.1371/journal.pone.0298535 (PMC11006165; doi:10.1371/journal.pone.0298535)
Supplement: S1 Data — (ZIP) [file pone.0298535.s008.zip › S1_Data/TB19_1006S_3D OC_I1 R00.dbf2]

%
%
%
%SyncAv (v0.35); Tue, Apr 16, 2019; 4:36:15 PM
%Distortion (Sine Sequence) Measurement (Fmin: 17.578125; Fmax: 10998.046875; # Freqs: 48; Log-Spaced Freqs)
%     Sampling rate: 48000 Hz; FFT length: 8192; # averages: 10
%     Input Voltage range: -10.000 to 10.000
%Output Channel Assignment(s):
%     "AO ch0" = PXI1Slot2/ao1
%Input Channel Assignment(s):
%     "AI ch0" = PXI1Slot4/ai0
%     "AI ch1" = PXI1Slot4/ai1
%     "AI ch2" = PXI1Slot4/ai2
%     "AI ch3" = PXI1Slot4/ai3
%Output Channel Stimuli:
%     AO ch0: Sine; 1.000000E-1 V (peak); 0.000 deg. phase
%Stimulus EQ Settings:
%     AO ch0: "Based on: distortion file (log. mag., log. freq. spacing), path: C:\Users\DHARMAA\OtoBiomech Dropbox\Projects\Middle-Ear Projects\Experiments\Human\Bone conduction middle ear\XG_Data01\TB19\1100S_3D OC_SPC3 R00.dbf2" (49 pts; Gains from -8.74 dB to 25.00 dB) 
%Calibration Settings (Sensitivity only):
%     AI ch0 Gain: -
%     AI ch1 Gain: -
%     AI ch2 Gain: -
%     AI ch3 Gain: -
%     AI ch0 Sensitivity (Pa): C:\Users\DHARMAA\OtoBiomech Dropbox\Projects\Middle-Ear Projects\Experiments\Human\Bone conduction middle ear\Calibrations\Ch3-ER7C calib 180615\ch3ER7C_48000_SF_8192_fft.col2
%     AI ch1 Sensitivity (mm/s): 2.000000E-1
%     AI ch2 Sensitivity (mm/s): 2.000000E-1
%     AI ch3 Sensitivity (mm/s): 2.000000E-1
%XYZ Position Information (mm; +/- defined by axes):
%     Abs. Pos. of Zero Ref.: X0=0.000000, Y0=0.000000, Z0=-0.000000
%     Cur. Pos. Rel. to Zero Ref.: X=93.400000, Y=75.150000, Z=-54.250000
%Freq. (Hz)	ch0_PrMg  	ch0_PrPh	ch1_PrMg  	ch1_PrPh	ch2_PrMg  	ch2_PrPh	ch3_PrMg  	ch3_PrPh	ch0_2HMg  	ch0_2HPh	ch1_2HMg  	ch1_2HPh	ch2_2HMg  	ch2_2HPh	ch3_2HMg  	ch3_2HPh	ch0_3HMg  	ch0_3HPh	ch1_3HMg  	ch1_3HPh	ch2_3HMg  	ch2_3HPh	ch3_3HMg  	ch3_3HPh	ch0_THD+N  	ch1_THD+N  	ch2_THD+N  	ch3_THD+N  	
    17.578	5.67190E+0	  -169.234	2.76202E-3	   -14.164	3.05720E-3	   -17.377	2.07319E-3	   167.998	2.05082E-2	  -112.540	3.18196E-4	    71.775	1.78555E-4	    89.455	1.07080E-4	    79.831	6.69538E-4	  -161.367	7.47740E-4	  -164.001	6.76685E-4	  -137.784	2.65184E-4	    85.299	9.84295E-1	2.79589E-1	4.08510E-1	6.57275E-2
    23.437	5.65469E+0	  -181.150	3.20649E-3	   -51.165	3.25027E-3	   -53.187	3.00198E-3	   143.786	1.18909E-2	  -133.222	9.02475E-5	   150.503	3.78820E-4	   130.350	7.44923E-5	   183.775	1.03183E-3	  -275.451	1.18492E-4	   -81.126	1.25365E-4	   -97.828	1.05559E-4	   -42.971	9.62223E-1	2.80489E-1	4.09081E-1	6.53653E-2
    29.297	5.61887E+0	  -202.537	5.68735E-3	   -65.784	5.28463E-3	   -65.835	3.14966E-3	   120.975	7.25830E-3	  -168.439	3.26591E-4	   -17.426	2.87490E-4	    23.876	1.56846E-4	   234.676	9.58538E-5	  -342.515	1.34929E-4	  -127.214	1.04776E-4	  -150.015	2.46634E-5	  -132.830	9.52813E-1	2.84896E-1	4.18822E-1	6.56429E-2
    35.156	5.64077E+0	  -212.189	6.00843E-3	   -82.105	6.09806E-3	   -79.415	4.81470E-3	   104.681	5.72547E-3	  -180.525	1.13635E-4	  -154.897	1.53954E-4	   -81.546	8.38966E-5	   118.754	1.25323E-4	  -440.571	3.93860E-5	  -106.793	8.86565E-5	  -129.124	2.96587E-5	  -252.653	9.78750E-1	2.86468E-1	4.11858E-1	6.58917E-2
    41.016	5.63916E+0	  -220.930	7.62942E-3	   -92.974	7.45834E-3	   -91.117	5.60498E-3	    93.756	5.04088E-3	  -189.751	4.86275E-4	    -3.388	4.14197E-4	    18.078	1.55164E-4	   182.195	8.36126E-4	  -403.653	3.21188E-5	  -124.271	1.28853E-4	  -284.973	1.27183E-5	  -300.938	9.64161E-1	2.94208E-1	4.20369E-1	6.69957E-2
    46.875	5.62979E+0	  -232.820	9.32048E-3	   -97.737	9.32128E-3	   -87.901	7.63838E-3	    87.137	4.75806E-3	  -213.843	8.32061E-5	   -28.381	5.15913E-5	   -48.626	4.55329E-5	   174.189	6.43082E-4	  -421.567	7.52998E-5	   -30.241	1.79677E-4	  -122.212	8.78740E-5	  -269.574	1.05131E+0	2.92726E-1	4.25281E-1	7.36663E-2
    52.734	5.61926E+0	  -239.479	1.29251E-2	  -104.170	1.37933E-2	  -104.503	9.73213E-3	    73.383	5.53917E-3	  -230.358	3.28678E-4	   -70.834	1.44675E-3	   109.933	5.43562E-4	   118.075	2.22782E-4	  -244.466	9.24402E-5	  -105.180	5.82758E-5	  -126.141	2.92740E-5	  -437.960	1.14614E+0	2.95541E-1	4.30672E-1	8.58780E-2
    58.594	5.61318E+0	  -247.773	1.47020E-2	  -112.539	1.44974E-2	  -111.198	1.10267E-2	    65.219	5.17757E-3	  -213.758	1.48789E-4	   -28.816	2.37431E-4	    93.512	5.37613E-5	    38.621	1.46114E-3	   -86.255	9.11097E-5	   -20.076	9.10989E-5	   -81.469	7.00671E-5	  -605.862	1.03565E+0	2.95475E-1	4.27262E-1	7.47002E-2
    64.453	5.60247E+0	  -253.934	1.68710E-2	  -122.441	1.81951E-2	  -119.473	1.35690E-2	    52.138	4.16344E-3	  -226.173	7.32309E-5	   -72.018	1.20448E-4	    28.459	4.17025E-5	    94.445	5.45955E-4	    45.033	7.56397E-5	  -173.981	9.07444E-5	  -216.779	2.77823E-5	  -730.914	1.00599E+0	3.07726E-1	4.31082E-1	7.23888E-2
    76.172	5.57783E+0	  -264.874	2.37128E-2	  -137.197	2.83705E-2	  -129.596	1.24540E-2	    27.194	3.71740E-3	  -248.113	4.23063E-5	  -217.549	2.57199E-4	   -64.112	5.84768E-5	   117.800	2.61982E-4	  -111.409	4.28399E-5	  -133.037	1.14878E-4	  -374.821	1.36316E-5	  -560.256	9.75964E-1	2.96840E-1	4.23322E-1	6.81270E-2
    87.891	5.55380E+0	  -273.894	2.38732E-2	  -168.834	2.56331E-2	  -184.529	2.13489E-2	    35.297	2.12417E-3	  -276.725	8.11686E-5	  -115.742	1.02215E-4	  -151.258	7.66871E-5	    33.926	7.64388E-4	  -122.619	5.19301E-5	   -41.324	1.17060E-4	  -323.970	8.84450E-6	  -700.082	1.03116E+0	2.93891E-1	4.26293E-1	7.27114E-2
    99.609	5.53585E+0	  -282.682	2.90824E-2	  -165.115	2.72945E-2	  -168.284	2.38662E-2	    18.515	2.50695E-3	  -265.552	5.64704E-5	   -81.234	9.82792E-5	  -109.775	3.33378E-5	    25.270	8.01050E-4	   -77.087	1.46807E-5	  -183.086	1.04809E-4	  -341.131	7.31789E-5	  -867.707	9.85529E-1	2.77408E-1	4.16512E-1	6.50167E-2
   111.328	5.51282E+0	  -290.331	3.55185E-2	  -173.248	3.40811E-2	  -175.993	2.79936E-2	     9.187	2.28343E-3	  -262.557	1.57693E-4	  -118.149	2.34522E-4	  -132.314	3.59073E-5	    13.226	1.59309E-3	  -168.257	1.58211E-4	  -336.241	1.44107E-4	  -460.066	2.66899E-5	  -985.672	1.00997E+0	2.86024E-1	4.24037E-1	7.16528E-2
   128.906	5.48602E+0	  -300.470	4.47541E-2	  -186.884	4.32648E-2	  -189.251	3.44664E-2	    -5.926	1.91948E-3	  -290.284	6.43365E-5	  -174.494	2.28403E-4	  -142.342	6.98226E-5	     6.654	1.73595E-3	  -168.987	8.28711E-3	  -418.684	1.08165E-2	  -583.037	1.60021E-3	 -1136.348	1.04922E+0	2.91089E-1	4.40019E-1	7.32710E-2
   146.484	5.46865E+0	  -308.665	5.33214E-2	  -200.868	5.20202E-2	  -201.848	4.00478E-2	   -19.117	3.06286E-3	  -287.702	2.24786E-4	  -176.026	2.58215E-4	  -183.672	1.12503E-4	    -0.630	4.61081E-4	  -200.252	1.13056E-4	  -455.680	2.04525E-4	  -569.891	1.12235E-5	 -1237.332	9.63428E-1	3.18084E-1	4.46420E-1	7.51493E-2
   164.062	5.45956E+0	  -316.598	6.18492E-2	  -211.560	6.03270E-2	  -212.456	4.64450E-2	   -30.034	2.52558E-3	  -303.006	2.03361E-4	  -188.407	3.11293E-4	  -204.450	1.11150E-4	   -40.246	6.61626E-4	  -232.660	1.73693E-4	  -383.003	1.59538E-4	  -432.864	1.80323E-4	 -1091.396	9.52509E-1	2.88822E-1	4.22971E-1	6.82909E-2
   187.500	5.45893E+0	  -325.060	7.35801E-2	  -225.269	7.32105E-2	  -226.479	5.51022E-2	   -43.236	3.68975E-3	  -314.602	9.39845E-5	  -206.034	3.99093E-4	  -188.585	9.42711E-5	   -61.149	7.31761E-4	  -373.416	7.55765E-5	  -531.283	1.07936E-4	  -326.828	4.64141E-5	 -1053.892	1.03635E+0	2.75967E-1	4.14243E-1	7.05091E-2
   210.937	5.46269E+0	  -332.262	8.41316E-2	  -236.970	8.29774E-2	  -238.663	6.34786E-2	   -54.768	2.90017E-3	  -339.293	4.01737E-4	  -225.412	2.97572E-4	  -254.278	1.16277E-4	   -66.945	4.43445E-4	  -238.408	8.56244E-5	  -694.517	2.30755E-4	  -240.109	3.03980E-5	 -1126.879	1.05128E+0	3.21697E-1	4.52326E-1	7.83290E-2
   246.094	5.47731E+0	  -341.419	9.87674E-2	  -251.797	9.80028E-2	  -253.448	7.51410E-2	   -70.263	2.50291E-3	  -356.888	2.41304E-4	  -250.908	3.80895E-4	  -239.275	2.71717E-4	  -111.502	1.93192E-4	   -86.950	1.14251E-4	  -611.537	1.72898E-4	  -232.025	2.66135E-5	 -1149.928	1.03011E+0	2.72895E-1	4.17760E-1	6.74844E-2
   275.391	5.50754E+0	  -348.183	1.10812E-1	  -262.845	1.09643E-1	  -265.790	8.39093E-2	   -80.415	4.10949E-3	  -374.607	4.19002E-4	  -294.822	5.52711E-4	  -279.528	1.93855E-4	   -95.598	5.64412E-4	   -75.339	2.34801E-4	  -633.045	2.01372E-4	  -229.048	1.14455E-4	 -1035.747	1.01243E+0	5.30120E-1	6.42009E-1	1.19762E-1
   316.406	5.54464E+0	  -357.005	1.24829E-1	  -276.347	1.21975E-1	  -278.767	9.57474E-2	   -94.883	4.84931E-3	  -420.161	3.51582E-4	  -332.945	8.60621E-4	  -319.087	2.49256E-4	  -179.853	2.55614E-4	    42.932	1.02360E-4	  -680.166	9.00430E-5	  -372.044	1.45322E-5	 -1201.749	9.74113E-1	3.00815E-1	4.29713E-1	7.05879E-2
   363.281	5.55046E+0	  -367.448	1.41735E-1	  -289.449	1.36761E-1	  -292.011	1.07725E-1	  -108.344	1.60957E-3	  -428.062	4.66746E-4	  -339.806	5.59398E-4	  -330.886	1.07335E-4	  -188.286	4.09349E-4	   175.793	8.27050E-5	  -511.384	8.11082E-5	  -421.737	5.86638E-5	 -1244.392	9.83618E-1	3.86735E-1	4.97254E-1	8.71594E-2
   410.156	5.58034E+0	  -376.974	1.60659E-1	  -301.979	1.57451E-1	  -304.586	1.22479E-1	  -121.124	4.04804E-3	  -448.705	8.50655E-4	  -367.767	7.68609E-4	  -367.172	2.42395E-4	  -209.218	8.29567E-5	    45.522	8.38689E-5	  -629.656	2.53183E-4	  -355.745	4.44300E-5	 -1288.818	9.71965E-1	4.81030E-1	5.86956E-1	1.05832E-1
   468.750	5.65661E+0	  -390.623	1.86761E-1	  -319.636	1.82795E-1	  -322.804	1.42553E-1	  -138.723	3.66364E-3	  -545.407	5.37860E-4	  -433.948	8.38030E-4	  -413.087	4.29904E-4	  -263.543	4.53063E-4	    89.435	8.08160E-5	  -482.756	1.91683E-4	  -484.710	2.20600E-5	 -1367.586	1.00871E+0	3.45017E-1	4.60694E-1	7.78483E-2
   533.203	5.67809E+0	  -408.097	2.13614E-1	  -340.373	2.06719E-1	  -343.950	1.62462E-1	  -159.909	2.36023E-3	  -662.143	7.29032E-4	  -473.094	1.16759E-3	  -454.500	4.80106E-4	  -321.177	9.64968E-5	   113.782	3.42857E-5	  -406.447	1.49172E-4	  -478.084	1.60725E-5	 -1519.582	9.90454E-1	4.06981E-1	5.15890E-1	9.14123E-2
   609.375	5.66039E+0	  -434.581	2.47037E-1	  -371.072	2.39220E-1	  -375.198	1.86898E-1	  -190.828	2.56299E-3	  -497.903	4.04188E-4	  -566.978	8.11806E-4	  -527.892	3.75861E-4	  -432.949	3.45749E-4	   -24.752	5.07309E-5	  -434.679	2.90533E-5	  -405.235	4.22725E-5	 -1340.708	1.06670E+0	3.70655E-1	4.86430E-1	8.74785E-2
   697.266	5.71758E+0	  -472.866	2.98484E-1	  -413.962	2.86259E-1	  -418.851	2.22713E-1	  -234.404	2.73065E-3	  -546.932	1.15920E-3	  -657.029	1.36229E-3	  -626.228	6.32183E-4	  -495.948	3.50582E-4	   -96.739	2.26571E-4	  -514.299	1.25762E-4	  -543.188	8.55307E-5	 -1428.998	9.57148E-1	3.64105E-1	4.73405E-1	8.22009E-2
   796.875	5.81492E+0	  -510.564	3.58327E-1	  -459.210	3.38305E-1	  -465.390	2.61606E-1	  -279.270	4.63499E-3	  -639.477	6.74718E-4	  -755.689	1.24889E-3	  -698.942	5.40712E-4	  -604.096	5.12266E-4	  -169.951	1.35542E-4	  -343.361	7.02020E-5	  -538.960	1.76970E-5	 -1494.384	1.06813E+0	7.01120E-1	8.08708E-1	1.53793E-1
   908.203	5.73973E+0	  -540.306	4.20843E-1	  -496.013	3.87499E-1	  -502.737	2.99978E-1	  -315.557	6.72300E-3	  -750.773	6.13455E-4	  -839.709	9.45400E-4	  -781.203	8.50787E-4	  -708.824	1.62693E-3	  -240.677	1.76535E-4	  -380.287	2.69680E-4	  -655.276	1.45885E-4	 -1585.989	9.75613E-1	3.39151E-1	4.71072E-1	7.93404E-2
  1031.250	5.46969E+0	  -559.601	4.87805E-1	  -526.980	4.41067E-1	  -534.715	3.40519E-1	  -345.556	3.68082E-3	  -791.848	1.12964E-3	  -919.585	1.16488E-3	  -824.203	7.85009E-4	  -772.878	2.51482E-3	  -318.965	1.34367E-4	  -464.421	1.93076E-4	  -736.608	1.40488E-4	 -1685.333	9.56256E-1	2.89344E-1	4.27759E-1	6.94386E-2
  1177.734	5.33645E+0	  -575.790	5.37227E-1	  -555.364	4.57734E-1	  -564.430	3.62968E-1	  -372.468	3.71712E-3	  -852.122	3.36431E-4	  -769.152	1.52283E-3	  -879.368	1.06994E-3	  -872.346	1.66928E-3	  -368.864	1.56264E-4	  -597.621	4.46736E-4	  -769.712	7.79090E-5	 -1738.437	9.87039E-1	2.83662E-1	1.20944E+0	6.91123E-2
  1341.797	5.20228E+0	  -593.835	6.34335E-1	  -591.934	5.15961E-1	  -601.308	4.09841E-1	  -405.906	2.54215E-3	  -867.532	4.32181E-4	  -828.565	1.16666E-3	  -946.308	1.27913E-3	  -979.603	4.61343E-3	  -422.684	3.90688E-4	  -546.625	3.97990E-4	  -889.699	1.63065E-4	 -1803.829	1.01595E+0	5.90941E-1	6.86023E-1	1.27116E-1
  1529.297	5.31982E+0	  -621.943	6.27711E-1	  -644.333	4.78230E-1	  -654.694	4.03608E-1	  -449.269	3.59540E-3	  -941.481	8.51899E-4	 -1003.353	5.30498E-4	 -1059.740	1.11606E-3	 -1110.519	8.75055E-3	  -549.307	2.78186E-4	  -712.431	5.27400E-4	 -1035.096	2.61847E-4	 -1951.477	9.93388E-1	2.72274E-1	4.20891E-1	6.60782E-2
  1746.094	5.32448E+0	  -695.380	5.53356E-1	  -726.922	3.59571E-1	  -739.776	4.60108E-1	  -531.446	1.56772E-3	  -802.152	4.21427E-4	  -918.841	7.75126E-4	 -1133.850	5.55197E-4	  -961.031	1.26364E-2	  -722.483	9.28071E-5	  -866.326	1.66717E-4	  -934.243	2.12666E-4	 -2125.326	1.14752E+0	2.87892E-1	1.07557E+0	6.95938E-2
  1992.187	5.33319E+0	  -741.658	6.43731E-1	  -781.327	3.20521E-1	  -788.140	4.59603E-1	  -596.089	1.46230E-2	  -626.932	6.30816E-4	  -792.030	8.78595E-4	 -1069.757	3.50717E-4	  -978.005	1.83134E-2	  -583.657	3.06252E-4	  -728.760	6.87938E-4	 -1093.983	3.27488E-4	 -2045.214	1.11271E+0	3.00580E-1	4.36802E-1	7.32344E-2
  2273.437	5.10346E+0	  -770.646	7.16553E-1	  -842.396	2.62548E-1	  -827.468	4.34223E-1	  -639.896	4.34142E-2	  -768.699	5.81601E-4	  -918.912	2.23310E-3	 -1229.938	9.60649E-4	 -1080.772	1.77871E-3	  -758.177	1.32384E-4	  -676.910	6.51685E-4	 -1066.588	2.57701E-4	 -2031.167	1.10416E+0	3.00411E-1	4.45663E-1	7.30027E-2
  2589.844	5.09681E+0	  -819.769	5.63186E-1	  -921.820	2.22941E-1	  -873.876	5.11947E-1	  -707.019	4.82838E-2	  -939.368	7.91233E-4	 -1060.151	2.84124E-3	 -1051.005	1.37048E-3	 -1245.965	1.49699E-3	  -787.499	3.09733E-4	  -605.268	7.74221E-4	  -974.496	1.40763E-4	 -1916.381	1.11884E+0	3.24327E-1	4.75692E-1	7.82090E-2
  2953.125	5.77705E+0	  -913.122	4.90774E-1	 -1041.097	3.00384E-1	  -961.156	5.15332E-1	  -840.267	1.77879E-1	  -814.827	3.46756E-3	  -938.947	1.14052E-2	  -938.458	4.78692E-3	 -1154.866	2.14212E-2	  -744.813	4.75027E-4	  -556.029	1.74987E-3	  -952.329	8.21514E-4	 -1842.452	1.38346E+0	2.82065E-1	4.48663E-1	7.26566E-2
  3369.141	5.27863E+0	  -985.232	2.87646E-1	 -1139.383	3.44799E-1	 -1053.824	2.97746E-1	  -938.542	8.31259E-2	  -709.653	1.70008E-3	  -833.447	4.44632E-3	  -832.630	9.63122E-5	 -1030.000	1.32115E-1	  -816.645	4.82031E-3	  -676.951	1.28888E-2	 -1069.751	3.86700E-3	 -1982.756	1.74503E+0	2.96505E-1	4.51569E-1	7.09536E-2
  3843.750	5.51333E+0	 -1009.167	1.29796E-1	 -1163.927	3.07515E-1	 -1095.679	1.69882E-1	  -969.930	5.24395E-2	  -870.312	9.92072E-4	  -667.970	3.50006E-3	  -670.172	1.31417E-3	 -1171.706	9.93917E-2	  -992.607	2.47428E-3	  -557.443	8.07754E-3	  -943.917	1.40358E-3	 -1833.745	1.28680E+0	2.85209E-1	4.39108E-1	6.88955E-2
  4382.812	5.52255E+0	 -1129.246	8.91429E-2	 -1277.799	2.94029E-1	 -1227.031	1.30531E-1	 -1077.973	3.22276E-3	  -701.010	1.15088E-4	  -540.003	4.60368E-4	  -531.548	1.10599E-4	 -1028.928	3.56034E-2	 -1123.810	3.89013E-4	  -413.012	1.87061E-3	  -784.843	2.65313E-4	 -1995.831	1.01604E+0	2.81681E-1	4.18206E-1	6.53322E-2
  4998.047	5.49871E+0	 -1288.491	7.05870E-2	 -1414.401	2.70341E-1	 -1392.937	1.30029E-1	 -1233.913	5.57027E-3	  -574.618	1.02359E-4	  -413.435	3.82456E-4	  -462.218	1.71526E-4	 -1016.407	5.31497E-2	 -1199.983	8.58192E-5	  -247.882	1.11462E-3	  -911.209	1.68238E-4	 -2095.699	1.03348E+0	2.86600E-1	4.26748E-1	6.61023E-2
  5701.172	5.47270E+0	 -1116.889	9.71732E-2	 -1592.488	3.19558E-1	 -1233.507	1.61378E-1	 -1083.313	2.23172E-3	  -619.329	1.23023E-4	  -273.651	1.21894E-4	  -624.522	5.40219E-5	  -888.519	1.89498E-2	 -1290.782	2.95304E-5	  -101.953	2.61854E-4	  -967.812	6.12198E-5	 -2179.020	9.93108E-1	2.99903E-1	4.33062E-1	6.84857E-2
  6503.906	5.52627E+0	  -974.496	1.21129E-1	 -1472.933	3.37833E-1	 -1116.511	6.87007E-2	  -979.432	3.06053E-2	  -530.725	3.25678E-4	  -162.394	1.53579E-3	  -546.095	2.18714E-4	 -1046.052	1.12844E-1	 -1456.244	3.24298E-4	    13.530	7.72581E-4	  -893.910	9.51811E-5	 -2352.133	1.14985E+0	2.87463E-1	4.26361E-1	6.79226E-2
  7412.109	3.59795E+0	 -1125.833	6.71283E-2	 -1647.950	2.30013E-1	 -1288.466	7.07937E-2	 -1057.584	3.45722E-1	  -418.234	4.41481E-4	  -145.860	7.68662E-3	  -489.902	1.14943E-3	  -952.568	6.41041E-2	 -1315.087	2.34684E-5	   144.614	3.15075E-4	  -841.288	9.58456E-5	 -2226.179	1.40325E+0	2.84508E-1	4.24781E-1	6.68528E-2
  8455.078	5.47545E+0	 -1226.006	9.74027E-2	 -1737.782	3.92026E-1	 -1414.113	2.25855E-1	 -1216.381	6.34101E-2	  -376.937	1.52005E-4	  -231.739	8.05817E-4	  -473.351	1.12319E-4	  -916.793	2.00000E-29	 -1440.000	2.00000E-29	     0.000	2.00000E-29	  -720.000	2.00000E-29	 -2160.000	1.03486E+0	3.05662E-1	4.39224E-1	7.03524E-2
  9644.531	5.32747E+0	 -1078.206	1.85468E-1	 -1629.121	5.01955E-1	 -1307.358	2.02171E-1	 -1137.721	4.14968E-2	  -500.113	1.36181E-4	  -115.350	2.33763E-4	  -627.582	6.01305E-6	  -996.424	2.00000E-29	 -1440.000	2.00000E-29	     0.000	2.00000E-29	  -720.000	2.00000E-29	 -2160.000	1.05816E+0	2.95085E-1	4.32110E-1	6.80746E-2
 10998.047	1.63728E+0	  -985.736	4.66366E-2	 -1604.976	1.39024E-1	 -1274.010	2.90613E-2	 -1093.979	2.05172E-4	  -670.989	6.77928E-5	  -238.569	1.34803E-4	  -649.658	2.82245E-5	  -842.732	2.00000E-29	 -1440.000	2.00000E-29	     0.000	2.00000E-29	  -720.000	2.00000E-29	 -2160.000	9.87403E-1	2.75635E-1	4.08521E-1	6.27835E-2
