# Supplementary material for: The impact of size on middle-ear sound transmission in elephants, the largest terrestrial mammal
Source: PLoS One. 2024 Apr 10;19(4):e0298535. doi: 10.1371/journal.pone.0298535 (PMC11006165; doi:10.1371/journal.pone.0298535)
Supplement: S1 Data — (ZIP) [file pone.0298535.s008.zip › S1_Data/TB19_1012S_3D OC_M1 R00.dbf2]

%
%
%
%SyncAv (v0.35); Tue, Apr 16, 2019; 4:54:27 PM
%Distortion (Sine Sequence) Measurement (Fmin: 17.578125; Fmax: 10998.046875; # Freqs: 48; Log-Spaced Freqs)
%     Sampling rate: 48000 Hz; FFT length: 8192; # averages: 10
%     Input Voltage range: -10.000 to 10.000
%Output Channel Assignment(s):
%     "AO ch0" = PXI1Slot2/ao1
%Input Channel Assignment(s):
%     "AI ch0" = PXI1Slot4/ai0
%     "AI ch1" = PXI1Slot4/ai1
%     "AI ch2" = PXI1Slot4/ai2
%     "AI ch3" = PXI1Slot4/ai3
%Output Channel Stimuli:
%     AO ch0: Sine; 1.000000E-1 V (peak); 0.000 deg. phase
%Stimulus EQ Settings:
%     AO ch0: "Based on: distortion file (log. mag., log. freq. spacing), path: C:\Users\DHARMAA\OtoBiomech Dropbox\Projects\Middle-Ear Projects\Experiments\Human\Bone conduction middle ear\XG_Data01\TB19\1100S_3D OC_SPC3 R00.dbf2" (49 pts; Gains from -8.74 dB to 25.00 dB) 
%Calibration Settings (Sensitivity only):
%     AI ch0 Gain: -
%     AI ch1 Gain: -
%     AI ch2 Gain: -
%     AI ch3 Gain: -
%     AI ch0 Sensitivity (Pa): C:\Users\DHARMAA\OtoBiomech Dropbox\Projects\Middle-Ear Projects\Experiments\Human\Bone conduction middle ear\Calibrations\Ch3-ER7C calib 180615\ch3ER7C_48000_SF_8192_fft.col2
%     AI ch1 Sensitivity (mm/s): 2.000000E-1
%     AI ch2 Sensitivity (mm/s): 2.000000E-1
%     AI ch3 Sensitivity (mm/s): 2.000000E-1
%XYZ Position Information (mm; +/- defined by axes):
%     Abs. Pos. of Zero Ref.: X0=0.000000, Y0=0.000000, Z0=-0.000000
%     Cur. Pos. Rel. to Zero Ref.: X=94.250000, Y=73.700000, Z=-56.100000
%Freq. (Hz)	ch0_PrMg  	ch0_PrPh	ch1_PrMg  	ch1_PrPh	ch2_PrMg  	ch2_PrPh	ch3_PrMg  	ch3_PrPh	ch0_2HMg  	ch0_2HPh	ch1_2HMg  	ch1_2HPh	ch2_2HMg  	ch2_2HPh	ch3_2HMg  	ch3_2HPh	ch0_3HMg  	ch0_3HPh	ch1_3HMg  	ch1_3HPh	ch2_3HMg  	ch2_3HPh	ch3_3HMg  	ch3_3HPh	ch0_THD+N  	ch1_THD+N  	ch2_THD+N  	ch3_THD+N  	
    17.578	5.66169E+0	  -168.842	2.75427E-3	   -20.374	6.58283E-3	    -7.207	3.23633E-3	   177.500	1.55030E-2	  -108.028	9.36245E-4	    31.158	8.42050E-4	    13.117	4.47054E-4	    32.889	1.32826E-3	    64.273	4.95929E-4	   105.679	8.09978E-4	   122.763	2.29872E-4	   -21.487	9.53382E-1	1.09514E+0	1.14661E+0	2.29621E-1
    23.437	5.64980E+0	  -181.421	4.17712E-3	   -48.339	8.38769E-3	   -39.892	4.01723E-3	   142.008	1.20032E-2	  -137.750	1.34004E-4	   121.666	1.05725E-4	    31.253	6.79737E-5	   185.703	9.02374E-4	    86.898	2.12655E-4	   238.686	1.83128E-4	   103.310	4.06147E-5	   -58.507	9.84324E-1	1.07986E+0	1.14619E+0	2.27874E-1
    29.297	5.62490E+0	  -202.733	5.47092E-3	   -68.996	1.07595E-2	   -63.188	5.33978E-3	   120.293	8.36449E-3	  -151.675	3.68925E-4	    58.891	5.19581E-4	    50.807	1.37761E-4	   250.121	7.43081E-5	   211.462	1.01048E-4	   254.853	5.24107E-4	   -66.936	1.21388E-4	   117.891	9.53162E-1	1.11445E+0	1.17549E+0	2.36423E-1
    35.156	5.62795E+0	  -212.169	6.42000E-3	   -64.312	1.37950E-2	   -73.195	7.23324E-3	    98.511	7.94708E-3	  -173.647	2.18333E-4	    29.430	1.80617E-4	   136.156	7.56713E-5	   369.308	2.92281E-4	    46.030	1.48771E-4	   264.200	7.72603E-4	    95.255	1.67802E-4	   100.843	9.94319E-1	1.11130E+0	1.16746E+0	2.32373E-1
    41.016	5.62237E+0	  -220.926	7.85556E-3	   -94.344	1.67238E-2	   -90.457	8.72694E-3	    93.136	6.44927E-3	  -188.774	1.00052E-3	    40.538	4.96226E-4	   -11.891	4.45249E-4	   225.912	1.42561E-3	   -69.987	8.16770E-5	   238.430	2.31733E-4	   247.883	6.92702E-5	    78.459	9.68547E-1	1.13903E+0	1.21591E+0	2.44190E-1
    46.875	5.61091E+0	  -232.773	1.02284E-2	   -98.913	2.08629E-2	   -94.705	1.11256E-2	    85.930	6.02643E-3	  -208.669	3.98018E-4	   -49.597	2.28399E-4	   156.362	7.36978E-5	   283.655	8.43398E-4	  -124.065	7.88624E-5	   211.096	3.04613E-5	    91.854	5.29797E-5	   -15.391	1.00343E+0	1.14087E+0	1.19696E+0	2.39784E-1
    52.734	5.60487E+0	  -239.483	1.31539E-2	  -108.181	2.72907E-2	  -107.836	1.39927E-2	    72.167	5.08397E-3	  -212.812	1.31005E-4	   -44.603	4.97466E-4	   250.126	1.34549E-4	   184.528	3.34563E-4	   -33.588	1.84693E-4	   301.200	3.15039E-4	   140.092	4.70191E-5	   -71.056	9.95186E-1	1.17847E+0	1.22954E+0	2.47009E-1
    58.594	5.59522E+0	  -247.749	1.51072E-2	  -113.665	3.02575E-2	  -114.390	1.58567E-2	    65.383	3.85036E-3	  -215.600	1.09214E-4	   -74.077	2.31371E-4	   113.555	5.44114E-5	    27.100	3.56387E-4	    36.436	2.77079E-4	   406.949	2.68968E-4	   193.413	5.00116E-5	    28.216	9.76019E-1	1.19593E+0	1.25278E+0	2.52563E-1
    64.453	5.58762E+0	  -253.935	1.77586E-2	  -121.996	3.69988E-2	  -121.707	1.93891E-2	    53.337	3.73557E-3	  -242.044	2.06806E-4	  -193.585	2.34224E-4	    -6.830	7.14821E-5	    53.223	4.39051E-4	   -57.946	4.76788E-5	   438.869	9.76753E-5	    67.659	2.14046E-5	   163.216	9.68341E-1	1.20268E+0	1.26385E+0	2.54638E-1
    76.172	5.56134E+0	  -264.863	2.48079E-2	  -135.780	5.21215E-2	  -132.676	2.00633E-2	    33.089	3.12978E-3	  -247.951	7.99687E-5	  -266.642	3.54518E-4	   -97.153	5.67120E-5	    72.729	4.94172E-4	   -42.530	3.71648E-4	   394.298	4.72985E-4	   228.489	6.24764E-5	    56.480	9.64290E-1	1.26433E+0	1.31108E+0	2.65116E-1
    87.891	5.53408E+0	  -273.873	2.55199E-2	  -168.789	5.40441E-2	  -165.441	3.10723E-2	    35.429	2.76021E-3	  -275.907	1.13221E-4	  -133.554	2.76826E-4	   -33.261	1.25622E-4	    94.133	6.96807E-4	   -92.885	1.28420E-4	   235.807	2.73488E-4	   333.706	7.57674E-5	   148.276	9.66877E-1	1.22884E+0	1.27337E+0	2.56861E-1
    99.609	5.51704E+0	  -282.675	3.06789E-2	  -163.834	6.39525E-2	  -163.327	3.51317E-2	    19.728	2.22754E-3	  -269.475	4.39854E-5	  -229.699	4.01393E-4	  -124.165	8.46025E-5	    37.885	1.62841E-3	   -71.911	2.72065E-4	   374.303	3.96526E-4	   181.373	3.36379E-5	   295.183	9.89118E-1	1.29004E+0	1.34805E+0	2.72048E-1
   111.328	5.49278E+0	  -290.307	3.78892E-2	  -172.043	7.71624E-2	  -172.415	4.12975E-2	     9.831	2.05889E-3	  -265.760	3.09313E-4	  -203.699	4.50730E-4	   -79.041	1.12611E-4	    82.136	6.44952E-4	  -119.711	1.88577E-4	   529.709	2.00848E-4	   360.266	5.80268E-5	   176.106	9.60525E-1	1.26096E+0	1.30789E+0	2.62305E-1
   128.906	5.46428E+0	  -300.418	4.76073E-2	  -185.268	9.58861E-2	  -186.012	5.07886E-2	    -4.826	2.39976E-3	  -276.279	1.27512E-3	  -147.060	9.54441E-4	    36.697	1.62259E-4	   219.264	2.92154E-4	  -152.671	1.40622E-2	   565.747	1.40979E-2	   386.247	2.86863E-3	   206.408	9.49475E-1	1.25220E+0	1.31322E+0	2.63298E-1
   146.484	5.44658E+0	  -308.573	5.64230E-2	  -199.238	1.14700E-1	  -198.385	5.94140E-2	   -17.793	1.81483E-3	  -282.498	3.82675E-4	  -149.914	1.16156E-4	   167.456	8.27603E-5	   321.309	1.02425E-3	  -202.185	6.34157E-4	   439.378	7.21608E-4	   249.439	1.73156E-4	    71.624	9.57932E-1	1.29990E+0	1.35618E+0	2.74503E-1
   164.062	5.43864E+0	  -316.454	6.54249E-2	  -209.413	1.33196E-1	  -209.279	6.88687E-2	   -28.826	2.97199E-3	  -291.439	5.02993E-4	  -179.580	7.28125E-5	    69.627	7.18319E-5	   320.924	7.03053E-4	  -248.459	6.30881E-5	   362.183	1.59507E-4	   211.651	7.24248E-5	    14.705	9.85669E-1	1.33195E+0	1.38695E+0	2.81224E-1
   187.500	5.44135E+0	  -324.902	7.84913E-2	  -222.617	1.58749E-1	  -222.468	8.15028E-2	   -41.681	3.34920E-3	  -306.515	3.11492E-3	  -175.613	2.64872E-3	    15.331	5.19985E-4	   204.311	4.59025E-4	  -163.515	2.41807E-4	   341.517	4.85252E-4	   207.791	1.30774E-4	    16.010	9.52904E-1	1.27852E+0	1.33565E+0	2.68819E-1
   210.937	5.44309E+0	  -332.084	9.02347E-2	  -233.884	1.81979E-1	  -233.834	9.39981E-2	   -52.796	4.00458E-3	  -358.435	9.11335E-4	  -228.041	9.59880E-4	   -11.615	1.53116E-4	   191.212	6.02297E-4	  -247.557	2.05021E-4	   493.780	2.99183E-5	   220.819	2.45074E-5	    56.710	9.49135E-1	1.30409E+0	1.35067E+0	2.72240E-1
   246.094	5.45681E+0	  -341.104	1.06555E-1	  -248.061	2.14243E-1	  -248.235	1.11513E-1	   -67.610	2.73957E-3	  -350.756	3.46487E-4	  -406.731	1.02695E-3	   124.451	3.27798E-4	   280.373	3.78280E-4	  -262.071	3.16499E-4	   576.933	7.43678E-4	   100.025	1.37666E-4	   -78.179	9.79606E-1	1.21565E+0	1.26163E+0	2.53952E-1
   275.391	5.49939E+0	  -347.740	1.19783E-1	  -259.071	2.42176E-1	  -259.363	1.25351E-1	   -77.801	3.99846E-3	  -365.421	7.98559E-4	  -261.762	2.56578E-4	    -1.973	1.78862E-4	   242.589	6.70393E-4	  -282.735	3.20593E-4	   591.317	3.09843E-4	    66.902	8.94656E-5	  -120.498	9.78633E-1	1.26972E+0	1.31128E+0	2.63571E-1
   316.406	5.56453E+0	  -356.537	1.35707E-1	  -272.436	2.73524E-1	  -272.234	1.43447E-1	   -91.822	4.20496E-3	  -413.003	8.79031E-4	  -274.368	9.10724E-4	    -2.321	3.94744E-4	   188.890	6.20322E-4	  -389.124	3.86204E-4	   497.627	4.15215E-4	    41.048	5.25771E-5	  -162.007	9.63277E-1	1.23533E+0	1.28259E+0	2.57400E-1
   363.281	5.58576E+0	  -367.298	1.53643E-1	  -285.769	3.08137E-1	  -285.433	1.61277E-1	  -105.462	1.98729E-3	  -441.170	3.98194E-4	  -275.914	1.08071E-3	   -26.390	3.19697E-4	   141.820	2.09106E-4	  -261.556	5.59540E-4	   356.448	3.21044E-4	   170.127	8.07330E-5	   -25.346	9.52831E-1	1.19403E+0	1.24882E+0	2.51621E-1
   410.156	5.58483E+0	  -376.823	1.72542E-1	  -297.651	3.48198E-1	  -297.580	1.81439E-1	  -117.757	3.03934E-3	  -436.881	5.61125E-4	  -365.979	5.53471E-4	   -83.152	8.15497E-5	   126.071	2.86851E-4	  -381.857	9.09978E-4	   294.822	6.73116E-4	    60.445	1.73372E-4	  -105.745	9.64384E-1	1.15418E+0	1.20917E+0	2.42508E-1
   468.750	5.68296E+0	  -390.197	2.01367E-1	  -314.611	4.06686E-1	  -314.365	2.11672E-1	  -134.537	4.06100E-3	  -515.903	1.41395E-3	  -404.243	3.86803E-4	   -86.966	4.02564E-4	   117.214	2.53770E-4	  -253.420	6.50917E-4	   321.313	1.16034E-4	   182.084	3.51265E-5	   -56.361	9.94624E-1	1.18246E+0	1.23949E+0	2.47508E-1
   533.203	5.72766E+0	  -407.772	2.30846E-1	  -335.086	4.61076E-1	  -335.099	2.40251E-1	  -155.529	1.78016E-3	  -626.287	1.34049E-3	  -412.916	1.49646E-3	  -151.530	7.69776E-4	    36.947	1.50357E-4	  -299.714	9.27135E-5	   325.782	5.89161E-4	   249.315	1.28383E-4	    66.879	9.84094E-1	1.15175E+0	1.22338E+0	2.43791E-1
   609.375	5.72266E+0	  -434.246	2.65470E-1	  -365.023	5.26424E-1	  -364.710	2.73894E-1	  -185.399	2.01656E-3	  -490.497	2.13413E-3	  -474.407	1.74463E-3	  -267.329	7.11340E-4	   -85.968	2.73057E-4	  -401.247	6.49209E-4	   169.830	2.21808E-4	    90.841	1.86479E-5	   243.701	9.95787E-1	1.11082E+0	1.16767E+0	2.35420E-1
   697.266	5.84657E+0	  -472.586	3.19037E-1	  -406.794	6.31206E-1	  -406.716	3.26434E-1	  -227.886	2.14939E-3	  -542.926	1.08008E-3	  -581.874	1.59770E-3	  -287.265	4.95277E-4	  -117.906	3.04003E-4	  -474.847	6.78984E-4	    14.540	4.12434E-4	   139.900	6.61335E-5	   301.580	1.00297E+0	1.15754E+0	1.23242E+0	2.45166E-1
   796.875	5.99291E+0	  -511.004	3.83261E-1	  -450.547	7.51831E-1	  -450.648	3.84190E-1	  -271.684	3.49988E-3	  -633.764	9.04539E-4	  -676.733	1.51280E-3	  -328.060	4.95180E-4	  -179.638	6.61555E-4	  -551.274	7.33652E-4	   -40.530	4.56320E-4	   175.260	8.28097E-5	   372.033	9.93980E-1	1.16825E+0	1.22710E+0	2.45509E-1
   908.203	5.92715E+0	  -541.890	4.54462E-1	  -486.349	8.70439E-1	  -486.648	4.38815E-1	  -307.409	6.15719E-3	  -738.180	9.33763E-4	  -707.441	1.39547E-3	  -414.622	6.03341E-4	  -305.394	1.68361E-3	  -601.128	2.40667E-4	   -97.761	9.58142E-4	   106.058	3.61503E-4	   280.908	9.80987E-1	1.20475E+0	1.26693E+0	2.51866E-1
  1031.250	5.58176E+0	  -563.042	5.28637E-1	  -515.841	9.88300E-1	  -516.307	4.91985E-1	  -335.902	3.69035E-3	  -795.948	1.36717E-3	  -804.003	2.03168E-3	  -552.687	5.77243E-4	  -390.596	2.35305E-3	  -677.810	4.62676E-4	   -27.979	9.99986E-4	   -26.926	3.82589E-4	   161.168	9.93015E-1	1.21695E+0	1.28337E+0	2.54662E-1
  1177.734	5.12616E+0	  -578.215	5.68342E-1	  -543.447	1.02301E+0	  -543.769	5.10303E-1	  -361.709	3.79433E-3	  -837.589	2.94210E-4	  -844.295	1.84048E-3	  -638.853	1.08259E-3	  -469.508	1.60304E-3	  -727.266	1.14533E-3	  -103.127	1.37708E-4	    83.082	1.09617E-4	   107.745	9.91448E-1	1.23778E+0	1.28685E+0	2.61088E-1
  1341.797	5.07448E+0	  -594.516	6.55856E-1	  -575.340	1.12345E+0	  -575.781	5.60275E-1	  -390.658	2.25530E-3	  -872.460	8.42791E-4	  -879.470	7.29776E-4	  -716.948	1.35601E-3	  -592.823	4.68564E-3	  -781.729	9.65426E-4	    -0.878	1.91317E-3	   170.595	6.48173E-4	     2.097	9.97683E-1	1.20166E+0	1.26928E+0	2.55838E-1
  1529.297	5.20954E+0	  -622.902	6.80631E-1	  -616.446	1.04888E+0	  -618.389	5.73851E-1	  -426.835	3.47039E-3	  -940.513	2.10917E-3	  -988.568	1.01766E-3	  -866.195	1.40644E-3	  -712.165	8.59869E-3	  -909.882	2.38185E-4	   113.923	6.86733E-4	    66.476	4.91338E-4	  -115.142	9.75486E-1	1.22617E+0	1.26784E+0	2.55577E-1
  1746.094	5.16214E+0	  -697.396	8.37560E-1	  -702.281	1.01667E+0	  -696.566	7.24345E-1	  -511.068	1.44155E-3	  -798.300	7.75120E-4	  -930.733	1.13833E-3	  -782.295	1.70387E-3	  -575.183	1.24333E-2	 -1082.030	1.73667E-3	   -59.657	1.70056E-3	     6.311	5.10393E-4	  -242.678	1.00954E+0	1.20511E+0	1.26782E+0	2.55284E-1
  1992.187	5.14639E+0	  -741.075	8.97848E-1	  -769.186	1.04126E+0	  -749.299	6.54431E-1	  -576.986	1.45910E-2	  -627.871	4.32068E-4	 -1047.012	1.48301E-3	  -689.117	3.14326E-4	  -453.853	1.86086E-2	  -943.818	3.87255E-4	    68.482	4.99189E-4	    23.209	9.76310E-4	  -155.125	1.04958E+0	1.25489E+0	1.30095E+0	2.64841E-1
  2273.437	4.96240E+0	  -769.883	9.09236E-1	  -830.061	9.58350E-1	  -790.644	5.89777E-1	  -609.595	4.34060E-2	  -768.760	2.17237E-3	  -875.397	4.45596E-3	  -826.070	2.09983E-3	  -324.793	1.43693E-3	 -1108.614	1.44039E-4	   212.299	9.87545E-4	    62.445	2.22547E-4	  -103.819	1.03330E+0	1.27091E+0	1.32326E+0	2.67992E-1
  2589.844	5.01271E+0	  -818.760	6.71921E-1	  -906.359	9.45675E-1	  -845.791	7.33615E-1	  -671.286	4.84854E-2	  -939.679	2.57653E-3	  -990.323	3.37921E-3	  -670.788	2.42763E-3	  -497.568	1.32891E-3	 -1144.763	1.28902E-3	   342.294	1.57363E-3	   170.965	4.55120E-4	   -12.477	1.09738E+0	1.29095E+0	1.34906E+0	2.75614E-1
  2953.125	5.76551E+0	  -912.252	5.54166E-1	 -1020.204	1.02826E+0	  -946.731	7.52169E-1	  -788.151	1.77925E-1	  -815.129	3.08068E-3	  -908.451	1.79000E-2	  -533.101	1.17262E-2	  -374.682	2.14930E-2	 -1102.773	5.47855E-4	   312.832	1.96027E-3	   217.177	1.21420E-3	     3.874	1.34859E+0	1.37905E+0	1.45179E+0	3.06859E-1
  3369.141	5.36865E+0	  -985.097	3.71341E-1	 -1107.810	1.03996E+0	 -1032.890	6.98760E-1	  -879.112	8.87466E-2	  -704.817	1.87544E-3	 -1075.039	5.21608E-3	  -430.816	4.24261E-3	  -272.873	1.38293E-1	 -1174.004	3.95911E-3	   176.776	1.14891E-2	   141.793	7.68848E-3	   -89.365	1.75993E+0	1.33004E+0	1.38572E+0	2.95808E-1
  3843.750	5.41385E+0	 -1009.813	1.94577E-1	 -1138.481	8.56972E-1	 -1071.880	4.71479E-1	  -922.681	5.27532E-2	  -870.688	1.26032E-3	 -1170.802	6.04293E-3	  -251.568	3.41403E-3	  -101.906	9.73585E-2	 -1352.718	2.74689E-3	   325.465	7.61253E-3	   293.037	5.68279E-3	    63.732	1.31437E+0	1.32642E+0	1.38138E+0	2.84163E-1
  4382.812	5.48049E+0	 -1128.986	1.44693E-1	 -1258.674	7.22354E-1	 -1200.794	3.75365E-1	 -1045.365	3.30803E-3	  -708.670	4.30196E-4	 -1133.346	7.28776E-4	  -220.559	2.75905E-4	    -3.331	3.54038E-2	 -1484.781	5.17972E-4	   152.926	1.57904E-3	   466.768	1.93340E-3	   222.332	1.02382E+0	1.19471E+0	1.26965E+0	2.53838E-1
  4998.047	5.45492E+0	 -1288.316	9.63265E-2	 -1410.584	5.70788E-1	 -1357.505	2.95986E-1	 -1199.178	5.36199E-3	  -573.108	5.62243E-4	 -1106.236	4.57750E-4	  -245.224	1.77240E-4	   127.702	5.20122E-2	 -1560.056	7.20077E-4	   113.962	7.43240E-4	   369.702	1.02640E-3	    84.634	1.00884E+0	1.21554E+0	1.27793E+0	2.55778E-1
  5701.172	5.46372E+0	 -1117.327	9.01911E-2	 -1239.433	5.96871E-1	 -1190.255	3.46349E-1	 -1030.399	2.18404E-3	  -614.916	4.14799E-4	 -1127.251	1.06559E-3	  -232.359	4.68886E-4	   -23.914	1.87240E-2	 -1650.925	3.22159E-4	    82.524	3.91931E-4	   292.698	1.11560E-4	     3.311	9.98568E-1	1.23537E+0	1.29126E+0	2.60538E-1
  6503.906	5.53148E+0	  -974.729	4.69622E-2	 -1096.999	5.42278E-1	 -1062.950	3.53844E-1	  -910.264	3.02857E-2	  -528.620	3.31061E-4	  -960.659	2.22917E-3	  -365.589	1.72288E-3	   116.075	1.14492E-1	 -1817.475	1.34688E-3	   113.897	1.88096E-3	   215.693	5.07564E-4	   108.452	1.12611E+0	1.25427E+0	1.32215E+0	2.65489E-1
  7412.109	3.57020E+0	 -1126.152	2.68097E-2	 -1196.283	3.18320E-1	 -1215.567	2.09648E-1	 -1076.335	3.48199E-1	  -417.939	4.48888E-3	  -947.547	2.84119E-3	  -243.694	7.69328E-3	   144.856	6.84058E-2	 -1675.416	5.43142E-4	   280.031	9.04102E-4	   278.171	6.62100E-5	    92.002	1.41538E+0	1.22138E+0	1.27899E+0	2.65221E-1
  8455.078	5.43573E+0	 -1226.357	7.35096E-2	 -1280.804	4.66569E-1	 -1328.171	2.70864E-1	 -1191.417	6.42462E-2	  -379.196	6.98305E-4	  -927.032	6.45547E-4	  -151.783	4.04606E-4	   164.752	2.00000E-29	 -1800.000	2.00000E-29	   360.000	2.00000E-29	   360.000	2.00000E-29	     0.000	1.06270E+0	1.18882E+0	1.24750E+0	2.49629E-1
  9644.531	5.31906E+0	 -1078.854	1.48114E-1	 -1150.769	4.36294E-1	 -1193.832	2.96594E-1	 -1060.079	4.25740E-2	  -502.941	1.75365E-4	  -791.587	4.38668E-4	  -299.888	9.31306E-5	     2.808	2.00000E-29	 -1800.000	2.00000E-29	   360.000	2.00000E-29	   360.000	2.00000E-29	     0.000	1.02782E+0	1.14942E+0	1.20080E+0	2.41100E-1
 10998.047	1.65229E+0	  -986.558	4.75187E-2	 -1107.068	1.23652E-1	 -1121.813	8.61308E-2	  -997.255	1.12636E-3	  -667.753	2.97905E-4	  -879.598	2.11527E-4	  -318.527	6.85131E-5	  -164.543	2.00000E-29	 -1800.000	2.00000E-29	   360.000	2.00000E-29	   360.000	2.00000E-29	     0.000	9.86505E-1	1.15553E+0	1.19900E+0	2.39566E-1
