# Supplementary material for: The impact of size on middle-ear sound transmission in elephants, the largest terrestrial mammal
Source: PLoS One. 2024 Apr 10;19(4):e0298535. doi: 10.1371/journal.pone.0298535 (PMC11006165; doi:10.1371/journal.pone.0298535)
Supplement: S1 Data — (ZIP) [file pone.0298535.s008.zip › S1_Data/TB20_1058S_3D OC_SH2 R00.dbf2]

%
%
%
%SyncAv (v0.35); Wed, May 15, 2019; 12:15:11 PM
%Distortion (Sine Sequence) Measurement (Fmin: 17.578125; Fmax: 10998.046875; # Freqs: 48; Log-Spaced Freqs)
%     Sampling rate: 48000 Hz; FFT length: 8192; # averages: 10
%     Input Voltage range: -10.000 to 10.000
%Output Channel Assignment(s):
%     "AO ch0" = PXI1Slot2/ao1
%Input Channel Assignment(s):
%     "AI ch0" = PXI1Slot4/ai0
%     "AI ch1" = PXI1Slot4/ai1
%     "AI ch2" = PXI1Slot4/ai2
%     "AI ch3" = PXI1Slot4/ai3
%Output Channel Stimuli:
%     AO ch0: Sine; 1.000000E-1 V (peak); 0.000 deg. phase
%Stimulus EQ Settings:
%     AO ch0: "Based on: distortion file (log. mag., log. freq. spacing), path: C:\Users\DHARMAA\OtoBiomech Dropbox\Projects\Middle-Ear Projects\Experiments\Human\Joint_Fusion\JointFusionExpt_Data01\TB20\1056S_3D OC_SPC3 R00.dbf2" (49 pts; Gains from -9.81 dB to 25.00 dB) 
%Calibration Settings (Sensitivity only):
%     AI ch0 Gain: -
%     AI ch1 Gain: -
%     AI ch2 Gain: -
%     AI ch3 Gain: -
%     AI ch0 Sensitivity (): C:\Users\DHARMAA\OtoBiomech Dropbox\Projects\Middle-Ear Projects\Experiments\Human\Bone conduction middle ear\Calibrations\Ch3-ER7C calib 180615\ch3ER7C_48000_SF_8192_fft.col2
%     AI ch1 Sensitivity (mm/s): 2.000000E-1
%     AI ch2 Sensitivity (mm/s): 2.000000E-1
%     AI ch3 Sensitivity (mm/s): 2.000000E-1
%XYZ Position Information (mm; +/- defined by axes):
%     Abs. Pos. of Zero Ref.: X0=0.000000, Y0=0.000000, Z0=-0.000000
%     Cur. Pos. Rel. to Zero Ref.: X=49.525000, Y=106.825000, Z=-78.400000
%Freq. (Hz)	ch0_PrMg  	ch0_PrPh	ch1_PrMg  	ch1_PrPh	ch2_PrMg  	ch2_PrPh	ch3_PrMg  	ch3_PrPh	ch0_2HMg  	ch0_2HPh	ch1_2HMg  	ch1_2HPh	ch2_2HMg  	ch2_2HPh	ch3_2HMg  	ch3_2HPh	ch0_3HMg  	ch0_3HPh	ch1_3HMg  	ch1_3HPh	ch2_3HMg  	ch2_3HPh	ch3_3HMg  	ch3_3HPh	ch0_THD+N  	ch1_THD+N  	ch2_THD+N  	ch3_THD+N  	
    17.578	5.40399E+0	  -168.347	5.57712E-3	   -11.176	1.01787E-2	    -8.818	3.58016E-3	   169.034	1.02206E-2	  -111.902	4.15898E-4	   -15.786	6.02609E-4	   -33.948	3.09641E-4	  -109.655	3.84364E-3	    74.787	2.80295E-4	  -152.077	6.87548E-4	  -172.735	8.25617E-5	    76.759	9.89387E-1	1.53479E+0	1.74783E+0	3.20944E-1
    23.437	5.37450E+0	  -179.711	8.90881E-3	   -45.632	1.41583E-2	   -41.994	4.11207E-3	   143.347	5.93499E-3	  -137.332	4.47431E-4	    89.055	7.80630E-4	    99.263	4.89029E-5	    -8.053	1.55462E-3	   -30.690	8.62745E-5	   -49.569	1.93292E-4	  -236.997	2.00664E-4	   161.560	9.99017E-1	1.55631E+0	2.47861E+0	3.26213E-1
    29.297	5.39791E+0	  -200.451	9.13654E-3	   -73.722	1.75229E-2	   -67.425	7.33299E-3	   117.498	7.68209E-3	  -180.226	1.45307E-4	    35.711	6.01685E-5	   245.183	1.48036E-5	    16.270	8.66622E-4	   -64.409	3.33463E-4	  -144.049	3.02990E-4	  -109.951	1.47158E-4	    54.723	9.89429E-1	1.85338E+0	1.97948E+0	3.87796E-1
    35.156	5.38663E+0	  -209.915	1.28041E-2	   -82.084	2.26992E-2	   -81.998	8.51822E-3	    98.823	6.11901E-3	  -168.842	4.04286E-4	   -53.560	5.43125E-4	   282.115	8.72064E-5	   159.652	3.05288E-4	  -102.122	1.65000E-4	  -191.461	5.36273E-4	  -178.714	1.39619E-4	   116.473	9.72242E-1	1.88694E+0	1.99117E+0	3.94099E-1
    41.016	5.38374E+0	  -218.233	1.49315E-2	   -94.644	2.67430E-2	   -93.322	1.00998E-2	    87.679	5.62295E-3	  -183.662	3.82839E-4	  -170.315	3.15879E-4	   196.854	6.66676E-5	    65.879	1.12138E-3	  -156.501	5.55973E-4	  -108.939	3.67774E-4	  -171.292	4.14150E-4	    80.560	9.88393E-1	2.29115E+0	2.37693E+0	4.75155E-1
    46.875	5.38395E+0	  -229.784	2.08422E-2	  -103.365	3.63263E-2	  -101.957	1.33418E-2	    77.675	5.16661E-3	  -212.511	1.91221E-4	   -53.833	4.25781E-4	   308.876	1.35975E-4	   142.693	2.72564E-4	   -59.123	3.54722E-4	  -163.537	9.01648E-4	  -144.183	1.36681E-4	    35.583	9.81366E-1	2.89673E+0	3.03513E+0	5.98194E-1
    52.734	5.38478E+0	  -236.223	2.53582E-2	  -113.054	4.46066E-2	  -112.221	1.62955E-2	    68.223	5.47293E-3	  -215.903	4.72568E-4	  -121.100	4.11974E-4	   283.717	2.19622E-4	    52.419	2.05130E-4	  -105.800	2.69537E-4	  -291.425	2.74699E-4	  -111.193	4.19284E-4	   -95.850	9.57213E-1	2.37113E+0	2.46516E+0	4.93280E-1
    58.594	5.38444E+0	  -244.279	2.89490E-2	  -120.766	4.99934E-2	  -121.271	1.85411E-2	    58.364	4.81414E-3	  -221.938	6.00807E-4	  -162.467	1.22174E-3	   209.402	1.15701E-4	   104.347	3.93858E-4	     4.763	2.62934E-4	  -199.048	3.10959E-4	  -191.090	1.03949E-4	     7.605	1.00633E+0	3.04756E+0	3.10913E+0	6.30957E-1
    64.453	5.38138E+0	  -250.216	3.38185E-2	  -129.361	6.06880E-2	  -128.753	2.20155E-2	    50.851	4.01772E-3	  -227.626	4.92509E-4	  -170.930	6.39988E-4	   197.482	1.66273E-4	    74.039	6.52861E-4	    12.242	5.49584E-4	   -48.091	5.43656E-4	   -59.648	9.04499E-5	   112.185	9.85842E-1	4.44923E+0	4.47065E+0	9.12913E-1
    76.172	5.37914E+0	  -260.917	4.17535E-2	  -141.647	7.79265E-2	  -142.730	2.78863E-2	    35.483	3.69368E-3	  -249.003	1.20447E-3	  -334.281	1.14678E-3	    18.181	4.26404E-4	   226.596	5.92513E-4	   -38.697	6.14467E-4	    32.344	3.74547E-4	    40.923	8.63167E-5	   238.547	1.00409E+0	4.63303E+0	4.67721E+0	9.53899E-1
    87.891	5.37946E+0	  -269.819	5.71244E-2	  -158.122	9.93600E-2	  -159.854	3.61132E-2	    21.830	3.24621E-3	  -273.328	2.04680E-3	  -220.821	2.20722E-3	   142.739	4.82171E-4	   334.999	1.15541E-3	  -108.845	1.49994E-3	   178.542	1.52525E-3	   164.627	3.60291E-4	   354.527	1.02023E+0	4.56833E+0	4.61420E+0	9.41556E-1
    99.609	5.37763E+0	  -278.629	7.65519E-2	  -170.155	1.27383E-1	  -171.706	4.62278E-2	     8.625	1.84877E-3	  -294.049	3.15421E-3	  -150.929	2.98292E-3	   205.334	6.07180E-4	   386.972	1.97782E-3	   -97.126	4.53579E-3	   154.400	4.71051E-3	   151.391	9.85470E-4	   327.859	1.07708E+0	5.84079E+0	5.86456E+0	1.20098E+0
   111.328	5.37705E+0	  -286.456	9.10796E-2	  -166.583	1.50056E-1	  -175.882	4.54937E-2	    -8.131	2.70705E-3	  -256.600	1.80629E-2	   -81.876	1.76747E-2	   279.395	2.94443E-3	   441.174	2.96254E-3	  -132.287	1.36936E-2	    -8.501	1.37097E-2	    -6.470	2.43901E-3	   365.477	2.36271E+0	2.26927E+1	2.22245E+1	4.04649E+0
   128.906	5.37582E+0	  -297.041	9.17687E-2	  -198.585	1.59216E-1	  -201.898	6.04458E-2	   -21.674	6.41284E-3	  -331.747	8.09244E-3	  -147.128	8.47134E-3	   208.716	2.00499E-3	   380.838	2.00202E-3	  -201.327	2.43040E-3	   -86.387	2.64296E-3	   -78.900	6.58824E-4	   453.980	2.01509E+0	6.39376E+0	6.38449E+0	1.27909E+0
   146.484	5.38007E+0	  -305.733	1.18015E-1	  -217.352	1.96675E-1	  -218.078	7.08524E-2	   -37.696	4.32134E-3	  -458.660	1.24731E-2	    15.764	1.29950E-2	   378.072	2.71152E-3	   558.491	3.09416E-3	  -206.702	6.23442E-3	    21.722	6.50127E-3	    18.973	1.10900E-3	   552.001	1.71866E+0	6.80906E+0	6.97365E+0	1.33829E+0
   164.062	5.40035E+0	  -314.525	1.25664E-1	  -228.420	2.16132E-1	  -230.128	7.99741E-2	   -50.025	2.53405E-3	  -568.375	1.00521E-2	   156.914	9.95344E-3	   516.417	1.94113E-3	   696.006	3.94071E-3	  -285.000	5.43259E-3	   184.168	6.09953E-3	   187.026	1.34346E-3	   731.593	1.64463E+0	4.50989E+0	4.54953E+0	9.27411E-1
   187.500	5.41884E+0	  -324.416	1.50769E-1	  -246.249	2.57670E-1	  -247.439	9.38580E-2	   -67.053	6.18363E-3	  -681.868	1.15507E-2	   303.361	1.14596E-2	   659.569	2.38525E-3	   833.055	1.89727E-3	  -317.283	1.78950E-3	   159.239	2.20233E-3	   161.616	5.11679E-4	   698.366	1.53888E+0	4.21410E+0	4.25550E+0	8.65458E-1
   210.937	5.44166E+0	  -333.371	1.55982E-1	  -260.872	2.76380E-1	  -262.177	1.02957E-1	   -81.669	9.81203E-3	  -821.378	7.31849E-3	   275.518	5.53665E-3	   639.079	5.66749E-4	   822.076	4.73174E-3	  -373.821	1.43272E-2	   101.407	1.44233E-2	   103.772	3.05170E-3	   646.857	1.35945E+0	3.06664E+0	3.14570E+0	6.32226E-1
   246.094	5.46484E+0	  -345.084	1.86792E-1	  -279.608	3.22281E-1	  -280.614	1.18445E-1	   -99.846	1.10548E-3	  -982.209	1.06466E-2	   241.480	9.92405E-3	   601.795	1.94762E-3	   781.545	1.79130E-3	  -534.748	8.47547E-3	    46.837	8.42490E-3	    47.572	1.93269E-3	   586.128	1.03436E+0	4.00802E+0	4.07156E+0	8.25795E-1
   275.391	5.49018E+0	  -354.580	2.25699E-1	  -294.419	3.85545E-1	  -295.263	1.40560E-1	  -114.221	1.43372E-2	  -946.723	1.55554E-2	   220.310	1.41360E-2	   585.992	2.60237E-3	   779.461	4.81638E-3	  -713.472	5.77560E-3	     3.269	4.57979E-3	    10.501	1.06394E-3	   538.579	9.66367E-1	3.57781E+0	3.65073E+0	7.36664E-1
   316.406	5.52849E+0	  -365.632	2.56424E-1	  -317.082	4.37594E-1	  -317.868	1.59697E-1	  -136.682	2.66154E-2	 -1109.742	1.21405E-2	   166.425	1.41876E-2	   527.087	4.11155E-3	   708.281	2.50926E-3	  -610.410	3.29668E-3	   -55.192	3.17041E-3	   -27.267	8.74212E-4	   503.371	9.71625E-1	3.09579E+0	3.17887E+0	6.40417E-1
   363.281	5.58959E+0	  -378.467	2.80892E-1	  -336.118	4.77218E-1	  -337.195	1.74070E-1	  -155.985	1.94865E-2	 -1269.612	5.31463E-3	    -0.343	7.66465E-3	   358.742	2.69349E-3	   547.455	4.08525E-3	  -759.463	2.53398E-3	  -134.518	1.94585E-3	  -127.927	6.76389E-4	   405.429	1.02684E+0	2.98107E+0	3.08983E+0	6.19450E-1
   410.156	5.61230E+0	  -390.063	3.11446E-1	  -352.415	5.29963E-1	  -353.604	1.93562E-1	  -172.179	2.84580E-2	 -1418.681	9.94816E-3	   115.761	8.66401E-3	   489.702	1.28968E-3	   716.114	6.10606E-4	  -913.075	3.41342E-3	  -153.173	3.31962E-3	  -131.174	6.23772E-4	   398.491	1.03345E+0	2.85048E+0	2.94610E+0	5.88266E-1
   468.750	5.49297E+0	  -401.548	3.78436E-1	  -375.666	6.41615E-1	  -376.835	2.33602E-1	  -195.078	2.76752E-2	 -1463.366	2.05842E-2	   228.059	2.41376E-2	   586.094	5.97313E-3	   766.945	2.69151E-3	  -872.349	1.41036E-3	  -265.678	1.38737E-3	  -214.465	2.60933E-4	   322.229	1.05225E+0	2.57195E+0	2.67415E+0	5.34830E-1
   533.203	5.54993E+0	  -414.198	4.16265E-1	  -403.283	7.09544E-1	  -404.619	2.59579E-1	  -222.328	2.04475E-2	 -1550.986	8.34099E-3	   158.176	1.12483E-2	   517.501	2.62703E-3	   696.150	3.54150E-3	  -958.664	3.93678E-3	  -324.824	4.46467E-3	  -300.782	9.14331E-4	   234.479	1.02011E+0	2.59477E+0	2.71804E+0	5.34389E-1
   609.375	5.38811E+0	  -435.928	4.27994E-1	  -444.311	7.12093E-1	  -445.943	2.57190E-1	  -263.146	1.73382E-2	 -1686.605	8.86571E-3	   305.692	8.52703E-3	   671.672	2.39995E-3	   858.656	4.28518E-3	 -1077.256	1.00203E-2	  -252.076	9.35172E-3	  -260.777	1.77154E-3	   282.158	1.01196E+0	2.70787E+0	2.80443E+0	5.60326E-1
   697.266	5.50446E+0	  -477.148	3.59080E-1	  -497.733	6.19051E-1	  -500.379	2.29910E-1	  -316.467	6.18578E-3	 -1689.102	3.16996E-3	   165.777	2.23604E-3	   821.502	9.87784E-4	   694.000	3.26226E-3	 -1236.690	2.75192E-3	  -245.079	3.28048E-3	  -220.002	6.85421E-4	   287.513	9.91611E-1	2.51785E+0	2.61852E+0	5.20283E-1
   796.875	5.47246E+0	  -520.602	3.19962E-1	  -547.688	5.43496E-1	  -551.969	1.99402E-1	  -366.527	1.24168E-2	 -1807.260	8.77448E-5	    18.769	2.69391E-3	   986.431	7.79959E-4	   536.937	2.92670E-3	 -1355.393	1.05779E-3	  -122.638	4.60208E-4	  -288.649	1.63298E-4	   378.279	9.78915E-1	2.66261E+0	2.73660E+0	5.49919E-1
   908.203	5.31413E+0	  -550.239	2.77347E-1	  -581.184	4.83006E-1	  -588.221	1.79375E-1	  -399.253	1.63662E-2	 -1911.197	8.64316E-3	   179.482	1.20109E-2	   904.920	2.66702E-3	   370.396	8.20804E-4	 -1490.403	1.55399E-3	  -146.998	1.72567E-3	  -131.244	6.31542E-5	   465.504	9.85934E-1	2.34838E+0	2.45477E+0	4.88165E-1
  1031.250	5.12260E+0	  -565.998	2.97789E-1	  -606.385	5.12238E-1	  -615.770	1.87165E-1	  -420.904	7.75641E-3	 -2012.525	5.89627E-3	   317.243	2.83063E-3	  1075.482	2.07141E-3	   499.493	6.09169E-4	 -1519.083	2.22998E-3	  -204.872	1.93674E-3	  -194.157	4.04468E-4	   415.835	1.00435E+0	2.65477E+0	2.74736E+0	5.51107E-1
  1177.734	5.00125E+0	  -579.409	2.94090E-1	  -633.958	4.85531E-1	  -649.299	1.77217E-1	  -440.268	1.64611E-3	 -2128.124	3.22551E-3	   485.586	4.37641E-3	  1130.304	1.91749E-3	   380.659	8.54810E-4	 -1347.854	4.09859E-4	  -298.283	1.07904E-4	  -154.447	5.30882E-4	   380.966	9.86545E-1	2.70647E+0	2.80924E+0	5.61672E-1
  1341.797	5.22325E+0	  -589.076	3.13987E-1	  -655.369	4.32935E-1	  -685.544	2.37772E-1	  -452.105	5.82407E-3	 -2025.537	5.01512E-3	   416.625	1.99677E-3	  1038.697	5.05728E-3	   291.102	3.61730E-3	 -1494.021	7.04602E-4	  -131.725	7.82996E-4	  -182.396	8.59334E-4	   297.656	9.74045E-1	2.30763E+0	2.57039E+0	4.82863E-1
  1529.297	5.27120E+0	  -605.236	2.50074E-1	  -692.049	1.95473E-1	  -716.380	2.50563E-1	  -497.282	8.07806E-3	 -2197.965	1.28444E-3	   280.325	2.14180E-3	  1192.148	4.09324E-3	   146.856	6.14615E-3	 -1639.296	2.99871E-4	   -55.227	5.11439E-4	  -335.644	6.54709E-4	   159.986	9.92174E-1	2.28453E+0	2.39282E+0	4.76987E-1
  1746.094	5.34183E+0	  -698.103	2.05304E-1	  -793.417	1.40712E-1	  -810.303	2.08513E-1	  -598.696	5.20840E-3	 -2114.728	6.08303E-3	   323.467	5.58859E-3	  1037.085	1.82801E-3	   213.675	6.72731E-3	 -1814.805	9.01935E-4	    23.971	3.33463E-4	  -332.192	7.93986E-4	   245.559	1.01789E+0	2.57710E+0	2.68119E+0	5.33282E-1
  1992.187	5.35432E+0	  -758.295	2.29789E-1	  -859.899	6.52964E-2	  -892.062	2.46751E-1	  -658.553	1.11361E-2	 -2069.145	1.10935E-3	   217.771	2.47365E-3	   978.987	1.66910E-3	    45.921	1.25167E-2	 -1672.460	2.86238E-4	   133.024	1.26200E-3	  -386.268	1.74679E-3	   388.242	1.01784E+0	2.77823E+0	2.86845E+0	5.76195E-1
  2273.437	5.45431E+0	  -778.621	2.27195E-1	  -909.126	1.94394E-1	  -749.641	3.57777E-1	  -702.315	5.57670E-2	 -2219.859	6.91411E-4	   227.517	3.75747E-3	   849.421	2.52297E-3	  -129.053	2.47349E-4	 -1699.278	8.76923E-4	    28.309	4.08678E-4	  -288.866	8.90222E-4	   234.854	1.06364E+0	2.54016E+0	2.62548E+0	5.27459E-1
  2589.844	5.47746E+0	  -815.273	1.79980E-1	  -991.316	3.90185E-1	  -845.190	3.61919E-1	  -775.468	5.56363E-2	 -2380.353	9.76031E-4	    59.949	2.07276E-3	   711.691	1.62434E-3	  -301.972	3.41318E-3	 -1868.372	5.64357E-4	    58.148	1.39389E-3	  -316.798	7.22460E-4	    71.841	1.07551E+0	2.41135E+0	2.52756E+0	5.02886E-1
  2953.125	5.53142E+0	  -908.533	9.20306E-2	 -1113.256	4.38408E-1	  -981.093	3.16769E-1	  -891.913	9.67834E-2	 -2263.411	4.30658E-3	  -118.071	3.45377E-3	   880.429	6.96168E-3	  -192.867	1.12555E-2	 -1818.731	7.32261E-4	   147.119	1.00167E-3	  -287.334	1.24695E-3	    68.138	1.16122E+0	2.73890E+0	2.79676E+0	5.72163E-1
  3369.141	5.59154E+0	  -993.467	2.04210E-2	 -1213.920	4.33448E-1	 -1098.455	3.17971E-1	  -997.501	2.91397E-2	 -2188.510	1.96398E-3	  -106.609	2.71164E-3	   958.953	4.99108E-4	   -59.279	6.25519E-2	 -1908.229	4.81225E-3	   -12.333	3.15000E-3	  -410.669	4.42752E-3	   -91.524	1.22012E+0	2.66781E+0	2.76387E+0	5.58634E-1
  3843.750	5.38960E+0	 -1025.111	4.66226E-2	 -1064.388	3.18062E-1	 -1160.291	2.85047E-1	 -1058.491	3.26992E-2	 -2308.668	3.95023E-3	    10.565	5.35627E-3	  1070.863	1.90546E-3	    -1.428	4.16384E-2	 -2081.146	2.56991E-3	   120.261	1.32002E-3	  -264.816	2.21077E-3	    34.843	1.10515E+0	2.44284E+0	2.57217E+0	5.06805E-1
  4382.812	5.36300E+0	 -1142.383	4.93777E-2	 -1207.858	2.09882E-1	 -1289.212	2.52788E-1	 -1203.132	2.95851E-3	 -2132.253	2.93970E-3	    14.220	3.24447E-3	  1101.315	8.68754E-4	  -159.017	9.91098E-3	 -2200.566	3.48119E-4	   213.533	1.72098E-4	  -187.455	4.56343E-4	  -136.923	9.96292E-1	2.42431E+0	2.54570E+0	5.02621E-1
  4998.047	5.35282E+0	 -1299.184	4.31547E-2	 -1350.564	1.14556E-1	 -1450.923	1.87706E-1	 -1380.321	4.95780E-3	 -2013.318	6.41148E-4	   -13.570	7.21079E-4	  1085.159	5.28387E-4	  -170.270	5.69050E-3	 -2284.579	6.93603E-4	    80.940	5.57011E-4	  -349.325	2.20757E-4	  -261.471	1.06942E+0	2.01630E+0	2.11412E+0	4.17796E-1
  5701.172	5.35349E+0	 -1130.174	1.28641E-1	 -1526.608	2.04863E-1	 -1597.280	3.26805E-1	 -1204.654	1.53072E-3	 -2033.840	4.51975E-4	  -147.684	2.30971E-4	   918.206	7.40234E-5	  -101.518	3.47997E-3	 -2184.801	7.47610E-4	    60.241	8.02177E-4	  -283.077	2.72522E-4	  -103.487	1.00808E+0	2.20577E+0	2.30805E+0	4.58908E-1
  6503.906	5.31303E+0	  -977.286	2.70666E-1	 -1432.515	3.81159E-1	 -1488.826	4.92149E-1	 -1114.916	1.97133E-2	 -1976.916	2.48445E-3	  -273.757	1.80531E-3	   796.305	8.07090E-4	  -257.152	3.53068E-2	 -2342.240	1.16928E-3	  -106.077	1.32183E-3	  -108.987	3.18834E-4	    64.218	1.03856E+0	2.04914E+0	2.23080E+0	4.25894E-1
  7412.109	2.15842E+0	 -1132.750	1.36870E-1	 -1273.628	1.70957E-1	 -1324.795	1.97487E-1	  -965.725	3.24601E-2	 -1870.412	1.64069E-3	  -136.536	1.29233E-3	   663.992	1.86906E-3	  -226.042	2.28282E-2	 -2229.739	4.47217E-4	   -66.631	3.98861E-4	   -24.377	6.70594E-5	   137.487	1.02505E+0	2.27926E+0	2.37829E+0	4.72403E-1
  8455.078	4.91566E+0	 -1220.118	3.44841E-1	 -1402.605	3.35060E-1	 -1459.021	4.28560E-1	 -1112.531	1.67778E-2	 -1958.458	3.27643E-3	  -167.285	2.81213E-3	   562.293	7.71506E-4	  -289.514	2.00000E-29	 -2160.000	2.00000E-29	     0.000	2.00000E-29	     0.000	2.00000E-29	     0.000	9.93211E-1	2.30797E+0	2.39573E+0	4.78607E-1
  9644.531	4.97925E+0	 -1074.902	3.80271E-1	 -1314.877	2.82733E-1	 -1361.249	3.88366E-1	 -1031.393	3.88416E-2	 -2109.900	2.13239E-3	  -204.678	2.05387E-3	   522.577	6.09059E-4	  -398.746	2.00000E-29	 -2160.000	2.00000E-29	     0.000	2.00000E-29	     0.000	2.00000E-29	     0.000	1.02412E+0	2.71015E+0	2.78919E+0	5.60021E-1
 10998.047	7.14796E-1	  -998.579	5.07316E-2	 -1303.441	3.10538E-2	 -1339.055	4.04164E-2	 -1020.306	1.01773E-3	 -2041.828	1.46691E-3	   -42.385	1.36986E-3	   671.207	2.65787E-4	  -219.271	2.00000E-29	 -2160.000	2.00000E-29	     0.000	2.00000E-29	     0.000	2.00000E-29	     0.000	9.81562E-1	2.46126E+0	2.54144E+0	5.08743E-1
