# Supplementary material for: The impact of size on middle-ear sound transmission in elephants, the largest terrestrial mammal
Source: PLoS One. 2024 Apr 10;19(4):e0298535. doi: 10.1371/journal.pone.0298535 (PMC11006165; doi:10.1371/journal.pone.0298535)
Supplement: S1 Data — (ZIP) [file pone.0298535.s008.zip › S1_Data/TB20_1059S_3D OC_SH1 R00.dbf2]

%
%
%
%SyncAv (v0.35); Wed, May 15, 2019; 12:17:22 PM
%Distortion (Sine Sequence) Measurement (Fmin: 17.578125; Fmax: 10998.046875; # Freqs: 48; Log-Spaced Freqs)
%     Sampling rate: 48000 Hz; FFT length: 8192; # averages: 10
%     Input Voltage range: -10.000 to 10.000
%Output Channel Assignment(s):
%     "AO ch0" = PXI1Slot2/ao1
%Input Channel Assignment(s):
%     "AI ch0" = PXI1Slot4/ai0
%     "AI ch1" = PXI1Slot4/ai1
%     "AI ch2" = PXI1Slot4/ai2
%     "AI ch3" = PXI1Slot4/ai3
%Output Channel Stimuli:
%     AO ch0: Sine; 1.000000E-1 V (peak); 0.000 deg. phase
%Stimulus EQ Settings:
%     AO ch0: "Based on: distortion file (log. mag., log. freq. spacing), path: C:\Users\DHARMAA\OtoBiomech Dropbox\Projects\Middle-Ear Projects\Experiments\Human\Joint_Fusion\JointFusionExpt_Data01\TB20\1056S_3D OC_SPC3 R00.dbf2" (49 pts; Gains from -9.81 dB to 25.00 dB) 
%Calibration Settings (Sensitivity only):
%     AI ch0 Gain: -
%     AI ch1 Gain: -
%     AI ch2 Gain: -
%     AI ch3 Gain: -
%     AI ch0 Sensitivity (): C:\Users\DHARMAA\OtoBiomech Dropbox\Projects\Middle-Ear Projects\Experiments\Human\Bone conduction middle ear\Calibrations\Ch3-ER7C calib 180615\ch3ER7C_48000_SF_8192_fft.col2
%     AI ch1 Sensitivity (mm/s): 2.000000E-1
%     AI ch2 Sensitivity (mm/s): 2.000000E-1
%     AI ch3 Sensitivity (mm/s): 2.000000E-1
%XYZ Position Information (mm; +/- defined by axes):
%     Abs. Pos. of Zero Ref.: X0=0.000000, Y0=0.000000, Z0=-0.000000
%     Cur. Pos. Rel. to Zero Ref.: X=49.700000, Y=106.250000, Z=-78.325000
%Freq. (Hz)	ch0_PrMg  	ch0_PrPh	ch1_PrMg  	ch1_PrPh	ch2_PrMg  	ch2_PrPh	ch3_PrMg  	ch3_PrPh	ch0_2HMg  	ch0_2HPh	ch1_2HMg  	ch1_2HPh	ch2_2HMg  	ch2_2HPh	ch3_2HMg  	ch3_2HPh	ch0_3HMg  	ch0_3HPh	ch1_3HMg  	ch1_3HPh	ch2_3HMg  	ch2_3HPh	ch3_3HMg  	ch3_3HPh	ch0_THD+N  	ch1_THD+N  	ch2_THD+N  	ch3_THD+N  	
    17.578	5.34266E+0	  -167.551	6.88307E-3	   -14.014	9.69535E-3	   -10.625	3.80012E-3	   174.060	1.72783E-2	  -123.968	1.62285E-4	  -111.693	2.30133E-4	  -105.434	7.05045E-5	   116.154	1.44647E-3	   119.397	4.65855E-4	     0.215	2.78722E-4	    66.879	7.22783E-5	  -152.717	9.85880E-1	3.67275E-1	4.80364E-1	8.35418E-2
    23.437	5.36970E+0	  -179.648	8.62675E-3	   -49.316	1.29130E-2	   -45.753	5.52788E-3	   140.020	9.63320E-3	  -146.624	9.74057E-5	  -261.253	2.33495E-4	   -39.574	1.29095E-5	    82.509	1.14031E-3	   -57.292	8.19627E-5	    57.011	1.03019E-4	     6.802	1.92727E-4	   -82.084	9.64377E-1	3.54516E-1	4.72470E-1	7.98728E-2
    29.297	5.37924E+0	  -200.280	1.07953E-2	   -74.934	1.55230E-2	   -70.972	7.47284E-3	   120.767	4.23412E-3	  -187.221	5.77799E-4	  -212.299	4.95058E-4	    89.180	4.70936E-4	   -28.184	5.97371E-4	  -209.824	9.67349E-5	    28.550	2.72513E-4	  -160.497	1.47784E-4	  -127.960	9.42922E-1	3.67177E-1	4.78201E-1	8.24106E-2
    35.156	5.37126E+0	  -209.729	1.57064E-2	   -81.745	2.19404E-2	   -81.536	8.70211E-3	    99.979	6.49014E-3	  -180.783	2.79570E-5	  -151.972	1.42213E-4	   -10.806	1.05763E-4	   -10.443	4.81389E-4	   -70.529	1.57980E-4	   -53.087	4.35590E-4	  -159.482	3.44598E-4	  -221.671	9.67581E-1	3.66126E-1	4.85050E-1	8.41499E-2
    41.016	5.37413E+0	  -218.168	1.86467E-2	   -92.773	2.61771E-2	   -92.437	1.08891E-2	    87.799	5.89630E-3	  -187.060	1.22774E-4	     2.374	4.66644E-4	   -32.900	8.12625E-5	   158.075	1.11975E-3	    -6.530	1.10964E-4	    61.760	3.00199E-5	  -286.042	6.64442E-5	   -72.726	9.71968E-1	3.82548E-1	4.92500E-1	8.76164E-2
    46.875	5.37356E+0	  -229.734	2.46245E-2	  -102.737	3.49653E-2	  -102.190	1.39041E-2	    78.148	5.96854E-3	  -193.962	1.09425E-4	   -30.217	7.74260E-5	   -18.830	4.45466E-5	   203.968	3.43879E-4	   -29.979	7.64809E-5	   207.890	1.67966E-4	  -107.637	1.12227E-4	   -29.778	9.70507E-1	3.70750E-1	4.77680E-1	8.31688E-2
    52.734	5.37107E+0	  -236.175	2.97998E-2	  -113.160	4.30420E-2	  -111.691	1.70437E-2	    68.372	5.54820E-3	  -213.711	9.18190E-5	   -85.051	1.57921E-3	  -140.299	1.39940E-4	   133.430	2.43071E-4	   127.263	8.36899E-6	   212.789	3.50025E-4	    25.073	6.61439E-5	   -50.619	9.69879E-1	3.86747E-1	4.06448E+0	9.18893E-2
    58.594	5.37096E+0	  -244.170	3.44836E-2	  -118.967	4.83988E-2	  -120.168	1.95607E-2	    60.573	4.27954E-3	  -226.463	3.25088E-4	   -47.516	3.80393E-4	  -178.476	3.91439E-4	   122.728	7.22165E-4	   -11.701	1.89824E-4	   192.385	2.37471E-4	   199.543	1.10277E-4	    19.530	1.00732E+0	3.83359E-1	5.01363E-1	8.69039E-2
    64.453	5.36976E+0	  -250.149	4.02520E-2	  -128.442	5.78123E-2	  -128.105	2.29642E-2	    52.366	4.38908E-3	  -236.202	1.76966E-4	  -156.949	2.12161E-4	  -112.218	8.12469E-5	    23.864	6.89707E-4	     2.690	1.13544E-4	   188.656	1.39723E-4	   143.632	5.96430E-5	    12.901	1.01530E+0	3.74746E-1	4.80854E-1	8.45774E-2
    76.172	5.36683E+0	  -260.833	5.33431E-2	  -143.744	7.86952E-2	  -143.804	3.00568E-2	    36.467	3.40391E-3	  -244.949	3.52546E-4	   -38.180	3.28846E-4	   -83.963	2.01441E-4	   135.368	1.28105E-3	   -17.228	1.59301E-4	   151.393	2.32206E-4	   127.601	9.70089E-5	   -38.341	9.88404E-1	3.81678E-1	4.92834E-1	8.54107E-2
    87.891	5.36903E+0	  -269.722	6.60633E-2	  -158.030	9.38302E-2	  -159.729	3.80732E-2	    22.370	3.37290E-3	  -274.160	4.64345E-4	  -117.049	8.11258E-4	  -111.205	2.87346E-4	    56.787	2.45004E-3	   -67.816	3.52104E-4	    97.155	3.07945E-4	   143.308	8.24589E-5	   -94.984	9.99974E-1	3.76456E-1	4.86305E-1	8.46367E-2
    99.609	5.36825E+0	  -278.537	8.08712E-2	  -170.858	1.15158E-1	  -172.525	4.72089E-2	     9.314	2.67522E-3	  -284.907	2.28499E-4	  -194.864	3.79811E-4	  -203.913	1.59682E-4	   -15.652	1.78527E-3	  -119.675	2.45040E-4	    82.100	5.09591E-4	    83.602	1.51878E-4	   -93.845	9.71339E-1	3.75684E-1	4.87993E-1	8.60755E-2
   111.328	5.36986E+0	  -286.356	9.21243E-2	  -185.467	1.35051E-1	  -186.598	5.03570E-2	    -9.170	2.67088E-3	  -268.402	2.43567E-4	  -346.632	2.89775E-4	  -375.515	1.07181E-4	   133.295	2.69508E-3	  -136.901	4.45087E-4	    14.816	7.08430E-4	    30.807	2.29370E-4	  -147.123	9.82882E-1	3.90803E-1	5.01029E-1	8.84444E-2
   128.906	5.36935E+0	  -296.917	1.14252E-1	  -201.255	1.58344E-1	  -203.100	6.55462E-2	   -21.675	6.42856E-3	  -330.775	1.25797E-3	  -182.111	1.69254E-3	  -538.008	7.37954E-4	     3.280	2.47547E-3	  -192.790	4.81469E-4	   -61.392	6.36623E-4	   -63.661	2.44104E-4	  -212.892	9.79460E-1	3.76935E-1	4.84211E-1	8.63006E-2
   146.484	5.37300E+0	  -305.621	1.30019E-1	  -215.771	1.81075E-1	  -217.106	7.41249E-2	   -36.980	4.16719E-3	  -447.374	1.26957E-3	  -292.604	1.95778E-3	  -645.016	7.46886E-4	  -107.443	3.17609E-3	  -204.728	5.90009E-4	   -98.099	7.13869E-4	   -64.987	1.90496E-4	  -230.550	9.88628E-1	4.00023E-1	5.03058E-1	8.98631E-2
   164.062	5.39474E+0	  -314.401	1.51382E-1	  -228.665	2.11317E-1	  -229.940	8.59260E-2	   -49.902	1.94128E-3	  -579.275	2.84156E-4	  -356.942	5.14106E-4	  -701.105	2.84214E-4	  -172.665	4.03390E-3	  -273.937	5.89002E-4	   -97.537	9.31255E-4	   -92.949	3.85667E-4	  -279.007	9.56564E-1	3.78777E-1	4.87192E-1	8.64257E-2
   187.500	5.41434E+0	  -324.268	1.76690E-1	  -245.390	2.47639E-1	  -246.794	1.00055E-1	   -66.886	6.14555E-3	  -685.441	7.83456E-4	  -519.888	1.33126E-3	  -872.075	5.74081E-4	  -324.620	1.75207E-3	  -306.378	6.01644E-4	  -194.192	7.74104E-4	  -159.465	1.78941E-4	  -356.109	9.82792E-1	3.71608E-1	4.90024E-1	8.65041E-2
   210.937	5.43825E+0	  -333.206	2.00098E-1	  -259.964	2.79953E-1	  -261.567	1.12951E-1	   -81.713	1.00351E-2	  -815.601	2.47191E-3	  -640.022	3.30776E-3	  -996.362	1.33485E-3	  -452.070	3.97023E-3	  -364.864	1.01973E-3	  -188.325	1.54401E-3	  -192.845	5.18067E-4	  -370.492	9.81418E-1	3.75187E-1	4.89852E-1	8.51513E-2
   246.094	5.46536E+0	  -344.890	2.26674E-1	  -278.209	3.15875E-1	  -279.924	1.27448E-1	  -100.133	1.04963E-3	  -953.170	7.64799E-4	  -690.982	8.99103E-4	 -1037.100	2.78394E-4	  -511.121	9.93321E-4	  -502.939	8.71996E-4	  -312.242	1.17724E-3	  -286.933	4.19534E-4	  -485.533	9.87420E-1	3.68906E-1	4.83895E-1	8.42967E-2
   275.391	5.49606E+0	  -354.376	2.67260E-1	  -292.709	3.71989E-1	  -294.432	1.49643E-1	  -114.575	1.42393E-2	  -944.448	2.64897E-3	  -778.025	3.43721E-3	 -1127.608	1.45322E-3	  -568.156	4.07610E-3	  -353.053	5.84839E-4	  -144.057	4.29007E-4	  -164.475	2.78301E-4	  -647.666	1.02754E+0	3.78137E-1	4.85508E-1	8.53986E-2
   316.406	5.54234E+0	  -365.414	3.01561E-1	  -315.082	4.20078E-1	  -316.943	1.68831E-1	  -137.170	2.53156E-2	 -1105.880	5.15857E-3	  -908.086	6.90257E-3	 -1270.926	2.91628E-3	  -726.567	2.63460E-3	  -236.714	1.22049E-3	   -23.761	1.67478E-3	    -2.394	3.96693E-4	  -562.984	9.66689E-1	3.86995E-1	5.01713E-1	8.99384E-2
   363.281	5.61027E+0	  -378.326	3.29166E-1	  -334.152	4.56809E-1	  -336.302	1.82764E-1	  -156.450	1.85256E-2	 -1269.013	3.96963E-3	 -1055.447	5.67373E-3	 -1416.934	2.45916E-3	  -872.766	3.83618E-3	  -393.162	5.45390E-4	  -166.188	6.69139E-4	   -99.051	4.18300E-4	  -680.893	1.00947E+0	3.73795E-1	4.99996E-1	8.78802E-2
   410.156	5.63973E+0	  -390.015	3.71010E-1	  -350.322	5.13494E-1	  -352.649	2.03846E-1	  -172.499	2.88565E-2	 -1417.535	5.05002E-3	 -1200.536	6.32320E-3	 -1555.076	2.45820E-3	 -1008.037	4.36897E-4	  -571.289	1.54628E-3	     6.233	2.08341E-3	   -25.847	3.27301E-4	  -544.221	1.00752E+0	3.87038E-1	4.93800E-1	8.78811E-2
   468.750	5.51545E+0	  -401.720	4.44702E-1	  -373.573	6.15719E-1	  -375.856	2.44876E-1	  -195.350	2.81080E-2	 -1462.494	4.71135E-3	 -1234.517	6.55208E-3	 -1585.963	2.32145E-3	 -1040.856	2.53060E-3	  -509.742	1.72263E-4	    51.956	7.43294E-4	  -168.622	1.74050E-4	  -385.108	1.01511E+0	3.91037E-1	1.18172E+0	8.78771E-2
   533.203	5.55356E+0	  -414.411	4.95367E-1	  -400.994	6.86176E-1	  -403.556	2.72889E-1	  -222.549	2.09053E-2	 -1550.604	3.03211E-3	 -1341.989	3.68175E-3	 -1693.453	1.10655E-3	 -1147.562	3.54359E-3	  -597.381	1.11981E-3	    28.061	1.13431E-3	  -241.507	4.22685E-4	  -485.634	1.06955E+0	3.67309E-1	4.94328E-1	9.33510E-2
   609.375	5.37833E+0	  -435.953	4.78489E-1	  -441.787	6.64580E-1	  -444.813	2.65210E-1	  -263.226	1.76410E-2	 -1684.894	6.04561E-3	 -1488.535	6.85601E-3	 -1852.114	2.16993E-3	 -1294.608	4.25359E-3	  -716.174	8.68920E-4	  -129.064	7.87279E-4	  -304.275	4.92145E-4	  -623.462	9.76296E-1	3.79808E-1	5.01847E-1	8.75867E-2
   697.266	5.51520E+0	  -477.002	4.40018E-1	  -495.030	6.11019E-1	  -499.053	2.44352E-1	  -316.508	6.45977E-3	 -1688.522	3.12305E-3	 -1652.051	3.50694E-3	 -2028.538	1.32502E-3	 -1453.028	3.21847E-3	  -874.285	7.51891E-4	  -308.633	5.37301E-4	  -124.655	4.64161E-4	  -468.057	1.00360E+0	3.76604E-1	4.95500E-1	8.79563E-2
   796.875	5.50360E+0	  -520.699	3.80038E-1	  -545.022	5.26945E-1	  -550.780	2.09555E-1	  -366.606	1.28982E-2	 -1806.566	1.86883E-3	 -1498.094	2.31509E-3	 -1863.155	1.01816E-3	 -1611.952	3.28191E-3	  -995.254	1.64977E-4	  -487.212	9.76258E-4	  -276.978	1.79648E-4	  -305.976	1.00829E+0	3.72397E-1	4.86909E-1	8.70471E-2
   908.203	5.33157E+0	  -550.618	3.57242E-1	  -578.707	4.91058E-1	  -587.034	1.92814E-1	  -399.254	1.66929E-2	 -1910.824	1.83147E-3	 -1662.248	2.41741E-3	 -1968.367	9.40133E-4	 -1776.511	9.01082E-4	 -1125.847	2.88553E-4	  -600.465	3.06971E-4	  -307.851	3.39756E-4	  -131.873	1.09578E+0	3.69095E-1	4.85602E-1	9.01180E-2
  1031.250	5.11915E+0	  -566.544	3.83202E-1	  -603.256	5.19397E-1	  -614.572	2.00124E-1	  -420.148	8.11548E-3	 -2009.335	1.42836E-3	 -1490.601	1.76475E-3	 -2060.591	1.51536E-3	 -1659.236	7.16269E-4	 -1156.025	1.03947E-4	  -682.417	5.06644E-4	  -422.442	5.23624E-4	  -244.984	9.91497E-1	3.73013E-1	4.90832E-1	9.20943E-2
  1177.734	4.92820E+0	  -579.837	3.52662E-1	  -629.818	4.66195E-1	  -648.769	1.84814E-1	  -437.667	1.89468E-3	 -2115.687	1.29133E-3	 -1616.962	3.61796E-3	 -2147.919	2.65276E-3	 -1763.973	8.93081E-4	  -993.149	2.83984E-4	  -743.257	6.29955E-4	  -442.947	5.50622E-4	  -333.062	1.01966E+0	3.65526E-1	4.79623E-1	9.63484E-2
  1341.797	5.18085E+0	  -588.807	3.88912E-1	  -650.253	4.13907E-1	  -685.158	2.63930E-1	  -447.251	5.65026E-3	 -2024.291	3.48303E-3	 -1779.717	5.22776E-3	 -2234.046	5.25574E-3	 -1859.652	3.69637E-3	 -1136.822	5.10001E-4	  -817.561	8.53950E-4	  -518.137	9.06732E-4	  -421.169	1.00849E+0	3.72306E-1	4.89773E-1	9.92142E-2
  1529.297	5.22262E+0	  -604.456	3.34561E-1	  -687.694	1.82066E-1	  -714.274	2.95535E-1	  -495.210	8.07819E-3	 -2192.817	3.64422E-3	 -1952.967	5.80254E-3	 -2365.098	4.70085E-3	 -2009.062	6.11714E-3	 -1277.882	1.47716E-4	  -814.809	2.60832E-4	  -376.092	6.95127E-4	  -557.610	9.62344E-1	3.73631E-1	2.99420E+0	9.01890E-2
  1746.094	5.38009E+0	  -697.603	2.87425E-1	  -788.003	1.34875E-1	  -802.928	2.48168E-1	  -598.326	5.28930E-3	 -2110.844	1.35099E-3	 -1838.082	9.63765E-4	 -2237.123	2.22988E-3	 -1904.256	6.73170E-3	 -1454.928	4.25020E-4	  -790.001	5.66140E-4	  -493.639	6.91147E-4	  -460.844	9.89802E-1	3.68658E-1	4.75940E-1	8.55133E-2
  1992.187	5.37280E+0	  -758.254	2.98652E-1	  -856.793	3.95615E-2	  -899.045	2.87349E-1	  -658.352	1.10358E-2	 -2068.850	3.59837E-4	 -1840.803	2.28289E-3	 -2225.815	1.39809E-3	 -1739.866	1.25547E-2	 -1312.757	1.27903E-3	  -653.233	2.06367E-3	  -372.445	1.80027E-3	  -325.782	1.01707E+0	3.77197E-1	2.11188E+0	8.96033E-2
  2273.437	5.45835E+0	  -778.492	3.39405E-1	  -905.349	2.13373E-1	  -750.224	4.38020E-1	  -703.130	5.57987E-2	 -2219.572	6.97697E-4	 -1993.308	4.59708E-3	 -2382.461	2.49768E-3	 -1565.404	2.41390E-4	 -1329.079	8.64705E-4	  -806.152	1.19974E-3	  -501.104	7.31743E-4	  -476.391	1.03410E+0	3.73281E-1	4.87057E-1	8.89868E-2
  2589.844	5.47377E+0	  -815.280	2.47181E-1	  -989.025	4.37951E-1	  -840.855	4.40426E-1	  -778.914	5.53538E-2	 -2379.820	2.32318E-3	 -2161.724	3.94869E-3	 -2533.816	1.75176E-3	 -1727.079	3.39855E-3	 -1507.235	1.24611E-3	  -986.044	1.50871E-3	  -326.828	8.97908E-4	  -640.345	1.10205E+0	3.80675E-1	4.85310E-1	9.07900E-2
  2953.125	5.49686E+0	  -908.502	9.53914E-2	 -1118.469	4.94243E-1	  -973.123	3.61677E-1	  -897.355	9.67103E-2	 -2262.411	4.46819E-3	 -2309.025	8.92972E-3	 -2389.827	7.42513E-3	 -1619.981	1.11277E-2	 -1458.237	2.13660E-3	  -981.937	2.14488E-3	  -313.311	1.37315E-3	  -630.772	1.15286E+0	3.70942E-1	4.82442E-1	9.20188E-2
  3369.141	5.50292E+0	  -993.107	1.67772E-2	 -1196.172	4.88840E-1	 -1090.660	3.41327E-1	 -1001.345	2.89597E-2	 -2188.026	1.27989E-3	 -2161.499	2.28258E-3	 -2274.481	5.54354E-4	 -1525.740	6.19002E-2	 -1547.203	1.02727E-2	 -1141.616	5.75230E-3	  -468.390	5.69756E-3	  -782.399	1.19120E+0	3.90330E-1	4.85587E-1	9.36748E-2
  3843.750	5.38179E+0	 -1023.581	4.02881E-2	 -1104.135	3.75702E-1	 -1152.833	3.05116E-1	 -1057.060	3.26402E-2	 -2308.179	2.25495E-3	 -2125.138	3.78840E-3	 -2166.484	3.23161E-3	 -1431.016	4.13344E-2	 -1720.021	5.63792E-3	 -1029.003	2.26938E-3	  -337.859	2.98585E-3	  -652.432	1.12178E+0	3.77592E-1	1.56619E+0	9.14472E-2
  4382.812	5.38195E+0	 -1141.904	2.72785E-2	 -1223.273	2.77101E-1	 -1288.488	2.82462E-1	 -1199.583	2.98481E-3	 -2130.727	8.65855E-4	 -2253.180	7.75145E-4	 -2060.945	2.50589E-4	 -1556.941	9.81386E-3	 -1836.859	1.20460E-3	  -864.510	1.34202E-4	  -198.730	7.22790E-4	  -472.783	9.90954E-1	3.57620E-1	4.72782E-1	8.38332E-2
  4998.047	5.35477E+0	 -1298.512	4.85409E-2	 -1340.915	1.72654E-1	 -1449.811	2.09019E-1	 -1373.759	4.82666E-3	 -2012.243	9.70764E-4	 -2302.834	3.94900E-4	 -1991.112	4.54816E-4	 -1589.550	5.55672E-3	 -1923.464	5.85792E-4	 -1004.192	4.23613E-6	  -156.898	3.97296E-4	  -589.504	1.06080E+0	3.58764E-1	4.75879E-1	8.62789E-2
  5701.172	5.36343E+0	 -1128.920	1.89139E-1	 -1165.704	3.32435E-1	 -1607.905	3.71376E-1	 -1194.694	1.75145E-3	 -2025.585	3.88614E-4	 -2276.139	7.46771E-4	 -1958.465	7.39025E-5	 -1516.279	3.70741E-3	 -1824.596	1.87028E-4	 -1171.398	2.66793E-5	  -280.024	1.39779E-4	  -733.179	1.00046E+0	3.61203E-1	4.84591E-1	8.96783E-2
  6503.906	5.33072E+0	  -976.523	4.37281E-1	 -1073.634	5.77036E-1	 -1507.184	5.70323E-1	 -1100.758	1.95119E-2	 -1974.416	2.39802E-3	 -2426.599	1.66859E-3	 -2101.624	1.35301E-3	 -1674.472	3.45175E-2	 -1980.358	9.48996E-5	 -1043.079	1.54491E-4	  -165.149	1.68958E-4	  -583.557	2.41282E+0	3.58594E-1	4.74708E-1	8.58695E-2
  7412.109	2.17166E+0	 -1131.955	2.52446E-1	  -923.949	2.59176E-1	 -1351.048	2.38159E-1	  -947.120	3.04977E-2	 -1871.270	3.94602E-3	 -2394.705	5.02778E-4	 -2208.053	2.12474E-3	 -1620.445	2.37432E-2	 -1873.845	5.55752E-5	 -1083.973	5.54300E-4	    -4.046	1.13232E-5	  -578.169	4.47086E+0	3.55171E-1	2.68871E+0	8.41281E-2
  8455.078	4.97620E+0	 -1218.534	7.55597E-1	 -1072.647	5.89819E-1	 -1493.609	5.33087E-1	 -1088.644	1.72538E-2	 -1953.913	6.64067E-4	 -2416.284	5.31698E-4	 -2235.169	6.28561E-4	 -1611.009	2.00000E-29	 -1800.000	2.00000E-29	 -1080.000	2.00000E-29	     0.000	2.00000E-29	  -720.000	3.87269E+0	3.59345E-1	4.73456E-1	8.22738E-2
  9644.531	5.03012E+0	 -1073.354	8.71057E-1	 -1001.020	5.20549E-1	 -1409.602	5.03570E-1	 -1002.814	3.92368E-2	 -2107.176	1.46480E-4	 -2576.464	1.97164E-4	 -2388.139	3.10615E-4	 -1746.906	2.00000E-29	 -1800.000	2.00000E-29	 -1080.000	2.00000E-29	     0.000	2.00000E-29	  -720.000	3.49282E+0	3.54657E-1	4.72607E-1	8.18042E-2
 10998.047	7.18126E-1	  -997.061	1.06362E-1	  -999.747	5.21055E-2	 -1397.641	5.54255E-2	  -987.885	1.13417E-3	 -2008.561	1.08971E-4	 -2734.566	1.25858E-3	 -2509.042	1.36828E-5	 -1718.343	2.00000E-29	 -1800.000	2.00000E-29	 -1080.000	2.00000E-29	     0.000	2.00000E-29	  -720.000	1.63184E+0	3.54051E-1	3.74650E+0	8.16183E-2
