# Supplementary material for: The impact of size on middle-ear sound transmission in elephants, the largest terrestrial mammal
Source: PLoS One. 2024 Apr 10;19(4):e0298535. doi: 10.1371/journal.pone.0298535 (PMC11006165; doi:10.1371/journal.pone.0298535)
Supplement: S1 Data — (ZIP) [file pone.0298535.s008.zip › S1_Data/TB20_1060S_3D OC_I1 R00.dbf2]

%
%
%
%SyncAv (v0.35); Wed, May 15, 2019; 12:19:52 PM
%Distortion (Sine Sequence) Measurement (Fmin: 17.578125; Fmax: 10998.046875; # Freqs: 48; Log-Spaced Freqs)
%     Sampling rate: 48000 Hz; FFT length: 8192; # averages: 10
%     Input Voltage range: -10.000 to 10.000
%Output Channel Assignment(s):
%     "AO ch0" = PXI1Slot2/ao1
%Input Channel Assignment(s):
%     "AI ch0" = PXI1Slot4/ai0
%     "AI ch1" = PXI1Slot4/ai1
%     "AI ch2" = PXI1Slot4/ai2
%     "AI ch3" = PXI1Slot4/ai3
%Output Channel Stimuli:
%     AO ch0: Sine; 1.000000E-1 V (peak); 0.000 deg. phase
%Stimulus EQ Settings:
%     AO ch0: "Based on: distortion file (log. mag., log. freq. spacing), path: C:\Users\DHARMAA\OtoBiomech Dropbox\Projects\Middle-Ear Projects\Experiments\Human\Joint_Fusion\JointFusionExpt_Data01\TB20\1056S_3D OC_SPC3 R00.dbf2" (49 pts; Gains from -9.81 dB to 25.00 dB) 
%Calibration Settings (Sensitivity only):
%     AI ch0 Gain: -
%     AI ch1 Gain: -
%     AI ch2 Gain: -
%     AI ch3 Gain: -
%     AI ch0 Sensitivity (): C:\Users\DHARMAA\OtoBiomech Dropbox\Projects\Middle-Ear Projects\Experiments\Human\Bone conduction middle ear\Calibrations\Ch3-ER7C calib 180615\ch3ER7C_48000_SF_8192_fft.col2
%     AI ch1 Sensitivity (mm/s): 2.000000E-1
%     AI ch2 Sensitivity (mm/s): 2.000000E-1
%     AI ch3 Sensitivity (mm/s): 2.000000E-1
%XYZ Position Information (mm; +/- defined by axes):
%     Abs. Pos. of Zero Ref.: X0=0.000000, Y0=0.000000, Z0=-0.000000
%     Cur. Pos. Rel. to Zero Ref.: X=50.025000, Y=104.950000, Z=-78.225000
%Freq. (Hz)	ch0_PrMg  	ch0_PrPh	ch1_PrMg  	ch1_PrPh	ch2_PrMg  	ch2_PrPh	ch3_PrMg  	ch3_PrPh	ch0_2HMg  	ch0_2HPh	ch1_2HMg  	ch1_2HPh	ch2_2HMg  	ch2_2HPh	ch3_2HMg  	ch3_2HPh	ch0_3HMg  	ch0_3HPh	ch1_3HMg  	ch1_3HPh	ch2_3HMg  	ch2_3HPh	ch3_3HMg  	ch3_3HPh	ch0_THD+N  	ch1_THD+N  	ch2_THD+N  	ch3_THD+N  	
    17.578	5.35385E+0	  -167.894	5.29933E-3	   -16.843	9.93781E-3	    -7.747	3.85914E-3	   178.394	1.05376E-2	  -129.432	2.14008E-4	   127.233	3.06224E-4	  -137.763	1.69196E-4	   109.759	2.52307E-3	    -2.348	4.70020E-4	    -2.238	3.66306E-4	    30.346	2.31696E-4	  -151.758	9.55034E-1	3.68879E-1	5.39186E-1	8.20336E-2
    23.437	5.34624E+0	  -179.614	6.24568E-3	   -50.190	1.27144E-2	   -43.394	5.80964E-3	   139.771	9.06859E-3	  -130.384	1.65778E-4	   266.538	1.99327E-4	   -63.841	4.30252E-5	   243.000	1.15432E-3	  -104.949	1.16556E-4	    98.879	2.50974E-4	   191.440	6.54791E-5	   -11.718	1.11239E+0	3.75898E-1	5.60327E-1	8.84183E-2
    29.297	5.33487E+0	  -200.585	1.00952E-2	   -62.502	1.66985E-2	   -66.704	6.57430E-3	   113.203	9.47676E-3	  -140.141	2.35295E-4	   359.261	5.50339E-4	    -5.177	3.20820E-4	   177.315	4.32682E-4	   -73.119	7.16572E-5	    84.503	9.67706E-5	   112.714	5.26357E-5	  -128.655	1.00060E+0	3.74647E-1	5.65346E-1	8.60279E-2
    35.156	5.35538E+0	  -209.839	1.18238E-2	   -84.616	2.17501E-2	   -81.355	9.09413E-3	   101.747	5.96046E-3	  -150.950	1.03038E-4	   521.300	4.04487E-4	     4.273	9.08519E-5	   124.941	2.51057E-4	    67.065	8.25823E-5	    87.309	3.35480E-4	    72.396	1.60994E-4	   -54.203	9.74357E-1	3.83220E-1	1.77119E+0	8.67379E-2
    41.016	5.35473E+0	  -218.114	1.42446E-2	   -93.607	2.60427E-2	   -92.016	1.11169E-2	    89.161	5.15329E-3	  -186.244	9.23828E-5	   648.465	1.18477E-4	   137.074	4.56708E-5	   180.796	1.04819E-3	    26.174	6.73499E-5	   199.436	9.79308E-5	    13.290	9.52955E-5	    -3.069	9.67874E-1	3.86768E-1	5.74737E-1	8.74350E-2
    46.875	5.35674E+0	  -229.629	1.82183E-2	  -104.154	3.42715E-2	  -101.606	1.43190E-2	    79.685	5.54065E-3	  -207.574	2.18408E-4	   618.270	1.38320E-4	   290.547	8.03909E-5	   152.568	3.71290E-4	    18.204	1.24371E-4	   165.959	1.42623E-4	  -159.370	7.56752E-5	     4.940	9.86257E-1	3.99991E-1	6.12605E-1	8.90399E-2
    52.734	5.35752E+0	  -236.105	2.27295E-2	  -112.211	4.24195E-2	  -110.968	1.74991E-2	    70.519	4.94519E-3	  -212.317	4.64089E-5	   552.620	3.29961E-4	   328.099	1.37232E-4	   305.574	3.07222E-4	   -41.532	1.74847E-4	   207.286	1.23024E-4	     4.738	3.41715E-4	    34.518	9.51460E-1	4.13900E-1	6.00192E-1	9.10178E-2
    58.594	5.35730E+0	  -244.116	2.63175E-2	  -119.687	4.79912E-2	  -119.609	2.02258E-2	    61.663	3.40221E-3	  -229.234	1.36972E-4	   399.102	3.36039E-4	   347.060	3.83978E-5	   257.921	2.51092E-4	   -30.225	1.77242E-4	   162.891	6.91463E-4	  -166.827	4.98532E-5	    49.431	9.61544E-1	4.16810E-1	8.53594E-1	9.02015E-2
    64.453	5.35313E+0	  -250.093	3.04979E-2	  -129.201	5.71843E-2	  -127.472	2.34995E-2	    54.805	4.03303E-3	  -229.662	1.94115E-4	   257.611	3.19918E-4	   251.215	1.59127E-4	    84.126	6.21361E-4	   -30.992	1.27521E-4	    90.803	2.14828E-4	  -241.629	5.08554E-5	   -11.430	9.57788E-1	4.24275E-1	6.26891E-1	9.29314E-2
    76.172	5.35524E+0	  -260.753	4.03403E-2	  -144.166	7.67802E-2	  -143.347	3.08014E-2	    37.553	3.64360E-3	  -243.831	3.59587E-4	   278.659	8.65706E-4	   162.754	1.39743E-4	   113.711	7.86648E-4	   -28.014	2.20934E-4	    53.737	3.93032E-4	  -256.945	9.69249E-5	   -60.064	1.05745E+0	4.44961E-1	1.99695E+0	1.00677E-1
    87.891	5.35721E+0	  -269.646	5.06793E-2	  -158.362	9.27120E-2	  -159.830	3.94588E-2	    24.523	3.49659E-3	  -270.280	2.70283E-4	   256.503	8.68372E-4	   243.836	2.28679E-4	    55.869	1.07429E-3	    -7.524	2.53550E-4	    84.097	9.02921E-4	  -266.760	1.56244E-4	   -76.142	9.56391E-1	4.61268E-1	1.80748E+0	1.00596E-1
    99.609	5.35630E+0	  -278.473	6.17186E-2	  -171.047	1.13449E-1	  -171.518	4.82419E-2	    11.960	1.95832E-3	  -288.036	7.53479E-4	   249.200	2.07542E-4	   381.211	2.29568E-4	    48.220	1.13367E-3	   -79.661	6.99455E-4	    16.184	1.36566E-3	  -442.950	2.09986E-4	  -140.154	9.63119E-1	4.83609E-1	1.65404E+0	1.06501E-1
   111.328	5.35736E+0	  -286.284	7.06766E-2	  -186.606	1.34853E-1	  -185.893	5.17914E-2	    -5.934	2.33683E-3	  -270.217	3.28049E-4	   227.460	5.38609E-4	   324.000	1.63922E-4	    63.709	2.56662E-3	  -129.203	4.55527E-4	     2.037	3.84720E-4	  -562.387	2.04564E-4	  -159.858	1.00903E+0	4.88486E-1	1.28268E+0	1.08018E-1
   128.906	5.35812E+0	  -296.851	8.93866E-2	  -201.074	1.60120E-1	  -202.316	6.79908E-2	   -18.059	6.34736E-3	  -330.403	1.07759E-3	   189.522	2.60836E-3	   192.609	7.68579E-4	     4.268	2.00776E-3	  -198.480	4.67705E-4	    75.378	2.78595E-4	  -709.717	9.68868E-5	  -166.431	1.00422E+0	5.07837E-1	1.02014E+0	1.11275E-1
   146.484	5.36007E+0	  -305.545	1.01696E-1	  -215.662	1.83152E-1	  -216.483	7.73658E-2	   -33.003	4.27948E-3	  -450.502	1.05051E-3	   140.894	1.85704E-3	   110.753	6.31966E-4	   -78.912	3.01339E-3	  -201.782	5.49109E-4	    13.563	1.17385E-3	  -711.703	2.37424E-4	  -197.359	9.48404E-1	5.02731E-1	9.76010E-1	1.11303E-1
   164.062	5.38145E+0	  -314.311	1.17887E-1	  -228.425	2.12687E-1	  -229.177	8.96417E-2	   -45.640	1.67962E-3	  -572.501	2.45579E-3	   -13.893	2.72361E-3	   -12.159	6.54527E-4	  -187.530	3.57988E-3	  -277.100	6.06545E-4	   -65.479	1.11550E-3	  -787.615	2.97817E-4	  -272.146	9.83756E-1	4.94547E-1	7.31133E-1	1.07797E-1
   187.500	5.40162E+0	  -324.162	1.37291E-1	  -245.031	2.49826E-1	  -245.972	1.04527E-1	   -62.124	5.91472E-3	  -680.918	1.80042E-3	   -65.598	1.96610E-3	   -74.940	4.72333E-4	  -296.024	1.72879E-3	  -308.691	3.97632E-4	  -173.548	5.66398E-4	  -940.062	2.19743E-4	  -340.811	9.86054E-1	5.00325E-1	1.09982E+0	1.08704E-1
   210.937	5.42671E+0	  -333.064	1.54682E-1	  -259.638	2.81577E-1	  -260.886	1.18057E-1	   -76.540	1.13137E-2	  -820.776	1.83321E-3	    80.374	2.74516E-3	    85.235	1.20249E-3	  -456.056	4.13671E-3	  -370.816	1.38740E-3	  -220.732	2.38929E-3	  -929.339	5.91649E-4	  -387.006	9.66399E-1	5.11735E-1	9.00012E-1	1.13862E-1
   246.094	5.45829E+0	  -344.710	1.76815E-1	  -277.771	3.19159E-1	  -278.998	1.34541E-1	   -94.486	1.20942E-3	  -946.998	5.31768E-4	    35.024	7.93797E-4	    30.532	2.28239E-4	  -506.618	1.61487E-3	  -523.357	6.11928E-4	  -307.225	1.32690E-3	 -1010.444	3.55064E-4	  -479.882	9.69017E-1	5.62243E-1	6.90068E-1	1.21130E-1
   275.391	5.49463E+0	  -354.181	2.08944E-1	  -292.184	3.78622E-1	  -293.502	1.57029E-1	  -108.985	1.38979E-2	  -943.605	2.23489E-3	   -15.342	4.17253E-3	   -17.618	1.44101E-3	  -557.556	4.03987E-3	  -358.133	1.53945E-3	  -153.948	2.19281E-3	  -880.935	4.39440E-4	  -327.911	9.87375E-1	6.50527E-1	1.00996E+0	1.40563E-1
   316.406	5.54599E+0	  -365.272	2.29586E-1	  -314.271	4.23445E-1	  -316.101	1.74777E-1	  -130.324	2.58152E-2	 -1106.177	1.20146E-2	  -182.879	1.47940E-2	  -184.581	4.00628E-3	  -728.614	2.24931E-3	  -245.872	5.33666E-3	   -43.000	5.89249E-3	  -758.557	1.29350E-3	  -218.503	9.96263E-1	7.71470E-1	8.82523E-1	1.66902E-1
   363.281	5.62173E+0	  -378.157	2.67020E-1	  -333.114	4.77766E-1	  -335.122	1.93469E-1	  -148.702	1.83753E-2	 -1268.533	1.11705E-2	   -22.060	1.25390E-2	   -13.602	3.46121E-3	  -907.047	4.18015E-3	  -392.952	6.61501E-3	    82.046	5.73975E-3	  -634.806	1.13098E-3	   -91.347	9.81729E-1	9.96461E-1	1.08606E+0	2.11682E-1
   410.156	5.66028E+0	  -389.941	2.87999E-1	  -349.572	5.26196E-1	  -351.603	2.13903E-1	  -164.459	2.87694E-2	 -1417.716	3.61335E-2	   -71.389	3.94776E-2	   -74.193	8.68771E-3	  -976.617	7.86918E-4	  -570.530	5.71790E-3	   212.779	6.33739E-3	  -502.799	1.22971E-3	    34.777	9.77024E-1	1.54938E+0	1.61869E+0	3.24706E-1
   468.750	5.52988E+0	  -401.847	3.46431E-1	  -373.287	6.34876E-1	  -375.235	2.51230E-1	  -186.981	2.80732E-2	 -1462.751	1.14939E-2	  -120.309	1.51139E-2	  -125.182	3.61555E-3	 -1027.414	2.41298E-3	  -511.863	1.43195E-2	   146.415	1.49921E-2	  -572.445	3.13922E-3	   -31.667	1.00373E+0	2.66976E+0	2.69138E+0	5.49830E-1
   533.203	5.54766E+0	  -414.547	4.02664E-1	  -399.902	7.26493E-1	  -402.486	2.77471E-1	  -212.510	2.11833E-2	 -1551.805	3.31591E-3	  -216.575	5.01720E-3	  -228.864	1.10287E-3	 -1128.761	3.35236E-3	  -596.649	1.41076E-2	   249.335	1.40572E-2	  -472.116	2.67423E-3	    67.862	9.86620E-1	1.47962E+0	1.54534E+0	3.05823E-1
   609.375	5.36491E+0	  -435.903	3.61233E-1	  -440.353	6.80066E-1	  -443.701	2.55357E-1	  -250.090	1.71746E-2	 -1685.953	1.15016E-3	  -308.282	2.67105E-3	  -390.842	9.94636E-4	 -1276.964	4.15321E-3	  -714.257	6.09323E-4	   201.356	3.76136E-4	  -320.867	4.27008E-4	   100.514	9.79876E-1	7.59680E-1	8.39914E-1	1.63936E-1
   697.266	5.52365E+0	  -476.813	3.28559E-1	  -492.906	6.31110E-1	  -497.676	2.33723E-1	  -299.073	6.42199E-3	 -1688.478	2.33169E-3	  -203.159	2.95562E-3	  -567.678	1.32010E-3	 -1437.936	3.20856E-3	  -873.503	4.02379E-4	   378.447	9.52138E-4	  -455.393	5.32091E-4	   237.325	9.96736E-1	7.10979E-1	1.75021E+0	1.53152E-1
   796.875	5.53945E+0	  -520.758	2.74882E-1	  -542.310	5.52907E-1	  -549.279	2.06753E-1	  -343.529	1.30596E-2	 -1805.480	9.17494E-4	  -338.211	2.31318E-3	  -424.686	1.20104E-3	 -1591.098	2.99137E-3	  -990.501	4.84470E-4	   251.685	7.78349E-4	  -297.620	2.86613E-4	    87.453	9.79376E-1	9.30362E-1	1.00322E+0	1.97212E-1
   908.203	5.35308E+0	  -551.100	2.70583E-1	  -574.725	5.20683E-1	  -585.272	2.01703E-1	  -371.955	1.70680E-2	 -1911.149	2.88620E-3	  -285.638	2.61633E-3	  -255.698	3.52541E-4	 -1509.574	7.61256E-4	 -1120.740	9.14179E-4	   133.215	1.46781E-3	  -271.470	5.95832E-4	   260.349	1.01654E+0	7.68394E-1	1.96076E+0	1.63806E-1
  1031.250	5.11624E+0	  -567.270	2.77377E-1	  -599.963	5.32193E-1	  -613.832	2.13525E-1	  -390.727	8.10734E-3	 -2009.743	1.78626E-3	  -376.064	2.11918E-3	  -328.520	2.68228E-3	 -1655.971	7.24767E-4	 -1160.312	3.74357E-4	   278.626	9.94261E-4	  -448.037	4.81936E-4	   134.011	9.94094E-1	6.93586E-1	1.25948E+0	1.51504E-1
  1177.734	4.83330E+0	  -580.982	2.45997E-1	  -626.500	4.59261E-1	  -649.358	2.17798E-1	  -403.196	2.09227E-3	 -2110.542	1.77633E-3	  -224.382	2.27176E-3	  -347.249	4.12509E-3	 -1760.765	8.96138E-4	 -1004.700	8.46245E-4	   221.182	1.35324E-3	  -483.693	5.78540E-4	    54.583	9.78944E-1	8.15701E-1	8.81113E-1	1.75734E-1
  1341.797	5.04095E+0	  -588.239	2.85157E-1	  -646.628	3.96054E-1	  -685.184	3.45507E-1	  -419.588	5.06089E-3	 -2018.453	6.90564E-3	  -359.292	5.92527E-3	  -410.282	5.84172E-3	 -1859.598	3.75802E-3	 -1134.521	3.07613E-3	   172.694	3.60040E-3	  -550.453	1.13155E-3	   -23.128	9.88566E-1	1.09667E+0	1.19600E+0	2.32885E-1
  1529.297	5.14121E+0	  -603.017	2.80440E-1	  -685.065	2.01775E-1	  -699.781	3.52552E-1	  -471.418	7.63921E-3	 -2189.024	1.04677E-3	  -185.406	2.91418E-3	  -244.041	5.51391E-3	 -2001.474	6.20444E-3	 -1279.020	9.64886E-4	   172.546	7.96382E-4	  -635.777	2.90678E-4	  -171.875	1.00481E+0	8.54084E-1	9.46225E-1	1.88150E-1
  1746.094	5.43124E+0	  -696.555	2.20428E-1	  -783.325	1.86705E-1	  -791.638	2.79856E-1	  -567.991	5.46914E-3	 -2109.708	1.88923E-3	  -126.341	2.73074E-3	  -133.095	2.10025E-3	 -1896.450	6.65813E-3	 -1454.759	5.47114E-4	   213.650	6.05725E-4	  -604.398	1.99797E-4	   -54.642	9.93802E-1	7.35793E-1	2.16582E+0	1.60394E-1
  1992.187	5.40387E+0	  -757.868	2.25610E-1	  -852.646	1.00593E-1	  -870.685	3.57252E-1	  -626.588	1.10971E-2	 -2067.202	2.20242E-4	  -300.387	8.28707E-4	   -93.143	1.81845E-3	 -1734.832	1.25315E-2	 -1311.726	1.10244E-3	   287.814	1.03866E-3	  -709.298	4.58725E-4	    71.118	9.93046E-1	6.53914E-1	7.32294E-1	1.41373E-1
  2273.437	5.48443E+0	  -778.047	2.55200E-1	  -903.840	1.01915E-1	  -766.744	5.20236E-1	  -678.651	5.57559E-2	 -2219.144	1.12253E-3	  -198.919	4.29553E-3	  -227.782	2.60079E-3	 -1880.002	2.00358E-4	 -1356.012	6.30507E-4	   164.775	8.39592E-4	  -598.710	2.13365E-4	   -63.013	1.05048E+0	6.52163E-1	7.46313E-1	1.43660E-1
  2589.844	5.51131E+0	  -815.289	1.84453E-1	  -988.659	3.02125E-1	  -850.301	4.45523E-1	  -754.881	5.51637E-2	 -2379.109	3.47773E-4	  -212.803	1.97977E-3	  -367.756	1.17328E-3	 -2036.441	3.42138E-3	 -1508.458	5.94743E-4	    86.748	1.35952E-3	  -647.217	1.94261E-4	  -148.576	1.06230E+0	6.79819E-1	7.69913E-1	1.44389E-1
  2953.125	5.47110E+0	  -908.735	4.20823E-2	 -1157.300	3.69539E-1	  -974.808	3.23115E-1	  -867.063	9.69224E-2	 -2261.536	2.36108E-3	  -160.232	6.26252E-3	  -224.944	3.23023E-3	 -1932.134	1.11441E-2	 -1457.888	8.81994E-4	   155.462	1.48701E-3	  -626.255	2.20575E-4	  -178.429	1.10552E+0	6.67217E-1	7.54823E-1	1.43605E-1
  3369.141	5.39122E+0	  -993.063	3.81295E-2	 -1036.656	3.74450E-1	 -1091.753	2.87863E-1	  -969.609	2.92983E-2	 -2188.383	1.35479E-3	  -107.063	1.82417E-3	  -141.864	7.21928E-4	 -1808.221	6.09077E-2	 -1546.022	2.35302E-3	    17.786	6.39568E-3	  -735.072	4.62909E-4	  -305.505	1.22050E+0	6.13356E-1	7.21048E-1	1.35011E-1
  3843.750	5.36060E+0	 -1021.756	7.43539E-2	 -1077.451	2.90772E-1	 -1151.293	2.42355E-1	 -1023.974	3.25356E-2	 -2307.449	1.42586E-3	    50.335	3.11420E-3	    31.292	4.27156E-4	 -1735.531	4.10858E-2	 -1718.638	1.66617E-3	   166.598	4.68827E-3	  -595.966	5.15591E-4	  -146.119	1.10438E+0	6.10296E-1	8.98516E-1	1.31644E-1
  4382.812	5.42165E+0	 -1141.419	6.93019E-2	 -1239.229	2.04158E-1	 -1291.287	1.94768E-1	 -1171.323	2.94855E-3	 -2128.624	3.12863E-4	   168.453	5.57713E-4	    83.725	2.72327E-4	 -1575.600	9.99395E-3	 -1833.099	5.63946E-4	    -2.083	1.18862E-3	  -423.690	2.50197E-4	    31.214	9.74954E-1	6.00975E-1	6.82641E-1	1.28170E-1
  4998.047	5.37064E+0	 -1297.941	5.18693E-2	 -1399.594	1.04793E-1	 -1448.009	1.17247E-1	 -1345.202	5.04642E-3	 -2011.009	3.17306E-4	   329.657	1.30701E-3	   -70.299	7.59362E-5	 -1616.754	5.84654E-3	 -1920.412	3.56278E-4	  -149.243	1.16024E-4	  -418.328	2.09650E-4	  -121.438	9.96491E-1	6.07775E-1	2.15977E+0	1.31705E-1
  5701.172	5.39707E+0	 -1127.699	8.79672E-2	 -1572.520	1.78316E-1	 -1595.855	1.54201E-1	 -1167.040	1.79047E-3	 -2023.139	2.96667E-4	   421.426	2.55247E-4	    24.585	7.86523E-5	 -1681.126	3.56002E-3	 -1819.713	4.25063E-4	  -299.225	7.09767E-4	  -319.391	4.49738E-5	  -249.814	9.72082E-1	6.38848E-1	1.42854E+0	1.38418E-1
  6503.906	5.35447E+0	  -976.005	1.46432E-1	 -1457.040	3.04575E-1	 -1481.172	1.95594E-1	 -1068.196	1.86134E-2	 -1972.726	1.22485E-3	   584.496	2.44479E-3	   175.515	4.51395E-4	 -1536.764	3.54917E-2	 -1974.292	4.08714E-4	  -121.905	4.70288E-4	  -179.470	8.39273E-5	  -144.871	1.01222E+0	6.98713E-1	7.91895E-1	1.53111E-1
  7412.109	2.18460E+0	 -1131.368	6.18070E-2	 -1288.521	1.35103E-1	 -1309.879	6.52133E-2	  -913.355	3.18714E-2	 -1867.506	2.02459E-3	   628.588	4.13596E-3	   218.166	1.05069E-3	 -1490.532	2.26398E-2	 -1866.512	1.22105E-4	  -139.311	1.99883E-4	  -176.197	1.55235E-5	  -234.203	1.02876E+0	7.75275E-1	8.46771E-1	1.64532E-1
  8455.078	5.03709E+0	 -1217.125	1.49949E-1	 -1405.864	3.48630E-1	 -1428.044	9.83409E-2	 -1052.957	1.80638E-2	 -1955.933	8.86341E-4	   651.762	1.54360E-3	   251.845	3.14192E-4	 -1485.481	2.00000E-29	 -1800.000	2.00000E-29	     0.000	2.00000E-29	     0.000	2.00000E-29	  -360.000	9.94233E-1	8.33115E-1	8.98632E-1	1.73277E-1
  9644.531	5.08689E+0	 -1071.815	1.79196E-1	 -1295.048	4.61259E-1	 -1321.387	4.18530E-2	  -928.836	4.16146E-2	 -2101.704	3.83728E-4	   727.373	1.05074E-3	   379.715	2.70925E-4	 -1660.071	2.00000E-29	 -1800.000	2.00000E-29	     0.000	2.00000E-29	     0.000	2.00000E-29	  -360.000	1.01758E+0	8.92323E-1	9.60355E-1	1.87112E-1
 10998.047	7.22348E-1	  -995.701	3.04531E-2	 -1264.803	7.79066E-2	 -1298.036	7.41566E-3	  -849.673	6.68272E-4	 -1969.790	4.69228E-4	   552.410	5.16008E-4	   538.147	9.96058E-5	 -1795.656	2.00000E-29	 -1800.000	2.00000E-29	     0.000	2.00000E-29	     0.000	2.00000E-29	  -360.000	1.00769E+0	8.60505E-1	9.26776E-1	1.80792E-1
