# Supplementary material for: The impact of size on middle-ear sound transmission in elephants, the largest terrestrial mammal
Source: PLoS One. 2024 Apr 10;19(4):e0298535. doi: 10.1371/journal.pone.0298535 (PMC11006165; doi:10.1371/journal.pone.0298535)
Supplement: S1 Data — (ZIP) [file pone.0298535.s008.zip › S1_Data/TB20_1067S_3D OC_M1 R00.dbf2]

%
%
%
%SyncAv (v0.35); Wed, May 15, 2019; 12:40:40 PM
%Distortion (Sine Sequence) Measurement (Fmin: 17.578125; Fmax: 10998.046875; # Freqs: 48; Log-Spaced Freqs)
%     Sampling rate: 48000 Hz; FFT length: 8192; # averages: 10
%     Input Voltage range: -10.000 to 10.000
%Output Channel Assignment(s):
%     "AO ch0" = PXI1Slot2/ao1
%Input Channel Assignment(s):
%     "AI ch0" = PXI1Slot4/ai0
%     "AI ch1" = PXI1Slot4/ai1
%     "AI ch2" = PXI1Slot4/ai2
%     "AI ch3" = PXI1Slot4/ai3
%Output Channel Stimuli:
%     AO ch0: Sine; 1.000000E-1 V (peak); 0.000 deg. phase
%Stimulus EQ Settings:
%     AO ch0: "Based on: distortion file (log. mag., log. freq. spacing), path: C:\Users\DHARMAA\OtoBiomech Dropbox\Projects\Middle-Ear Projects\Experiments\Human\Joint_Fusion\JointFusionExpt_Data01\TB20\1056S_3D OC_SPC3 R00.dbf2" (49 pts; Gains from -9.81 dB to 25.00 dB) 
%Calibration Settings (Sensitivity only):
%     AI ch0 Gain: -
%     AI ch1 Gain: -
%     AI ch2 Gain: -
%     AI ch3 Gain: -
%     AI ch0 Sensitivity (): C:\Users\DHARMAA\OtoBiomech Dropbox\Projects\Middle-Ear Projects\Experiments\Human\Bone conduction middle ear\Calibrations\Ch3-ER7C calib 180615\ch3ER7C_48000_SF_8192_fft.col2
%     AI ch1 Sensitivity (mm/s): 2.000000E-1
%     AI ch2 Sensitivity (mm/s): 2.000000E-1
%     AI ch3 Sensitivity (mm/s): 2.000000E-1
%XYZ Position Information (mm; +/- defined by axes):
%     Abs. Pos. of Zero Ref.: X0=0.000000, Y0=0.000000, Z0=-0.000000
%     Cur. Pos. Rel. to Zero Ref.: X=51.250000, Y=104.625000, Z=-81.425000
%Freq. (Hz)	ch0_PrMg  	ch0_PrPh	ch1_PrMg  	ch1_PrPh	ch2_PrMg  	ch2_PrPh	ch3_PrMg  	ch3_PrPh	ch0_2HMg  	ch0_2HPh	ch1_2HMg  	ch1_2HPh	ch2_2HMg  	ch2_2HPh	ch3_2HMg  	ch3_2HPh	ch0_3HMg  	ch0_3HPh	ch1_3HMg  	ch1_3HPh	ch2_3HMg  	ch2_3HPh	ch3_3HMg  	ch3_3HPh	ch0_THD+N  	ch1_THD+N  	ch2_THD+N  	ch3_THD+N  	
    17.578	5.33746E+0	  -168.077	9.84649E-3	   -14.867	1.63413E-2	    -9.279	7.21725E-3	   174.639	1.70653E-2	  -105.332	1.30378E-3	    62.080	3.89109E-4	  -142.916	2.01872E-4	    92.061	2.12314E-3	    81.881	6.71672E-4	  -130.935	1.29368E-3	   -17.775	4.13293E-4	   148.680	9.69872E-1	3.52509E+0	3.76849E+0	7.28250E-1
    23.437	5.33443E+0	  -179.791	1.36438E-2	   -47.662	2.20104E-2	   -44.604	9.67838E-3	   141.352	1.04657E-2	  -142.283	3.08079E-4	    71.684	5.16641E-4	   -74.915	1.08401E-4	   120.036	9.47159E-4	    79.896	1.09449E-4	    23.086	1.33452E-4	   -43.437	6.61512E-5	    -0.159	9.89262E-1	1.71487E+0	2.13828E+0	3.55874E-1
    29.297	5.33533E+0	  -200.660	1.85270E-2	   -67.567	2.95897E-2	   -63.404	1.22433E-2	   118.554	9.43167E-3	  -168.696	6.44106E-4	    41.381	5.39126E-4	  -155.183	2.28784E-4	   163.491	8.38254E-4	   -75.808	3.85822E-5	    36.274	1.98060E-4	    63.024	8.70941E-5	    14.267	9.67443E-1	6.83249E-1	1.42004E+0	1.50973E-1
    35.156	5.34614E+0	  -209.907	2.27196E-2	   -81.805	3.62013E-2	   -80.363	1.64877E-2	   102.720	5.76099E-3	  -177.744	2.46929E-4	    17.468	1.38799E-4	  -307.548	3.21023E-4	   208.267	2.99104E-4	   -82.533	9.58655E-5	   215.814	1.91262E-4	   184.169	1.92419E-4	   160.487	1.01747E+0	9.16479E-1	1.55282E+0	1.95079E-1
    41.016	5.35436E+0	  -218.288	2.85305E-2	   -92.534	4.43789E-2	   -91.452	2.02743E-2	    90.489	6.53951E-3	  -194.549	3.97896E-4	   -23.694	4.31770E-4	  -412.744	2.17318E-4	   144.109	5.17767E-4	     2.873	2.45179E-4	   337.806	5.13351E-4	   330.710	1.43063E-4	   234.782	9.76239E-1	1.08250E+0	2.32093E+0	2.30112E-1
    46.875	5.35163E+0	  -229.837	3.67898E-2	  -102.149	5.83039E-2	  -101.091	2.60031E-2	    80.548	4.41385E-3	  -201.595	3.25022E-4	  -135.392	4.06937E-4	  -548.238	1.12141E-4	    72.188	3.10445E-4	    34.076	6.77700E-4	   323.598	7.65982E-4	   331.647	1.27956E-4	   177.180	9.70038E-1	1.12889E+0	2.15928E+0	2.40697E-1
    52.734	5.34884E+0	  -236.270	4.34412E-2	  -111.444	7.00581E-2	  -110.728	3.16048E-2	    71.668	5.36372E-3	  -210.683	2.17762E-4	  -110.300	8.49615E-4	  -549.966	4.25836E-4	   134.345	2.24729E-4	  -104.397	2.11504E-4	   276.663	2.49761E-4	   310.852	1.88158E-4	    38.899	9.95939E-1	1.18414E+0	1.96923E+0	2.50751E-1
    58.594	5.34636E+0	  -244.288	5.05180E-2	  -118.935	8.06766E-2	  -118.298	3.60747E-2	    63.496	3.86906E-3	  -227.245	1.17047E-4	   -55.808	2.55389E-4	  -379.356	1.08420E-4	    37.131	4.09495E-4	  -118.989	2.15535E-4	   159.197	1.82529E-4	   176.530	1.10480E-4	   -28.363	9.62088E-1	9.44866E-1	1.81724E+0	2.02406E-1
    64.453	5.34173E+0	  -250.251	5.90304E-2	  -126.676	9.49644E-2	  -126.192	4.21921E-2	    56.208	3.99431E-3	  -228.467	3.06278E-4	  -180.422	9.48835E-4	  -517.526	2.34435E-4	     4.855	4.92080E-4	    -9.755	3.89411E-4	   140.639	4.00554E-4	   295.639	1.58643E-4	   -10.454	9.84455E-1	9.11279E-1	2.34988E+0	1.98514E-1
    76.172	5.33957E+0	  -260.899	7.79889E-2	  -141.403	1.27485E-1	  -140.922	5.48883E-2	    40.432	3.33227E-3	  -246.106	7.56347E-4	   -50.722	8.07909E-4	  -415.198	2.66827E-4	   144.518	1.25475E-3	   -24.903	2.47562E-4	   199.394	8.10317E-4	   204.586	1.19151E-4	    -0.134	9.94659E-1	7.91970E-1	1.86522E+0	1.71572E-1
    87.891	5.33635E+0	  -269.768	9.68534E-2	  -155.140	1.54357E-1	  -156.544	6.92394E-2	    28.251	3.33864E-3	  -267.925	3.24324E-4	  -161.657	6.35884E-4	  -527.326	2.14102E-4	    38.396	7.98498E-4	   -25.919	1.11215E-3	   202.344	4.61115E-4	   177.096	1.88133E-4	   -12.662	9.41774E-1	7.19463E-1	2.17006E+0	1.58602E-1
    99.609	5.33476E+0	  -278.528	1.17240E-1	  -167.613	1.87555E-1	  -168.279	8.44779E-2	    15.298	2.82208E-3	  -285.339	9.99791E-4	  -227.950	4.75532E-4	  -582.835	1.67348E-4	   -27.064	3.10640E-3	   -68.023	3.05178E-4	    60.346	7.64818E-4	    97.652	2.20697E-4	  -104.655	9.80464E-1	9.11097E-1	2.04516E+0	1.93370E-1
   111.328	5.33408E+0	  -286.293	1.34950E-1	  -180.698	2.20550E-1	  -181.432	9.40403E-2	     0.929	2.30659E-3	  -254.181	1.13556E-3	  -293.973	1.35929E-3	  -645.238	7.62507E-5	  -110.583	2.34031E-3	  -116.370	1.15536E-3	   -11.008	1.23101E-3	    -0.256	3.74425E-4	  -174.984	1.03363E+0	6.24196E-1	2.19960E+0	1.36718E-1
   128.906	5.33516E+0	  -296.782	1.67335E-1	  -196.225	2.65023E-1	  -197.279	1.20400E-1	   -13.110	6.28556E-3	  -324.718	2.89045E-3	  -153.920	3.86583E-3	  -515.638	1.17605E-3	    11.907	1.98477E-3	  -181.153	3.47123E-4	   -24.419	1.63932E-3	   -55.288	1.82733E-4	  -218.662	9.66243E-1	5.62074E-1	2.54164E+0	1.26548E-1
   146.484	5.34009E+0	  -305.420	1.93175E-1	  -209.985	3.06328E-1	  -210.821	1.38821E-1	   -26.854	3.37637E-3	  -437.258	1.68729E-3	  -201.801	3.04528E-3	  -561.108	7.03052E-4	   -72.617	2.88200E-3	  -200.736	3.02110E-3	    60.362	1.72761E-3	    47.824	5.73547E-4	  -140.262	9.85655E-1	5.84895E-1	2.64544E+0	1.29678E-1
   164.062	5.36382E+0	  -314.130	2.24487E-1	  -222.524	3.57326E-1	  -223.374	1.61163E-1	   -39.303	1.46528E-3	  -571.448	6.98437E-4	  -345.380	4.80574E-4	  -655.362	2.60860E-4	  -168.428	3.40710E-3	  -274.746	2.49464E-3	    18.811	2.80301E-3	    13.816	3.50213E-4	  -190.141	9.81939E-1	6.28684E-1	2.60612E+0	1.37815E-1
   187.500	5.38839E+0	  -323.937	2.64034E-1	  -238.483	4.21661E-1	  -239.488	1.89448E-1	   -54.990	6.71384E-3	  -682.962	1.59776E-3	  -187.944	4.07890E-3	  -565.273	8.07991E-4	    -4.803	1.39597E-3	  -312.937	3.21435E-3	   -13.926	3.87665E-3	   -45.421	5.67294E-4	  -205.084	1.00436E+0	6.75130E-1	3.35069E+0	1.48073E-1
   210.937	5.41798E+0	  -332.798	3.00199E-1	  -252.560	4.77487E-1	  -253.706	2.15717E-1	   -68.799	1.07585E-2	  -808.121	3.68141E-3	  -269.679	7.16633E-3	  -627.500	1.78911E-3	  -100.547	3.40403E-3	  -379.236	9.17344E-4	  -110.256	6.14503E-4	  -145.269	3.43691E-4	  -352.379	9.83651E-1	6.79062E-1	3.35831E+0	1.49233E-1
   246.094	5.45872E+0	  -344.363	3.44596E-1	  -270.166	5.45141E-1	  -271.377	2.48794E-1	   -86.260	1.07622E-3	  -951.967	4.51728E-4	  -382.804	9.17666E-4	  -719.570	3.17347E-4	  -176.512	2.26402E-3	  -499.125	4.59538E-3	  -279.216	5.50996E-3	  -280.151	9.57223E-4	  -466.086	9.92964E-1	8.07822E-1	3.43753E+0	1.75453E-1
   275.391	5.51136E+0	  -353.798	4.00398E-1	  -284.355	6.36500E-1	  -285.491	2.86857E-1	  -100.402	1.33319E-2	  -940.860	3.36825E-3	  -414.424	6.61633E-3	  -777.528	1.77001E-3	  -224.717	3.58612E-3	  -340.331	5.89827E-4	  -145.711	1.14971E-3	  -162.747	3.44930E-4	  -341.992	1.00379E+0	9.34053E-1	3.75368E+0	2.01387E-1
   316.406	5.58260E+0	  -364.973	4.50360E-1	  -304.638	7.16347E-1	  -306.115	3.21770E-1	  -119.765	2.44355E-2	 -1101.265	3.70233E-3	  -568.076	5.44416E-3	  -940.098	2.72919E-3	  -388.583	3.24448E-3	  -235.228	2.61085E-3	  -186.299	4.79642E-3	  -194.228	6.96210E-4	  -365.561	1.01892E+0	8.28868E-1	4.11983E+0	1.83343E-1
   363.281	5.66815E+0	  -378.060	4.97524E-1	  -322.484	7.84746E-1	  -324.224	3.56275E-1	  -137.073	1.79555E-2	 -1263.837	3.52745E-3	  -704.752	6.03578E-3	 -1058.882	2.18343E-3	  -538.513	3.84254E-3	  -384.305	1.60614E-3	  -198.556	2.43051E-3	  -219.724	6.50011E-4	  -378.500	1.01443E+0	7.32677E-1	5.94456E+0	1.61569E-1
   410.156	5.71669E+0	  -390.020	5.62118E-1	  -338.354	8.88248E-1	  -340.057	4.02425E-1	  -152.588	2.81232E-2	 -1414.140	5.60678E-3	  -827.268	8.15206E-3	 -1214.801	2.46424E-3	  -665.184	2.27745E-4	  -293.411	6.05743E-4	  -257.075	4.46853E-3	  -272.103	1.19105E-4	  -463.614	1.06219E+0	7.23776E-1	8.10133E+0	1.58161E-1
   468.750	5.58528E+0	  -402.345	6.54321E-1	  -360.722	1.03153E+0	  -362.576	4.60313E-1	  -173.916	2.67737E-2	 -1459.687	4.37739E-3	  -899.046	5.98715E-3	 -1258.629	2.22143E-3	  -714.581	2.42306E-3	  -137.950	2.47049E-3	  -194.953	6.00187E-3	  -223.685	6.59614E-4	  -407.688	1.00548E+0	6.29710E-1	1.26696E+1	1.39908E-1
   533.203	5.56272E+0	  -415.337	7.04262E-1	  -385.812	1.09033E+0	  -388.383	4.91370E-1	  -197.183	2.02146E-2	 -1549.715	3.10028E-3	  -991.586	9.36979E-3	 -1377.212	1.40197E-3	  -818.774	2.90216E-3	  -228.745	2.00517E-3	   -40.341	4.48690E-3	  -357.855	7.77047E-4	  -557.405	9.88274E-1	5.56012E-1	1.33306E+1	1.26557E-1
   609.375	5.32852E+0	  -436.495	6.48660E-1	  -421.695	9.85273E-1	  -426.104	4.53743E-1	  -229.817	1.76812E-2	 -1685.234	5.33002E-3	 -1129.959	4.82829E-3	 -1469.066	2.77867E-3	  -961.196	3.73035E-3	  -346.556	1.11037E-3	   -88.082	2.47676E-3	  -275.691	7.22906E-4	  -642.339	1.00283E+0	5.41614E-1	9.77658E+0	1.24592E-1
   697.266	5.48214E+0	  -476.902	5.97070E-1	  -468.418	8.98371E-1	  -474.384	4.33802E-1	  -273.351	5.48941E-3	 -1682.094	4.02122E-3	 -1235.557	3.99277E-3	 -1338.768	1.52611E-3	 -1067.768	2.76224E-3	  -508.281	2.43803E-4	   -83.555	1.20275E-3	  -410.667	4.99319E-4	  -466.220	1.00688E+0	5.37297E-1	7.70373E+0	1.21035E-1
   796.875	5.54397E+0	  -520.581	5.53810E-1	  -510.929	8.11821E-1	  -518.523	4.31703E-1	  -313.934	1.25954E-2	 -1803.508	1.44627E-3	 -1254.406	4.30467E-3	 -1243.307	9.56078E-4	 -1180.425	2.75618E-3	  -623.485	1.93612E-3	   -49.658	3.84002E-3	  -319.942	1.21033E-3	  -612.573	9.87331E-1	5.34217E-1	5.86091E+0	1.20806E-1
   908.203	5.39495E+0	  -551.332	5.62404E-1	  -540.747	7.85097E-1	  -549.855	4.62851E-1	  -343.461	1.65359E-2	 -1907.576	5.69409E-3	 -1339.910	1.16423E-2	 -1312.538	1.87941E-3	 -1185.724	6.52484E-4	  -755.380	2.27334E-3	  -146.367	3.37743E-3	  -175.956	7.02691E-4	  -741.020	9.82311E-1	5.42734E-1	5.32851E+0	1.23018E-1
  1031.250	5.14041E+0	  -567.927	5.97057E-1	  -563.609	8.00316E-1	  -575.338	5.01887E-1	  -365.020	8.40299E-3	 -2010.233	3.49801E-3	 -1501.521	3.05355E-3	 -1433.322	3.99004E-3	 -1307.038	8.48197E-4	  -781.426	8.17817E-4	  -220.727	3.08085E-3	  -277.083	4.93077E-4	  -825.935	1.01362E+0	5.79134E-1	4.91469E+0	1.32842E-1
  1177.734	4.84641E+0	  -582.359	5.66103E-1	  -581.264	6.30033E-1	  -599.056	5.26851E-1	  -380.557	2.26106E-3	 -2107.019	5.47806E-3	 -1587.322	6.96963E-3	 -1534.912	6.22005E-3	 -1392.821	9.78214E-4	  -645.880	2.23635E-3	   -66.982	3.02393E-3	  -413.519	8.55861E-4	  -970.510	9.68625E-1	6.60222E-1	4.50206E+0	1.51301E-1
  1341.797	4.90983E+0	  -589.705	7.10509E-1	  -598.043	4.84390E-1	  -610.039	7.06148E-1	  -398.852	4.41878E-3	 -2016.698	8.02236E-3	 -1653.579	5.46855E-3	 -1419.431	9.01559E-3	 -1480.764	4.23640E-3	  -775.438	5.53682E-4	  -177.747	2.26905E-3	  -466.456	7.63424E-4	 -1017.523	9.97489E-1	6.36902E-1	4.56585E+0	1.47587E-1
  1529.297	4.94382E+0	  -602.235	5.95654E-1	  -633.527	4.40358E-1	  -595.359	6.42130E-1	  -434.854	6.74143E-3	 -2183.052	3.80628E-3	 -1477.819	2.62477E-3	 -1567.640	7.41552E-3	 -1627.226	6.29783E-3	  -919.152	8.43772E-4	  -246.529	7.36688E-4	  -385.160	4.70268E-4	 -1176.562	9.93761E-1	6.77736E-1	4.22251E+0	1.55539E-1
  1746.094	5.42477E+0	  -695.529	5.39972E-1	  -718.444	5.80386E-1	  -679.893	6.22937E-1	  -523.059	5.30476E-3	 -2108.857	1.34660E-3	 -1471.830	1.26819E-3	 -1425.513	2.31356E-3	 -1542.289	6.05019E-3	 -1093.848	2.37389E-3	  -364.779	1.52549E-3	  -330.078	8.09086E-5	 -1020.898	9.68039E-1	6.70916E-1	4.52166E+0	1.51485E-1
  1992.187	5.43106E+0	  -757.745	6.44139E-1	  -780.258	8.27513E-1	  -738.577	8.36770E-1	  -587.012	1.11610E-2	 -2064.890	1.17525E-2	 -1623.009	5.98707E-3	 -1465.715	5.73207E-4	 -1690.547	1.23843E-2	  -949.843	4.25254E-3	  -300.124	1.02851E-3	  -294.443	1.81375E-3	  -878.088	1.01385E+0	7.28461E-1	5.25964E+0	1.58136E-1
  2273.437	5.48300E+0	  -778.379	7.29081E-1	  -822.100	1.17169E+0	  -771.159	1.03927E+0	  -634.164	5.50831E-2	 -2219.033	7.25444E-3	 -1678.764	6.58865E-3	 -1624.639	3.06592E-3	 -1793.428	2.62942E-5	  -775.894	6.50316E-4	  -423.689	4.30450E-3	  -229.417	4.18107E-4	 -1046.062	1.06230E+0	1.01241E+0	5.05132E+0	2.15902E-1
  2589.844	5.49892E+0	  -816.145	5.77944E-1	  -873.795	1.43593E+0	  -828.026	9.13555E-1	  -695.541	5.27835E-2	 -2379.518	4.46047E-3	 -1661.476	2.69739E-3	 -1587.018	2.74381E-3	 -1892.807	3.26199E-3	  -788.344	1.60863E-3	  -288.901	3.15474E-3	  -109.584	2.24189E-4	 -1072.889	1.07838E+0	1.01805E+0	5.48315E+0	2.20042E-1
  2953.125	5.34466E+0	  -909.601	5.13736E-1	  -972.875	1.44140E+0	  -943.695	7.44696E-1	  -803.514	9.58915E-2	 -2259.861	5.46461E-3	 -1600.991	1.97264E-2	 -1605.160	1.03703E-2	 -1801.268	1.08053E-2	  -738.598	6.48533E-4	  -459.428	1.56950E-3	  -127.930	1.03533E-3	 -1090.005	1.13381E+0	9.38938E-1	6.66400E+0	2.17316E-1
  3369.141	5.08062E+0	  -992.871	4.37418E-1	 -1068.112	1.24136E+0	 -1046.888	6.02746E-1	  -902.668	3.16578E-2	 -2188.602	1.09353E-2	 -1530.582	8.80409E-3	 -1527.244	3.24466E-3	 -1722.028	5.61979E-2	  -822.162	3.69644E-3	  -573.669	1.12701E-2	  -244.698	7.47720E-3	 -1206.844	1.19725E+0	9.45150E-1	7.58091E+0	2.21728E-1
  3843.750	5.33827E+0	 -1019.218	3.41723E-1	 -1104.400	8.92784E-1	 -1091.813	4.37215E-1	  -944.015	3.18992E-2	 -2307.201	3.88631E-3	 -1635.294	7.55333E-3	 -1642.108	3.62453E-3	 -1552.403	3.97358E-2	  -996.349	2.66422E-3	  -404.467	3.63883E-3	   -65.004	5.91639E-3	 -1059.769	1.10437E+0	8.91486E-1	7.97239E+0	2.01011E-1
  4382.812	5.42382E+0	 -1141.438	2.60972E-1	 -1230.948	6.74937E-1	 -1217.294	3.34376E-1	 -1068.240	2.88756E-3	 -2129.368	1.56164E-3	 -1500.608	1.93106E-3	 -1793.657	2.85459E-4	 -1710.745	9.62989E-3	 -1107.171	6.54621E-4	  -522.775	1.32073E-3	    99.468	1.59295E-3	 -1226.663	9.87043E-1	8.06226E-1	7.58707E+0	1.76856E-1
  4998.047	5.26535E+0	 -1298.104	1.39931E-1	 -1377.393	3.30750E-1	 -1363.123	1.95695E-1	 -1207.829	4.93434E-3	 -2010.705	4.74125E-4	 -1404.568	2.11654E-3	 -1893.729	4.95092E-4	 -1667.625	6.42298E-3	 -1201.418	5.08044E-4	  -586.218	3.00211E-3	   -70.358	1.28630E-3	 -1350.545	9.61615E-1	7.28726E-1	1.00119E+1	1.60260E-1
  5701.172	5.37204E+0	 -1124.391	3.38982E-1	 -1537.486	7.18327E-1	 -1523.547	5.24253E-1	 -1379.426	1.69080E-3	 -2025.400	4.10807E-4	 -1262.908	2.75694E-3	 -1964.192	8.51806E-5	 -1740.709	3.73827E-3	 -1099.895	1.85105E-4	  -613.355	1.34985E-3	   -18.053	7.76528E-4	 -1483.807	9.65313E-1	7.12702E-1	9.22867E+0	1.56305E-1
  6503.906	5.37636E+0	  -975.404	3.28502E-1	 -1415.476	6.94739E-1	 -1396.714	6.29839E-1	 -1265.768	1.80497E-2	 -1968.268	1.80476E-3	 -1384.172	7.61797E-3	 -2125.565	3.13044E-3	 -1719.805	3.46248E-2	 -1251.649	1.37928E-3	  -505.821	1.83670E-3	  -149.670	1.02958E-3	 -1329.426	1.00335E+0	7.25416E-1	7.54534E+0	1.61707E-1
  7412.109	2.20077E+0	 -1131.024	1.16870E-1	 -1575.150	3.06137E-1	 -1555.701	2.47551E-1	 -1089.651	3.22886E-2	 -1863.060	2.74227E-3	 -1291.559	1.03622E-2	 -2053.201	6.94222E-3	 -1658.424	2.30548E-2	 -1141.571	7.03674E-4	  -462.875	1.10315E-3	  -117.597	1.29370E-4	 -1383.818	1.03702E+0	6.87707E-1	5.14580E+0	1.59151E-1
  8455.078	5.10675E+0	 -1215.455	2.86152E-1	 -1666.795	8.61066E-1	 -1657.659	5.24529E-1	 -1199.290	1.94762E-2	 -1960.051	1.57152E-3	 -1222.550	3.76765E-3	 -2055.188	3.07612E-3	 -1643.701	2.00000E-29	 -1080.000	2.00000E-29	  -360.000	2.00000E-29	     0.000	2.00000E-29	 -1440.000	9.82029E-1	8.10087E-1	4.47508E+0	1.75630E-1
  9644.531	5.15386E+0	 -1070.826	3.29708E-1	 -1535.903	9.11055E-1	 -1534.569	5.81934E-1	 -1077.486	4.32311E-2	 -2099.140	1.41075E-3	 -1308.748	4.27350E-3	 -2119.243	1.26920E-3	 -1810.547	2.00000E-29	 -1080.000	2.00000E-29	  -360.000	2.00000E-29	     0.000	2.00000E-29	 -1440.000	1.01002E+0	7.77541E-1	3.92482E+0	1.69158E-1
 10998.047	7.10715E-1	  -994.747	4.38252E-2	 -1484.973	1.34331E-1	 -1474.004	9.33018E-2	 -1041.529	5.35218E-4	 -2039.463	2.23834E-4	 -1327.856	5.26520E-4	 -2049.440	3.43433E-5	 -1891.850	2.00000E-29	 -1080.000	2.00000E-29	  -360.000	2.00000E-29	     0.000	2.00000E-29	 -1440.000	9.60466E-1	6.99041E-1	3.33504E+0	1.53477E-1
