# Supplementary material for: The impact of size on middle-ear sound transmission in elephants, the largest terrestrial mammal
Source: PLoS One. 2024 Apr 10;19(4):e0298535. doi: 10.1371/journal.pone.0298535 (PMC11006165; doi:10.1371/journal.pone.0298535)
Supplement: S1 Code — (TXT) [file pone.0298535.s010.txt]

#####
  # Article Title: S1 Code for 'The impact of size on middle-ear sound transmission in elephants, the largest
    # terrestrial mammal'

  # Authors: "Caitlin E. O'Connell-Rodwell, Jodie L. Berezin, Anbuselvan Dharmarajan, Michael E. Ravicz, Yihan Hu, Xiying Guan, 
    # Kevin O’Connor, Sunil Puria"

  # Written by JLB and most recently updated on February 2nd, 2024.
  # Last run in R version 4.3.1 and RStudio version 2023.06.1 Build 524
#####

# The script below can be used to replicate the statistical analysis using the S2 Data.
# 
# Questions regarding the data or scripts can be directed to the corresponding author, 
    # Caitlin E. O'Connell-Rodwell at caitlin_oconnell[at]meei.harvard.edu
# 
##### 
#         *Table of Contents*
# 1. Data and Model Descriptions (pre-code information)
# 2. Loading Libraries and Importing Data
# 3. Data Wrangling
# 4. Modeling
# 5. Supplemental: Raw data modeling (for model assumption violation details)
#####
# 
# 
#         *1. Data and Model Descriptions*
# 
# **Eight mixed-effects models were used for the statistical analysis:**
# 1) Comparing the elephant and human magnitude for umbo and stapes velocity combined
# 2) Comparing the elephant and human phase for umbo and stapes combined
# 3) Comparing the elephant and human magnitude for umbo velocity
# 4) Comapring the elephant and human phase for umbo velocity
# 5) Comparing the elephant and human magnitude for stapes velocity
# 6) Comparing the elephant and human phase for stapes velocity
# 7) Comparing elephant umbo and stapes magnitude
# 8) Comparing human umbo and stapes magnitude
# 
#       **Data Description**
# Mean velocity data for each specimen was extracted from Figure S2. Details below are the measurement 
    # ID number and n measurements collected for each specimen which make up the mean (see folder containing these data files). 
    # The number in parantheses next to each velocity measurement represents the number of tones logarithmically spaced in the sound 
    # stimuli for each mean (per specimen), from 17 Hz to 11000 Hz (see Methods section for more information).
# 
#     *Umbo*                      *Stapes*
# ETB2: 7008 (50)             ETB2: 7002,7004 (50)
# ETB3: 3002,5002 (50)        ETB3: 5012,5013 (50)
# ETB6: 1012,2002 (50)        ETB6: NA
# ETB7: 1002,2022,2030 (50)   ETB7: 1024,1027,2003,2015,2032 (50)
# TB18: NA                    TB18: 1007,1008 (48)
# TB19: 1012 (48)             TB19: 1004,1005 (48)
# TB20: 1067 (48)             TB20: 1058,1059 (48)
# 
# 
# For all models, frequency is in Hz.
# 
# Alpha set to 0.05 for all models.


#           *2. Loading Libraries, Importing Data*

## Set the working directory
setwd()


## load packages
library(rstatix) # checking model fits
library(lmerTest) # running models
library(tidyverse) # data wrangling


## Load the data
library(readr)
velocity <- read_csv("S2_Data.csv")
View(velocity)

str(velocity)


#           *3. Data Wrangling*

## Change everything to factors and numeric variables. 
velocity$Group <- as.factor(as.character(velocity$Group))
velocity$Specimen <- as.factor(as.character(velocity$Specimen))
velocity$Ossicle <- as.factor(as.character(velocity$Ossicle))

velocity$Freq_x <- as.numeric(velocity$Freq_x)
velocity$Mag_y <- as.numeric(velocity$Mag_y)
velocity$Phase_y <- as.numeric(velocity$Phase_y)


## Make a new category with low and high frequencies

# Note: For direct comparisons, all frequencies below 17 Hz (the minimum human frequency collected) and 
    # above 11 kHz (the maximum frequency collected for humans) were removed. 
    # Four categories were created: "below17" (frequencies below 17 Hz), "low" (frequencies from 17 Hz to 1000 Hz), 
    # "high" (frequencies > 1000 Hz and <= 11 kHz), and "above11kHz" (frequencies > 11 kHz).

velocity2 <- velocity %>%
  mutate(freq_cat = ifelse(Freq_x < 17, "below17",
                           ifelse(Freq_x >= 17 & Freq_x <= 1000, "low", 
                                  ifelse(Freq_x > 1000 & Freq_x <= 11000, "high",
                                         ifelse(Freq_x > 11000, "above11kHz", NA)))))

velocity2$freq_cat <- as.factor(as.character(velocity2$freq_cat))
levels(velocity2$freq_cat) # check it

velocity3 <- velocity2 %>%
  filter(freq_cat != "below17") %>% # removing frequencies lower than 14 Hz
  filter(freq_cat != "above11kHz") %>% # removing frequencies higher than 11 kHz
  droplevels() # removes the dropped factor categories when checking the categories for velocity3$freq_cat

levels(velocity3$freq_cat) # check it again


## Transforming the data

  # All models using raw data violated normality and homogeneity of variance of assumptions (see section 5 for details).
  # Magnitude can be log transformed.
  # Due to negative values (lowest value -3.49), the phase data was transformed by taking the log of the phase plus four.

velocity4 <- velocity3 %>%
  mutate(Log_Mag_y = log(Mag_y)) %>%
  mutate(Log_Phase_y = log(Phase_y + 4))

## Filtering on ossicle for models 3, 4, 5, and 6

### Filter for umbo data
  
velocity_umbo <- velocity4 %>%
  filter(Ossicle == "Umbo")

### Filter for stapes data

velocity_stapes <- velocity4 %>%
  filter(Ossicle == "Stapes")


#         *4. Modeling*

## Model 1: Comparing the elephant and human magnitude for umbo and stapes velocity combined.

  ### Running the model
model1 <- lmer(Log_Mag_y ~ Group*Ossicle + (1|Freq_x/Specimen), data = velocity4)

summary(model1)

  ### Checking the model fit
qqnorm(resid(model1))
qqline(resid(model1))

plot(resid(model1))
abline(h = 0, col = "blue")


## Model 2: Comparing the elephant and human phase for umbo and stapes combined.

  ### Running the model
model2 <- lmer(Log_Phase_y ~ Group*Ossicle + (1|Freq_x/Specimen), data = velocity4)

summary(model2)

  ### Checking the model fit
qqnorm(resid(model2))
qqline(resid(model2))

plot(residuals(model2))
abline(h = 0, col = "blue")


## Model 3: Comparing the elephant and human magnitude for umbo velocity.

  ### Running the model
model3 <- lmer(Log_Mag_y ~ Group*freq_cat + (1|Specimen), data = velocity_umbo)

summary(model3)

  ### Checking the model fit
qqnorm(resid(model3))
qqline(resid(model3))

plot(residuals(model3))
abline(h = 0, col = "blue")


## Model 4: Comapring the elephant and human phase for umbo velocity. 

  ### Running the model
model4 <- lmer(Log_Phase_y ~ Group*freq_cat + (1|Specimen), data = velocity_umbo)

summary(model4)

  ### Checking the model fit
qqnorm(resid(model4))
qqline(resid(model4))

plot(residuals(model4))
abline(h = 0, col = "blue")


## Model 5: Comparing the elephant and human magnitude for stapes velocity.

  ### Running the model
model5 <- lmer(Log_Mag_y ~ Group*freq_cat + (1|Specimen), data = velocity_stapes)

summary(model5)

  ### Checking the model fit
qqnorm(resid(model5))
qqline(resid(model5))

plot(residuals(model5))
abline(h = 0, col = "blue")


## Model 6: Comparing the elephant and human phase for stapes velocity.

  ### Running the model
model6 <- lmer(Log_Phase_y ~ Group*freq_cat + (1|Specimen), data = velocity_stapes)

summary(model6)

  ### Checking the model fit
qqnorm(resid(model6))
qqline(resid(model6))

plot(residuals(model6))
abline(h = 0, col = "blue")


## Model 7: Comparing elephant umbo and stapes magnitude

  ### filtering the data
elephant.only <- velocity4 %>%
  filter(Group == "Elephant")

  ### Running the model
model7 <- lmer(Log_Mag_y ~ Ossicle*freq_cat + (1|Specimen), data = elephant.only)

summary(model7)

  ### Checking the model fit
qqnorm(resid(model7))
qqline(resid(model7))

plot(residuals(model7))
abline(h = 0, col = "blue")


## Model 8: Comparing human umbo and stapes magnitude

  ### Filter the data
human.only <- velocity4 %>%
  filter(Group == "Human")

  ### Running the model
model8 <- lmer(Log_Mag_y ~ Ossicle*freq_cat + (1|Specimen), data = human.only)

summary(model8)

  ### Checking the model fit
qqnorm(resid(model8))
qqline(resid(model8))

plot(residuals(model8))
abline(h = 0, col = "blue")


#         *5. Supplemental: Raw data modeling (for model assumption violation details)*

# Note: These model results were not included in the manuscript. 
# These models are included to display the model assumption violations when raw data was used.


## Model 1.2: Comparing the elephant and human magnitude for umbo and stapes velocity combined.

  ### Running the model
model1.2 <- lmer(Mag_y ~ Group + Ossicle + (1|Freq_x/Specimen), data = velocity4)

summary(model1.2)

  ### Checking the model fit
qqnorm(resid(model1.2))
qqline(resid(model1.2))

plot(resid(model1.2))
abline(h = 0, col = "blue")


## Model 2.2: Comparing the elephant and human phase for umbo and stapes combined.

  ### Running the model
model2.2 <- lmer(Phase_y ~ Group*Ossicle + (1|Freq_x/Specimen), data = velocity4)

summary(model2.2)

  ### Checking the model fit
qqnorm(resid(model2.2))
qqline(resid(model2.2))

plot(residuals(model2.2))
abline(h = 0, col = "blue")


## Model 3.2: Comparing the elephant and human magnitude for umbo velocity.

  ### Running the model
model3.2 <- lmer(Mag_y ~ Group*freq_cat + (1|Specimen), data = velocity_umbo)

summary(model3.2)

  ### Checking the model fit
qqnorm(resid(model3.2))
qqline(resid(model3.2))

plot(residuals(model3.2))
abline(h = 0, col = "blue")


## Model 4.2: Comparing the elephant and human phase for umbo velocity.

  ### Running the model
model4.2 <- lmer(Phase_y ~ Group*freq_cat + (1|Specimen), data = velocity_umbo)

summary(model4.2)

  ### Checking the model fit
qqnorm(resid(model4.2))
qqline(resid(model4.2))

plot(residuals(model4.2))
abline(h = 0, col = "blue")


## Model 5.2: Comparing the elephant and human magnitude for stapes velocity.

  ### Running the model
model5.2 <- lmer(Mag_y ~ Group*freq_cat + (1|Specimen), data = velocity_stapes)

summary(model5.2)

  ### Checking the model fit
qqnorm(resid(model5.2))
qqline(resid(model5.2))

plot(residuals(model5.2))
abline(h = 0, col = "blue")


## Model 6.2: Comparing the elephant and human phase for stapes velocity.

  ### Running the model
model6.2 <- lmer(Phase_y ~ Group*freq_cat + (1|Specimen), data = velocity_stapes)

summary(model6.2)

  ### Checking the model fit
qqnorm(resid(model6.2))
qqline(resid(model6.2))

plot(residuals(model6.2))
abline(h = 0, col = "blue")


## Model 7.2: Comparing elephant umbo and stapes magnitude

  ### Running the model
model7.2 <- lmer(Mag_y ~ Ossicle*freq_cat + (1|Specimen), data = elephant.only)

summary(model7.2)

  ### Checking the model fit
qqnorm(resid(model7.2))
qqline(resid(model7.2))

plot(residuals(model7.2))
abline(h = 0, col = "blue")


## Model 8.2: Comparing human umbo and stapes magnitude

  ### Running the model
model8.2 <- lmer(Mag_y ~ Ossicle*freq_cat + (1|Specimen), data = human.only)

summary(model8.2)

  ### Checking the model fit
qqnorm(resid(model8.2))
qqline(resid(model8.2))

plot(residuals(model8.2))
abline(h = 0, col = "blue")
